# Supplementary material for: CTCF and transcription influence chromatin structure re-configuration after mitosis
Source: Nat Commun. 2021 Aug 27;12:5157. doi: 10.1038/s41467-021-25418-5 (PMC8397779; doi:10.1038/s41467-021-25418-5)
Supplement: Supplementary file 3 — Supplementary Dataset 1 [file 41467_2021_25418_MOESM3_ESM.csv]

		valid_interaction	valid_interaction_rmdup	trans_interaction	cis_interaction	cis_shortRange (<20kb)	cis_longRange
	prometa -auxin merged	189764799	185261707	13762718	171498989	23328065	148170924
	prometa -auxin rep1	109284126	106493450	8086441	98407009	13671754	84735255
	prometa -auxin rep2	80480673	78772974	5678970	73094004	9658228	63435776
	prometa +auxin merged	216801810	211830472	18410660	193419812	25140012	168279800
	prometa +auxin rep1	107948114	105220482	8946443	96274039	13109563	83164476
without triptolide	prometa +auxin rep2	108853696	106615561	9466996	97148565	12033077	85115488
	ana/telo -auxin merged	359883580	350850061	41060877	309789184	55662361	254126823
	ana/telo -auxin rep1	175715674	171360399	22957580	148402819	28433004	119969815
	ana/telo -auxin rep2	184167906	179508319	18110815	161397504	27240022	134157482
	ana/telo +auxin merged	336259765	326837127	37225170	289611957	50951450	238660507
	ana/telo +auxin rep1	182569697	177088123	23253198	153834925	28733666	125101259
	ana/telo +auxin rep2	153690068	149759544	13975826	135783718	22224130	113559588
	early-g1 -auxin merged	364152855	354016629	42193743	311822886	66278925	245543961
	early-g1 -auxin rep1	177741651	172981904	24161305	148820599	31693871	117126728
	early-g1 -auxin rep2	186411204	181055818	18037968	163017850	34599752	128418098
	early-g1 +auxin merged	355933689	346256121	39046726	307209395	63565481	243643914
	early-g1 +auxin rep1	166921609	162194324	20713232	141481092	30115232	111365860
	early-g1 +auxin rep2	189012080	184075189	18337284	165737905	33459333	132278572
	mid-g1 -auxin merged	369193337	360532333	45706144	314826189	74430623	240395566
	mid-g1 -auxin rep0	45725114	44558268	6208908	38349360	9476857	28872503
	mid-g1 -auxin rep1	163104345	158797534	20043804	138753730	31967047	106786683
	mid-g1 -auxin rep2	160363878	157240126	19471858	137768268	33024180	104744088
	mid-g1 +auxin merged	316722214	309096335	38394679	270701656	63373810	207327846
	mid-g1 +auxin rep0	51744658	50349370	6894423	43454947	10976828	32478119
	mid-g1 +auxin rep1	143084159	139969876	16998968	122970908	28651757	94319151
	mid-g1 +auxin rep2	121893397	118825674	14517597	104308077	23775744	80532333
with triptolide	g1 -auxin merge	390607890	337832635	43076140	294756495	52323636	242432859
	g1 -auxin rep1	194236652	169929058	22076025	147853033	25634153	122218880
	g1 -auxin rep2	196371238	167998865	21014660	146984205	26705929	120278276
	g1 +auxin merge	405728150	354393992	34884564	319509428	63804455	255704973
	g1 +auxin rep1	199622408	174344315	19305757	155038558	26896110	128142448
	g1 +auxin rep2	206105742	180229001	15596962	164632039	36942579	127689460
