# Supplementary material for: CTCF and transcription influence chromatin structure re-configuration after mitosis
Source: Nat Commun. 2021 Aug 27;12:5157. doi: 10.1038/s41467-021-25418-5 (PMC8397779; doi:10.1038/s41467-021-25418-5)
Supplement: Supplementary file 4 — Supplementary Dataset 2 [file 41467_2021_25418_MOESM4_ESM.csv]

id	chr	boundary	IS_unlogged_no_a_0h_delta	IS_unlogged_no_a_30min_delta	IS_unlogged_no_a_60min_delta	IS_unlogged_no_a_120min_delta	IS_unlogged_with_a_0h_delta	IS_unlogged_with_a_30min_delta	IS_unlogged_with_a_60min_delta	IS_unlogged_with_a_120min_delta	cluster
1	1	6130000	0.047271444	0.156561867	0.345594303	0.355449039	0.035721478	0.20750777	0.380402983	0.401836904	3
2	1	9460000	0.077819287	0.167723841	0.381397596	0.381327962	0.092438712	0.165848981	0.22526857	0.291444381	2
3	1	30810000	0.053880117	0.616833337	0.875069532	0.987306078	0.073412591	0.440196234	0.665371312	0.668981902	2
4	1	36370000	0.099818206	0.563065134	1.159764152	1.212577415	0.056103559	0.309038287	0.536840101	0.473841889	2
5	1	38840000	0.123007671	0.543941485	1.183597399	1.254250546	0.030755089	0.166422899	0.30374332	0.239815521	1
6	1	39030000	0.12738642	0.372732727	0.519821278	0.75745719	0.085695504	0.180930837	0.356716967	0.356246351	2
7	1	39410000	0.085369321	0.732560953	1.31980307	1.448385398	0.132261567	0.62236401	1.179382917	1.168609847	3
8	1	40420000	0.13133998	0.493504105	0.962362369	1.06777159	0.051211354	0.142636315	0.221716801	0.195510092	1
9	1	43800000	0.12798341	0.343302247	0.642491551	0.60916657	0.034399451	0.201236181	0.415840383	0.258195416	2
10	1	44250000	0.185171877	0.499209663	0.643812492	0.577840309	0.102636813	0.408713555	0.630166704	0.573206979	3
11	1	45840000	0.059935502	0.670563002	1.13045649	1.352113661	0.041356297	0.48814953	0.908309722	1.022128745	2
12	1	51490000	0.150599566	0.653210924	1.231905357	1.343478262	0.142281642	0.445361454	0.866458163	1.122115763	2
13	1	51670000	0.103063023	0.729624016	1.333720905	1.459297547	0.10718792	0.366486091	0.627852178	0.889664635	2
14	1	54560000	0.085851594	0.174864005	0.173630464	0.227368407	0.056249822	0.154766048	0.236524148	0.238159652	3
15	1	58350000	0.100907776	0.371263864	0.244981694	0.480093032	0.083120144	0.180697806	0.076368922	0.111478969	1
16	1	69540000	0.16017529	0.750519315	1.144567287	0.995674619	0.069062476	0.635559726	1.089771083	0.947723706	3
17	1	74800000	0.148471962	0.149684716	0.277879011	0.214157524	0.104326974	0.180358027	0.16885697	0.20284468	2
18	1	87630000	0.218471521	0.304129267	0.413242768	0.352477569	0.149640512	0.326191972	0.632119239	0.601521662	4
19	1	87970000	0.178485083	0.645912939	1.170412062	1.508058241	0.117535293	0.527448711	0.858013678	0.984674691	2
20	1	88260000	0.159364668	1.36927597	2.440969674	2.566391559	0.092491029	0.705844966	1.140323678	1.304468415	2
21	1	94080000	0.120385813	0.407957502	0.59116632	0.967082987	0.177052218	0.310648184	0.532965494	0.972835742	3
22	1	107410000	0.046827897	0.277535476	0.315150833	0.343784711	0.086830574	0.246934139	0.465434227	0.553187243	3
23	1	109500000	0.161313752	0.10881721	0.135455043	0.129176116	0.039453332	0.109190122	0.104452825	0.092975758	5
24	1	120520000	0.131334943	0.214537709	0.297924557	0.332806712	0.070741719	0.309600302	0.409414176	0.559725134	3
25	1	120940000	0.061813467	0.249228687	0.245078694	0.27679636	0.083045266	0.188409126	0.145061811	0.239373684	2
26	1	121990000	0.122741345	0.263920167	0.33791411	0.324629806	0.067300866	0.249527559	0.39489397	0.424151066	3
27	1	130300000	0.469220966	0.519902935	0.671863077	0.61998614	0.442240496	0.603347376	0.83249666	0.735605852	3
28	1	132070000	0.011392213	0.337124757	0.542597474	0.669960564	0.021223555	0.106693983	0.082185506	0.048004093	1
29	1	132720000	0.119099412	0.343481485	0.547915268	0.650748038	0.05102843	0.148206819	0.205053342	0.145122155	1
30	1	133800000	0.070021083	0.467357915	0.791655864	1.068388001	0.030722497	0.307397374	0.611848965	0.79824022	2
31	1	134400000	0.02486854	0.369381058	0.586455083	0.635094998	0.091364881	0.592238734	1.077643857	1.088749744	4
32	1	134860000	0.16769259	0.474409816	0.721949242	1.016723182	0.145700701	0.503721586	0.745523201	0.695896246	3
33	1	135250000	0.127191559	0.397459604	0.875046802	1.114940153	0.129638048	0.173301731	0.260642823	0.407511538	1
34	1	135950000	0.137591291	0.576123628	0.936452928	1.053206311	0.140880766	0.400738669	0.714916461	0.646369929	2
35	1	136240000	0.127844213	0.856462763	1.458196163	1.863604736	0.181092278	0.560177954	0.842822615	0.946083313	2
36	1	145440000	0.158690968	0.463557539	0.644982101	0.483311516	0.192651629	0.603207078	1.007154437	0.711600182	4
37	1	145640000	0.165642182	0.626987147	0.958193771	1.451097196	0.172731085	0.577982141	0.83148114	0.771314346	2
38	1	146030000	0.105656741	0.519231743	0.960649033	1.233867426	0.051412932	0.160868636	0.370378957	0.432273609	1
39	1	153640000	0.156594751	0.469883361	0.928881514	1.112917351	0.174988522	0.364368172	0.922652016	0.873682432	3
40	1	155340000	0.134867084	0.45752506	0.778615	0.882097039	0.105069888	0.568303775	1.095929304	1.106440667	3
41	1	156570000	0.091926067	0.120729627	0.346647647	0.492308495	0.063059068	0.047866362	0.1260862	0.159834051	1
42	1	159010000	0.109310901	0.738011943	1.437830102	1.574352749	0.094349464	0.349036447	0.655879131	0.668862152	2
43	1	161800000	0.053565833	0.157087218	0.352781518	0.461313739	0.081300595	0.049013222	0.319983472	0.372290515	3
44	1	162120000	0.252040102	0.654478788	1.244306608	1.518836647	0.20058116	0.546128249	1.007789141	1.237842424	3
45	1	162320000	0.061001759	0.188460709	0.416862417	0.737966425	0.04314399	0.021915235	0.053907565	0.14082943	1
46	1	162650000	0.126434515	0.63678982	1.143141542	1.316201069	0.008437412	0.327093886	0.378311813	0.480106719	1
47	1	163660000	0.108921067	1.0709035	1.736099117	1.739686875	0.0840138	0.500897093	0.68705651	0.724398045	2
48	1	164460000	0.090689465	0.410874012	0.729500917	0.718232734	0.122849871	0.186453602	0.190935513	0.115231238	1
49	1	165690000	0.021390384	0.260755695	0.332590999	0.457128337	0.018502597	0.166374486	0.33950698	0.395563263	3
50	1	167700000	0.178962729	1.135508381	1.986612528	2.065413552	0.131420747	0.81104785	1.263718801	1.284767294	2
51	1	168290000	0.137062212	0.35034477	0.695321263	0.919374476	0.13331759	0.150089353	0.395515678	0.411494747	2
52	1	168820000	0.107597172	0.191605173	0.275636266	0.278859038	0.012171184	0.236911251	0.345329888	0.339382064	3
53	1	180060000	0.234659022	0.397166742	0.695238181	0.845645072	0.203289246	0.381485757	0.407018903	0.50520414	2
54	1	181150000	0.070676814	0.23462383	0.473710777	0.451530606	0.095202582	0.357882445	0.568816855	0.577271468	3
55	1	182170000	0.037177406	0.843357182	1.612537665	1.789333869	0.030213335	0.354939309	0.608026287	0.61651423	2
56	1	183830000	0.19061319	0.473750105	1.057860081	1.283757153	0.095829131	0.10243734	0.130093476	0.223479894	1
57	1	187020000	0.256576538	0.738990802	0.915873297	0.839796869	0.244569847	0.55522575	0.722762982	0.557937778	2
58	1	192740000	0.123758339	0.364307462	0.507854695	0.619073856	0.027398437	0.186432508	0.202338359	0.198289858	1
59	1	193130000	0.226714125	1.123761339	2.08486649	1.931507475	0.171690797	0.688437743	1.193270035	1.013357222	2
60	1	13120000	0.185691083	0.650076281	1.099252846	1.162849117	0.16506859	0.478930623	1.006792016	1.058079665	3
61	1	84710000	0.113472121	1.002343569	1.410984578	1.330580515	0.135346495	0.61762604	0.908902936	0.923631734	2
62	1	152870000	0.119152769	1.163429231	2.02453878	2.161716782	0.133003413	0.823679536	1.322833553	1.197889955	2
63	1	153270000	0.024396849	0.401395561	0.985496314	1.1173713	0.021485601	0.385268557	0.920582746	0.966763113	3
64	1	16720000	0.064474316	0.515866466	0.699269771	0.679583124	0.089290487	0.404974318	0.599005697	0.4975906	2
65	1	38190000	0.197326149	0.620142695	0.663949461	0.822266704	0.138401904	0.392281937	0.576328697	0.77363804	3
66	1	53250000	0.079942597	0.22495616	0.41039251	0.336396716	0.045428093	0.253441887	0.374843005	0.450777845	3
67	1	64540000	0.10101299	0.379813571	0.601283679	0.610662848	0.191038842	0.407464907	0.663081906	0.540971272	3
68	1	75090000	0.178411642	1.113249853	1.553864372	1.516779008	0.182993098	0.622616552	0.727873455	0.521994886	2
69	1	75260000	0.129952793	0.749221469	1.064968374	1.096417783	0.118096187	0.428719504	0.488765668	0.6699858	2
70	1	120180000	0.215139496	0.810000734	1.144339678	1.170058726	0.161275527	0.523967424	0.771985799	0.7366627	2
71	1	156860000	0.114793161	1.200767087	2.05929339	2.160248599	0.068726797	0.568954111	0.677816304	0.796840662	2
72	1	164680000	0.234878217	0.77150855	1.129444925	1.222448591	0.135030165	0.467771236	0.820198035	0.784413333	2
73	1	167920000	0.262878045	0.995816929	1.665696751	1.700231991	0.284925001	0.774104419	1.13984619	1.012143135	2
74	1	173970000	0.150995921	0.785977367	1.076892572	1.107647599	0.195459342	0.496594912	0.590391955	0.619570562	2
75	1	181410000	0.247573021	0.778532758	1.361784413	1.265468789	0.158692199	0.604730603	0.809075479	0.571414898	2
76	1	181770000	0.142205092	0.766537903	1.424304444	1.269740965	0.234948774	0.414595681	0.755716864	0.653099022	2
77	1	186620000	0.077151831	0.286098765	0.654673168	0.816117188	0.05999842	0.139947959	0.350135513	0.360230086	2
78	1	188590000	0.136718945	0.401266629	0.417636098	0.459939403	0.049451725	0.399845982	0.296184235	0.322242397	2
79	1	196390000	0.061571292	0.192799844	0.138450166	0.16243412	0.114743171	0.120463688	0.101724937	0.160985021	2
80	1	157410000	0.030384312	0.732728077	1.429727473	1.579734204	0.048004285	0.353248536	0.716202885	0.933040923	2
81	1	9700000	0.239351791	0.826680819	1.437351585	1.469141409	0.18072733	0.712535828	1.234344495	1.303504168	3
82	1	12810000	0.038278694	0.218223929	0.229350042	0.230070058	0.008467788	0.178798221	0.161020991	0.158784196	2
83	1	16530000	0.054994234	0.515058228	0.754724294	0.772615851	0.022404141	0.438711252	0.74581594	0.647397355	3
84	1	21140000	0.120981329	0.779668586	1.415215612	1.5645877	0.071735354	0.384519297	0.65571944	0.755517916	2
85	1	23510000	0.057958401	0.10077107	0.174857104	0.18861288	0.019695093	0.027619645	0.014689012	0.056497791	1
86	1	23810000	0.100490794	0.650168724	1.070280775	1.246275209	0.085909197	0.519224019	0.934814997	0.964073952	3
87	1	33510000	0.040007357	0.511039739	0.753332171	0.86957715	0.063813016	0.497764175	0.799220904	1.069317823	3
88	1	33710000	0.052358813	0.388190263	0.670441027	0.946745988	0.04777172	0.363407094	0.63975939	0.796073256	3
89	1	33880000	0.082183828	0.354927015	0.588706224	0.579783313	0.093246662	0.316842786	0.694005505	0.629167931	3
90	1	34190000	0.049402867	0.107275279	0.013576645	0.093073118	0.079891159	0.023266953	0.068023614	0.041637107	5
91	1	36590000	0.118127866	0.59662596	1.068165896	1.2335626	0.09256586	0.292319714	0.448511448	0.745429593	2
92	1	37470000	0.098192095	0.65501782	1.281964406	1.388580957	0.094484807	0.570444986	0.972745359	1.059392144	2
93	1	37700000	0.088377792	0.477612137	1.01078324	1.20425658	0.042269159	0.037375495	0.183519595	0.19760625	1
94	1	38030000	0.139059855	0.276562944	0.281072816	0.226985269	0.118745751	0.139725374	0.284867711	0.363720381	3
95	1	38440000	0.097182308	0.325140737	0.64497883	0.673762824	0.069647011	0.186724025	0.318333265	0.18139938	2
96	1	40610000	0.152836313	0.709222191	1.282095777	1.419715946	0.017936978	0.283089628	0.551605235	0.55830747	2
97	1	42830000	0.115399181	0.142064993	0.23139195	0.244806792	0.094167374	0.159113605	0.259064601	0.254052701	3
98	1	43120000	0.075995737	0.282819308	0.452509177	0.781963666	0.078390529	0.188640479	0.2982493	0.583117743	2
99	1	43330000	0.031584915	0.160089338	0.323759017	0.578308192	0.017594344	0.042724411	0.073427323	0.046312306	1
100	1	44500000	0.246935879	0.30369505	0.345663786	0.568483267	0.164249269	0.13622883	0.351872847	0.336889275	1
101	1	44800000	0.028901601	0.141276449	0.307331677	0.436671516	0.092413196	0.056575554	0.234041312	0.24030486	2
102	1	45340000	0.035567616	0.108772723	0.049334265	0.177290288	0.058801889	0.084616178	0.028883355	0.069736993	1
103	1	49350000	0.126579984	0.018683267	0.061380643	0.065301937	0.052381143	0.065426647	0.008702105	0.042628582	5
104	1	50930000	0.038661963	0.083075011	0.121406042	0.090844876	0.093045488	0.084458876	0.077488817	0.073568461	2
105	1	53410000	0.092191119	0.272981803	0.464917427	0.516480952	0.029844973	0.159521336	0.241171427	0.343244448	2
106	1	53740000	0.02719295	0.612704937	0.910795415	1.158129942	0.071169158	0.31652424	0.575082485	0.614512731	2
107	1	60590000	0.027662501	0.356124973	0.565132411	0.59250371	0.049718776	0.314085868	0.519504807	0.490370094	3
108	1	63230000	0.068694977	0.265286352	0.419180998	0.590553758	0.147752085	0.228149692	0.252915357	0.285804983	2
109	1	65090000	0.058469131	0.208881744	0.199979485	0.212772406	0.040842899	0.121331569	0.070483244	0.123114602	1
110	1	66720000	0.103301479	0.490168631	0.78953344	0.664277315	0.039114826	0.436890302	0.654943896	0.592519925	3
111	1	66910000	0.148353744	0.478757765	0.715519774	0.573383606	0.172903623	0.408905879	0.434995546	0.415532246	2
112	1	67210000	0.044446319	0.075141864	0.204298425	0.220306588	0.086028016	0.323428231	0.262214538	0.275608673	4
113	1	67680000	0.093433884	0.052683793	0.093062239	0.152288649	0.043520785	0.088335745	0.09512362	0.074495944	1
114	1	68530000	0.24416742	0.107406142	0.161710645	0.254342136	0.19636217	0.182349501	0.239772951	0.192641394	5
115	1	68810000	0.122126405	0.061528851	0.051818168	0.10581006	0.096969582	0.104066412	0.050220865	0.069689095	5
116	1	71640000	0.024084	0.0952977	0.142866478	0.160452868	0.063761645	0.094977141	0.143809436	0.131922464	3
117	1	72910000	0.068584239	0.678412592	1.205140539	1.432948063	0.093331448	0.413379215	0.727699742	0.907798133	2
118	1	73340000	0.057366502	0.355571614	0.45023195	0.605442474	0.018914611	0.162309228	0.241570869	0.314271676	2
119	1	73900000	0.177931741	0.354138177	0.432633343	0.70919652	0.066685772	0.082911196	0.19970939	0.192688647	1
120	1	78480000	0.092598255	0.325404921	0.579834121	0.718646546	0.044562158	0.22225449	0.496853037	0.631754638	3
121	1	80190000	0.016516806	0.437487058	0.673876447	0.722217987	0.045744333	0.268743419	0.502625675	0.477557347	2
122	1	80410000	0.108342099	0.407824509	0.558188077	0.5309434	0.124490348	0.272903118	0.46179006	0.418540996	2
123	1	88490000	0.168661202	0.95611519	1.217529937	1.246738159	0.15443312	0.757574018	1.080778093	0.789994771	2
124	1	90050000	0.159863421	0.399761411	0.503447005	0.772181498	0.151361776	0.219713381	0.194137521	0.364064604	1
125	1	90200000	0.166768486	0.186649775	0.254052678	0.35929961	0.156152931	0.184246679	0.193689403	0.196090248	1
126	1	92540000	0.06265661	0.172325871	0.187265307	0.197834936	0.0652753	0.174092817	0.223034458	0.208715641	3
127	1	93080000	0.101965041	0.237343673	0.273009601	0.232853893	0.071540789	0.230440826	0.289459377	0.283967072	3
128	1	93420000	0.065234839	0.371562128	0.631992159	0.803850709	0.055858486	0.180550152	0.383896979	0.285883129	2
129	1	99530000	0.035028586	0.23265173	0.286246498	0.328877923	0.028727424	0.279892475	0.304641923	0.370688831	3
130	1	99710000	0.087151535	0.401999395	0.530447663	0.640418863	0.159679727	0.377779913	0.421434661	0.47872274	2
131	1	106360000	0.068546854	0.103290558	0.091296895	0.047810373	0.119010538	0.139159664	0.143976154	0.04104456	5
132	1	108050000	0.092575338	0.244873695	0.497427142	0.725448092	0.11688989	0.159142867	0.26262205	0.438898099	2
133	1	108710000	0.09202693	0.337099329	0.414573249	0.527780763	0.102589033	0.246969409	0.331967088	0.449221251	2
134	1	117670000	0.060582002	0.012113418	0.060239804	0.033003642	0.087188443	0.023451459	0.042390563	0.033823885	5
135	1	122210000	0.185735164	0.212409437	0.26844621	0.339942291	0.107403785	0.291514322	0.458446902	0.415878371	4
136	1	122480000	0.034934495	0.102661643	0.124015546	0.215091086	0.040364479	0.032772953	0.01350027	0.133142328	1
137	1	123130000	0.11707124	0.133101909	0.154539087	0.217594576	0.059195411	0.080658403	0.178477288	0.079708262	1
138	1	127270000	0.114150914	0.831654511	1.361648363	1.519607196	0.162690763	0.587413491	1.020198583	1.156208906	2
139	1	127480000	0.06722223	0.620640538	1.093667927	1.276057355	0.015876862	0.373547674	0.761771776	0.815331956	2
140	1	128340000	0.009833555	0.149070571	0.188754501	0.260151102	0.015755678	0.019991149	0.024533968	0.013810565	1
141	1	129650000	0.209325528	0.293464802	0.472801231	0.460406093	0.174648379	0.299368117	0.485723059	0.414375698	3
142	1	132940000	0.16337558	0.650073573	0.99062197	1.168101361	0.145711092	0.29664435	0.424356639	0.361663906	1
143	1	133180000	0.142057217	0.482798008	0.815599388	1.208430251	0.034373962	0.183408125	0.363830386	0.713079366	2
144	1	136530000	0.191700661	0.824297464	1.201903149	1.26049438	0.252100482	0.869830179	1.296605501	1.208680911	3
145	1	138370000	0.084050805	0.719633144	1.338158843	1.58856467	0.022821723	0.367944286	0.587715509	0.821324577	2
146	1	139960000	0.032806412	0.080129724	0.08873151	0.119239023	0.094283201	0.055850184	0.111508748	0.091498905	3
147	1	152310000	0.161542891	0.312987335	0.264675488	0.331342817	0.160745552	0.40593769	0.422501762	0.603940348	4
148	1	155720000	0.130119991	0.780009704	1.574728038	1.637828032	0.087960608	0.421697053	0.853430078	0.915465168	2
149	1	157120000	0.060369735	0.86229334	1.526349869	1.678084857	0.029869288	0.39085049	0.6365848	0.749912319	2
150	1	157700000	0.127449137	0.387859283	0.608451852	0.774107939	0.103746212	0.321249714	0.514219922	0.626956359	3
151	1	162950000	0.051396456	0.162412753	0.299344346	0.486390907	0.079280011	0.18355645	0.248800836	0.521002055	3
152	1	163260000	0.060598437	0.442492812	0.659797478	0.715262875	0.067578585	0.353470661	0.40824533	0.473620144	2
153	1	168090000	0.09123561	0.655830768	1.359901293	1.355742218	0.054590613	0.250185225	0.557396986	0.739585837	2
154	1	171820000	0.061952064	0.278542224	0.497681465	0.715636926	0.097575909	0.155803643	0.317172976	0.351103162	2
155	1	176050000	0.104450923	0.274322888	0.426334484	0.513018406	0.189317564	0.351730499	0.221622379	0.303217253	2
156	1	177500000	0.170696724	0.277758746	0.280600261	0.285357158	0.067537969	0.246836899	0.304950686	0.323173813	3
157	1	178630000	0.172793625	0.621979752	1.057745224	1.251775582	0.144639283	0.478728893	0.728661997	0.801866698	2
158	1	186330000	0.097878946	0.369283057	0.539511604	0.633551328	0.121104744	0.253047207	0.470189171	0.511538343	3
159	1	189010000	0.1221239	0.408723914	0.532124307	0.56956838	0.15902242	0.504089625	0.489485392	0.554445401	3
160	1	193410000	0.111762942	1.139414934	2.454384779	2.10620991	0.055492975	0.77227195	1.930136857	1.492826762	2
161	1	20910000	0.038517141	0.592348366	1.205012085	1.402216156	0.019869083	0.202087666	0.329545765	0.235501465	1
162	1	59300000	0.065602426	0.516649107	0.884345124	1.236585967	0.050274615	0.216928242	0.463869417	0.502383173	2
163	1	60150000	0.159736579	0.410546055	0.864661628	0.818376399	0.083173542	0.271313689	0.684112249	0.60816524	2
164	1	95200000	0.141420319	0.519398561	0.725407734	0.694321934	0.206056068	0.410931946	0.746891057	0.59728194	3
165	1	95390000	0.152760486	0.322739253	0.720244137	0.865095881	0.203833095	0.299912078	0.658541335	0.77658385	3
166	1	137220000	0.054053833	0.381645152	0.787603013	0.820128377	0.02767085	0.338473901	0.703333005	0.672067671	3
167	1	167050000	0.068074483	0.323410222	0.440045938	0.596708206	0.092628353	0.232613698	0.156153524	0.229011346	1
168	1	167520000	0.093854167	0.557365073	0.986500845	0.962309844	0.118708998	0.274634601	0.407989104	0.348054063	2
169	1	173210000	0.235522024	0.607085392	1.265976963	1.339757134	0.131682776	0.328476673	0.816418106	0.79020281	2
170	1	182350000	0.08597554	0.840299385	1.413648559	1.662478145	0.073319378	0.36934792	0.588893411	0.473132455	1
171	1	182790000	0.178218372	0.397142173	0.898847915	1.007203974	0.109380476	0.187123493	0.296463625	0.571834316	2
172	1	4750000	0.115421566	0.657185816	0.993677292	0.833835761	0.186586418	0.619531716	1.007996018	0.80427165	3
173	1	35700000	0.057608731	0.057352496	0.046044261	0.116536426	0.013822349	0.098715169	0.07709481	0.182481778	4
174	1	36190000	0.080805412	0.483289492	1.005695054	0.83581456	0.066721374	0.296452922	0.637631537	0.451001525	2
175	1	36850000	0.045763694	0.593799017	0.938962952	1.046025864	0.029666288	0.386213638	0.802939712	0.978712434	3
176	1	52500000	0.128386284	0.667497208	1.115761346	1.09064553	0.095498087	0.584300792	1.053302552	1.084074502	3
177	1	52700000	0.068219214	0.875210628	1.556189047	1.618442127	0.068115591	0.513436107	1.022847504	1.120696366	2
178	1	52990000	0.072066179	0.115912713	0.214392337	0.243543341	0.097452416	0.166984127	0.23077027	0.322382985	3
179	1	55040000	0.176617601	0.711137345	0.834062887	0.793433605	0.157574325	0.692368194	0.88226609	0.745682661	3
180	1	59040000	0.140488677	0.151466038	0.230878816	0.269915074	0.060966346	0.07573598	0.309970372	0.201354594	3
181	1	65340000	0.031081226	0.214544974	0.469834829	0.392610783	0.045012357	0.291760899	0.536700182	0.609923948	3
182	1	93830000	0.105981829	0.298744072	0.5236565	0.80859167	0.092557698	0.184472361	0.338412068	0.652793198	2
183	1	94360000	0.047090674	0.268183517	0.746798923	0.962235548	0.064335379	0.159683599	0.614257182	0.793302476	3
184	1	97410000	0.030002468	0.17976808	0.173335447	0.136978365	0.060717534	0.167900353	0.18858364	0.153871758	3
185	1	113700000	0.026432119	0.0599997	0.153047224	0.158081025	0.058513243	0.109983023	0.109912693	0.085187843	2
186	1	121340000	0.120951943	0.4607159	0.653040401	0.67349001	0.166402696	0.337092956	0.53200799	0.488173371	2
187	1	138060000	0.079932774	0.235276328	0.256119743	0.315428294	0.045442027	0.268055187	0.260367208	0.249077632	3
188	1	140340000	0.068126642	0.253565512	0.45067722	0.546004406	0.069632155	0.204295494	0.465477799	0.539367448	3
189	1	154620000	0.116979482	0.566882735	0.818735713	1.257269376	0.063073971	0.391471424	0.534055808	0.740581775	2
190	1	165910000	0.083058892	0.41929953	0.992362381	1.293203866	0.068353892	0.262512025	0.605541349	0.723210688	2
191	1	169130000	0.127010725	0.836460787	1.337303447	1.357587517	0.133572963	0.380571665	0.711712703	0.51338257	2
192	1	169310000	0.142816173	0.87339769	1.46047873	1.548069837	0.018128992	0.611341846	0.940131213	0.989264696	2
193	1	172410000	0.035873599	0.110054949	0.146208049	0.290146071	0.05142599	0.208823516	0.467194719	0.587890032	4
194	1	172810000	0.17153365	1.023153539	1.58976963	1.758177597	0.092592981	0.685205617	1.075453996	1.159013573	2
195	1	173030000	0.41674325	0.802209004	1.314834548	1.366516111	0.346561282	0.783998745	1.262975156	1.26944588	3
196	1	173740000	0.086284076	0.261535365	0.360532224	0.491098483	0.157338342	0.183379819	0.19754708	0.310969298	2
197	1	174300000	0.103133602	0.749528713	1.2079286	1.433340763	0.048312531	0.320099598	0.497240832	0.486663507	2
198	1	176420000	0.107800023	0.098844974	0.423756364	0.622477063	0.283737937	0.142511	0.321643264	0.281434289	1
199	1	184070000	0.137158173	0.265400653	0.900829973	1.065856801	0.124408101	0.122997914	0.356438855	0.371278733	1
200	1	193630000	0.206920638	0.752577072	1.234116274	1.502437497	0.116863317	0.547663411	0.888572251	0.817793103	2
201	1	193950000	0.252736857	0.576745684	1.029932759	1.111200217	0.233756339	0.509301481	0.802448913	0.678369347	2
202	1	196640000	0.05871645	0.215021052	0.395891159	0.477243805	0.070852338	0.175550832	0.282114009	0.210018456	2
203	1	14930000	0.113664857	0.099374017	0.094932884	0.218155327	0.252532844	0.040609078	0.084631976	0.123791453	5
204	1	21400000	0.052848118	0.438487728	0.741947262	1.047964753	0.156357866	0.301974977	0.507333665	0.671141439	2
205	1	25530000	0.090166351	0.127833756	0.119267071	0.101980773	0.12046918	0.107334878	0.14071501	0.184355349	4
206	1	25950000	0.157847627	0.052669322	0.115005566	0.058170274	0.102478813	0.097511322	0.056205386	0.069370896	5
207	1	40940000	0.052576854	0.14657292	0.178641763	0.22339425	0.087901466	0.156005381	0.123512652	0.109172463	2
208	1	70750000	0.107106856	0.012792842	0.064881236	0.100007847	0.04932288	0.031388091	0.065388658	0.086802464	5
209	1	79650000	0.129338097	0.209266884	0.338235037	0.340611273	0.154282035	0.235891223	0.381693829	0.38316513	3
210	1	79800000	0.137033667	0.209696995	0.385002707	0.414903724	0.081566532	0.297247387	0.466448313	0.511721258	3
211	1	89090000	0.136351919	0.138125926	0.28057123	0.249088023	0.101119899	0.063193067	0.255495476	0.253272289	3
212	1	89330000	0.093549062	0.281841822	0.780582772	0.984947674	0.078057662	0.208506844	0.675897992	0.869220004	3
213	1	114930000	0.015044727	0.061462282	0.027518315	0.053728271	0.063497373	0.067741305	0.025128436	0.053745608	5
214	1	126920000	0.091023601	0.182596666	0.153653521	0.110905147	0.105200745	0.120535752	0.114899236	0.083978656	1
215	1	130730000	0.052058095	0.494568689	0.438119722	0.458527219	0.08025638	0.239725619	0.145321744	0.234516282	2
216	1	131400000	0.016005894	0.05231131	0.172949917	0.240218128	0.016393322	0.023444121	0.088467753	0.047048586	1
217	1	160680000	0.060917506	0.026602119	0.03708041	0.090089836	0.064851827	0.139617141	0.057932103	0.013984214	5
218	1	163910000	0.089608869	1.000336302	1.508316308	1.681304792	0.065280354	0.438084234	0.542709126	0.522447264	1
219	1	164270000	0.035957095	0.175404528	0.461470823	0.687001924	0.01078486	0.120507969	0.134791913	0.218890713	1
220	1	174940000	0.07582825	0.074137516	0.180606708	0.250925122	0.147132425	0.072139617	0.274189138	0.332173035	3
221	1	190490000	0.126179493	0.141542219	0.114673093	0.254402476	0.039229903	0.15453596	0.167843767	0.181929398	3
222	1	13690000	0.111218289	0.560238017	0.798544236	0.807612731	0.194319774	0.538826163	0.602149593	0.503751841	2
223	1	59930000	0.074125828	0.231205623	0.616252365	0.504661707	0.040631076	0.118764999	0.236779838	0.247481165	2
224	1	69240000	0.127051355	0.161877435	0.380627097	0.537620722	0.064137576	0.093184617	0.386181178	0.502228243	3
225	1	14310000	0.230940124	0.426756122	0.516566244	0.614942094	0.147029809	0.39536136	0.486899352	0.643634912	3
226	1	58120000	0.022646697	0.299456706	0.306111549	0.432956439	0.127510501	0.200257626	0.221495334	0.244888033	2
227	1	100910000	0.081852888	0.13769447	0.123984424	0.166276171	0.254227217	0.115701677	0.102989057	0.126197501	5
228	1	125580000	0.112048614	0.100993264	0.117834424	0.088098056	0.077791422	0.079339619	0.040805407	0.059559862	5
229	1	135040000	0.094956831	0.37315364	0.677209499	1.033239165	0.103296962	0.233670707	0.286331599	0.205922226	1
230	1	135500000	0.140436944	0.536528289	0.824564724	1.275663924	0.094739805	0.583178229	1.231164541	1.159576982	3
231	1	135790000	0.047509778	0.541625421	1.021839898	1.144265736	0.031728498	0.203260419	0.325974258	0.301450708	1
232	1	140530000	0.168304786	0.268822855	0.427014134	0.522022718	0.152332618	0.207302347	0.411088994	0.481221325	3
233	1	158640000	0.073265638	0.469452203	0.956023611	1.268174952	0.03177741	0.294561665	0.618584676	0.708611442	2
234	1	158830000	0.080498436	0.419947619	0.82326056	0.991927537	0.047311095	0.014806572	0.070660839	0.096606766	1
235	1	159210000	0.063007102	0.070638329	0.297201046	0.426190676	0.020665133	0.04904011	0.027003236	0.030169223	1
236	1	161280000	0.073330278	0.327736335	0.413452903	0.472995188	0.100724844	0.323068806	0.401394546	0.392607939	3
237	1	172150000	0.12902944	0.257505917	0.439302316	0.732108004	0.119642741	0.158262891	0.350190565	0.304244454	1
238	1	187350000	0.214373408	0.97573316	1.202408803	1.213308026	0.223595915	0.659018618	0.377285399	0.385815925	1
239	1	194580000	0.081522009	0.022906457	0.098837878	0.150466067	0.034280626	0.016486023	0.057056135	0.03877707	1
240	1	74230000	0.126828312	0.755885797	0.938223814	0.985689702	0.184136543	0.478993756	0.643127586	0.428983857	2
241	1	17170000	0.095783247	0.108913068	0.111056382	0.239134744	0.0427794	0.056977433	0.124470244	0.083785186	1
242	1	47060000	0.086540656	0.026094355	0.090595511	0.187996186	0.036550265	0.043240232	0.077131192	0.0602861	1
243	1	55280000	0.056265601	0.295130098	0.491764453	0.462529471	0.081724597	0.157775345	0.330744728	0.165479216	2
244	1	123480000	0.03020108	0.382927904	0.319668806	0.399560797	0.153696821	0.334325594	0.395056915	0.44874282	3
245	1	124800000	0.095926453	0.216464544	0.141061419	0.177108745	0.23426706	0.244990294	0.15552456	0.130197562	5
246	1	156010000	0.034961653	0.352464747	0.666903123	0.760273807	0.045268318	0.22048145	0.533614822	0.647272384	3
247	1	175340000	0.156111687	0.495096259	0.801158102	0.975695033	0.270474941	0.380850042	0.690725826	0.794776796	3
248	1	146230000	0.169097347	0.74093659	1.337738384	1.731572808	0.084711084	0.320082568	0.612925946	0.685507769	2
249	1	146570000	0.039832807	0.135924862	0.188018472	0.303307238	0.08113685	0.150820311	0.147787489	0.321319696	3
250	1	154340000	0.057124537	0.349620556	0.615509908	1.037763979	0.056255271	0.215584977	0.222213654	0.426166824	1
251	1	76660000	0.066391131	0.041073266	0.065003322	0.06147397	0.179397684	0.068137794	0.036955919	0.058050724	5
252	1	78180000	0.071407082	0.185204916	0.292262703	0.321547479	0.0206642	0.174279753	0.242545387	0.360116942	3
253	1	89660000	0.072654122	0.557450017	1.091381788	1.11916122	0.112838852	0.301956021	0.786886382	0.794813612	2
254	1	89860000	0.147435071	0.550692424	0.973472363	1.10248448	0.083281002	0.451326841	0.91897587	0.938376842	3
255	1	94510000	0.04983998	0.085148667	0.162655103	0.251771827	0.040056122	0.054211653	0.074351757	0.096731266	1
256	1	159480000	0.01802455	0.44936005	0.61285669	0.86870416	0.028648173	0.2363563	0.310972878	0.320041577	2
257	1	166470000	0.082979863	0.088965904	0.138002502	0.265609713	0.017848956	0.099298975	0.167963221	0.15877703	3
258	1	177880000	0.106118622	0.32448393	0.403633572	0.435749496	0.13247208	0.226354887	0.325516874	0.342324181	2
259	1	178330000	0.145709264	0.110876948	0.07963677	0.097861724	0.111743256	0.106209618	0.13428807	0.143981283	4
260	1	133460000	0.162672298	0.43302081	0.731845559	1.226841534	0.33627498	0.04557356	0.262813496	0.337222197	1
261	1	173440000	0.563931518	1.363751062	1.806857014	1.902198534	0.559327239	0.99266665	1.16301651	1.244420637	2
262	1	34930000	0.120112387	0.311143316	0.36447678	0.423604375	0.120142227	0.277337808	0.297197477	0.270935533	2
263	1	52150000	0.069935597	0.47212654	0.676392728	0.621816115	0.077493747	0.30756901	0.378175946	0.302213962	2
264	1	72250000	0.206307472	0.337618214	0.398111602	0.338690918	0.170972597	0.323787758	0.39906052	0.341188906	3
265	1	77910000	0.058663954	0.204119377	0.426171538	0.43246119	0.06369428	0.076555499	0.220693808	0.219140676	2
266	1	78740000	0.128886413	0.284121703	0.350287053	0.386374151	0.091138641	0.259214185	0.30067755	0.324540006	3
267	1	82540000	0.08253916	0.242417389	0.59643465	0.560357879	0.138553814	0.027482539	0.278624417	0.266785404	2
268	1	106820000	0.034958348	0.116724092	0.095061766	0.220594082	0.06935283	0.09558768	0.06197724	0.162989946	1
269	1	126570000	0.062399885	0.081767082	0.065721628	0.056902313	0.075261001	0.033967182	0.072273399	0.09244502	4
270	1	128840000	0.028329054	0.285056283	0.173273253	0.226528673	0.007066633	0.033832293	0.005546678	0.027383589	1
271	1	140710000	0.053366446	0.197478292	0.364325632	0.494075918	0.038547143	0.04643625	0.167713448	0.16933259	1
272	1	166180000	0.162779145	0.348423418	0.62324199	0.878146384	0.03992895	0.324264025	0.479516724	0.626031531	2
273	1	171410000	0.108867741	0.275594328	0.2619249	0.304913568	0.10590505	0.226816496	0.205657675	0.265710353	2
274	1	189840000	0.045995752	0.258770749	0.287674824	0.356580599	0.057312428	0.18200115	0.231937517	0.347427789	3
275	1	191440000	0.198457523	0.467695369	0.440841666	0.572639577	0.15708166	0.359026238	0.329288351	0.336141325	2
276	1	58810000	0.221472366	0.365050805	0.854750354	1.082461346	0.059952816	0.165303712	0.354360227	0.31045168	1
277	1	134030000	0.074345882	0.252236543	0.679395618	0.785523351	0.01618991	0.068974004	0.101640537	0.164002875	1
278	1	62190000	0.044161778	0.022757263	0.039470603	0.101802105	0.025462816	0.061603259	0.060135408	0.066776313	3
279	1	154200000	0.110133072	0.113319065	0.3168035	0.35046286	0.06655973	0.114561959	0.237914551	0.321101044	3
280	1	180400000	0.207144919	1.305493332	2.0835642	2.011420437	0.125294809	0.582815641	0.726880598	0.605315502	2
281	1	16060000	0.23581202	0.199552084	0.315745033	0.442151925	0.194844102	0.187223732	0.274620326	0.352663492	1
282	1	5180000	0.070405522	0.260286314	0.349035815	0.359268921	0.249332279	0.195323536	0.457941258	0.403168766	3
283	1	40140000	0.095275705	0.092113969	0.447884406	0.533531654	0.035252823	0.105369174	0.20432592	0.170605259	1
284	1	46550000	0.044497935	0.131809508	0.123667897	0.088572879	0.182686828	0.15012182	0.035406748	0.057964831	5
285	1	66130000	0.150961092	0.055451986	0.156489328	0.135596687	0.232612658	0.085975657	0.105460743	0.109941369	5
286	1	69830000	0.104395534	0.602350116	1.03378527	1.148958291	0.043395855	0.520211161	0.732831891	0.726406745	2
287	1	152210000	0.21747835	0.423094001	0.483479122	0.454083092	0.219925915	0.423068324	0.434371737	0.42384817	3
288	1	3640000	0.043267974	0.022040229	0.057085639	0.065545191	0.011838415	0.092218112	0.060532834	0.03556466	4
289	1	63680000	0.104877803	0.229192655	0.26119297	0.321009951	0.101206423	0.123809006	0.088585104	0.136266897	1
290	1	90630000	0.165548204	0.573028291	1.270818055	1.394678856	0.101539425	0.354611771	0.670881459	0.719185938	2
291	1	153970000	0.126321615	0.359050535	0.513503047	0.624177288	0.062430029	0.251895638	0.517735967	0.619645195	3
292	1	59700000	0.080268688	0.78204967	1.414483579	1.561191695	0.120500735	0.62236572	1.109362234	1.146131181	2
293	1	132270000	0.079668128	0.518447004	0.969458167	1.097751095	0.020080575	0.24683831	0.393861456	0.401882928	2
294	1	169590000	0.118805861	0.998765786	1.753778722	2.014535537	0.096416124	0.50217363	0.759194976	0.908101636	2
295	1	137690000	0.052525942	0.24799674	0.522792097	0.621077232	0.109391048	0.189212685	0.361603794	0.461977028	2
296	1	61800000	0.103807092	0.016558622	0.017775376	0.066129305	0.033278307	0.06660515	0.041174465	0.009120955	5
297	1	6330000	0.081346146	0.183130281	0.427564471	0.363916546	0.12561669	0.218362959	0.495192559	0.432146858	3
298	1	31020000	0.187070263	0.335974121	0.512257224	0.617866317	0.115261282	0.325826728	0.425736856	0.484393895	2
299	1	39600000	0.074918263	0.781495722	1.417877163	1.53802932	0.093823893	0.488241294	1.021537088	1.012547616	2
300	1	46060000	0.141476116	0.373646513	0.771671982	0.88702488	0.161666531	0.392513704	0.728514689	0.73686341	3
301	1	107650000	0.105689114	0.41657762	0.571741071	0.466683805	0.119236866	0.382757351	0.683713262	0.702736294	3
302	1	110010000	0.129470492	0.131289869	0.120291138	0.076293203	0.07523065	0.103006859	0.094879569	0.084736587	5
303	1	168640000	0.168408382	0.312645133	0.480227216	0.65927086	0.230420296	0.306684291	0.341471947	0.434723888	2
304	1	13360000	0.142077387	0.490778629	0.81780618	0.763548167	0.159971842	0.381218603	1.04371137	0.813338695	3
305	1	84930000	0.111302241	0.868318687	1.187118987	1.155397279	0.128932243	0.43379845	0.471030267	0.424714522	2
306	1	64770000	0.092696172	0.114136332	0.214428979	0.296577831	0.030235975	0.187510406	0.281242476	0.341714574	3
307	1	75610000	0.110230785	0.425955747	0.621664475	0.580477572	0.071190127	0.283592924	0.511957674	0.398430566	2
308	1	165070000	0.115567882	0.076452141	0.069391329	0.092063374	0.091042924	0.021626114	0.049535117	0.039243557	5
309	1	10190000	0.199101345	0.218955486	0.630553148	0.87484736	0.19728643	0.226118507	0.430805542	0.644205164	2
310	1	24160000	0.031613041	0.014522547	0.166982061	0.168381424	0.033355762	0.010464416	0.021434428	0.031890447	1
311	1	34650000	0.079210157	0.223233881	0.368049598	0.436084198	0.04994038	0.136383389	0.314543842	0.222518527	2
312	1	49690000	0.07555885	0.060963573	0.041120904	0.044625494	0.054120454	0.05065646	0.047009022	0.039322105	5
313	1	53950000	0.023365926	0.453353237	0.769277792	0.94088072	0.063885269	0.261826963	0.542511767	0.569644567	2
314	1	61040000	0.036453327	0.21446817	0.167968571	0.251394612	0.04406358	0.058561697	0.128180233	0.175266129	2
315	1	67970000	0.127078105	0.043403785	0.026831143	0.12594671	0.111119746	0.030074447	0.051455698	0.027497287	5
316	1	80750000	0.151869654	0.113489321	0.138516431	0.152351396	0.175716816	0.109774554	0.088160209	0.135169169	5
317	1	100040000	0.069266074	0.059779482	0.065034416	0.033857113	0.109911053	0.017028034	0.055371289	0.059892259	5
318	1	108310000	0.065907926	0.24676519	0.459001255	0.751763074	0.091982479	0.160006852	0.228927228	0.41160399	1
319	1	109210000	0.091395588	0.078332771	0.075700136	0.14008183	0.038625278	0.064163651	0.040966475	0.066605098	1
320	1	117950000	0.042109241	0.069076904	0.056970254	0.055398062	0.084623054	0.031548336	0.056456378	0.004497035	5
321	1	127750000	0.051751485	0.166715679	0.351982196	0.351861805	0.075819545	0.143702217	0.242936532	0.3148044	3
322	1	130150000	0.093249806	0.170146699	0.289145686	0.312591967	0.148228758	0.259423912	0.231822349	0.329604969	3
323	1	136870000	0.111520858	0.340236783	0.669279413	0.884998549	0.055177818	0.171524434	0.403149312	0.56465918	2
324	1	138650000	0.09252263	0.536353537	0.781746694	0.912832873	0.058556136	0.278775036	0.386461088	0.385824884	2
325	1	178800000	0.137212935	0.365653171	0.736857351	0.817376355	0.041578078	0.024935347	0.043447917	0.019994768	1
326	1	189180000	0.055616257	0.343569296	0.458318909	0.535403138	0.013508446	0.293046859	0.37617444	0.434189946	3
327	1	95720000	2.247358223	1.190894287	2.170077218	2.499322647	1.33871962	1.568437814	2.515733284	2.632483212	3
328	1	137570000	0.057288449	0.363709003	0.627028183	0.833617802	0.030421879	0.130581129	0.25008164	0.391667725	2
329	1	182520000	0.133633206	0.208840264	0.47052746	0.338311124	0.176955655	0.31595918	0.697221881	0.677880833	4
330	1	183060000	0.099133907	0.520611089	1.165139903	1.153803943	0.100584051	0.487805056	1.563876582	1.543165068	3
331	1	4900000	0.128540005	0.562459634	0.898479106	0.666853323	0.131645776	0.615818118	1.06974461	0.822360354	3
332	1	37100000	0.067629403	0.123272186	0.037610259	0.184190414	0.032951876	0.127879365	0.083508106	0.110909674	1
333	1	65720000	0.153577571	0.120539674	0.090390328	0.06074837	0.109496784	0.145378942	0.116713106	0.125957044	5
334	1	97670000	0.216990836	0.69301982	0.965462389	1.009858137	0.281067545	0.519593278	0.697234737	0.683028615	2
335	1	114060000	0.096099048	0.049986433	0.042864144	0.153856741	0.057815914	0.064798512	0.072261185	0.080110477	1
336	1	121580000	0.023718167	0.164843888	0.2255825	0.211291904	0.024974696	0.092350458	0.136797847	0.163990023	2
337	1	154950000	0.111265571	0.481364874	1.104214022	1.260204778	0.043299556	0.240313041	0.385932124	0.511340535	2
338	1	174540000	0.02884632	0.422790428	0.498697449	0.477940086	0.136309571	0.328066782	0.422584344	0.543888911	3
339	1	176840000	0.125204237	0.03235848	0.027923586	0.034748826	0.017806521	0.063028005	0.048816022	0.053581026	5
340	1	184490000	0.013808001	0.152226402	0.522934194	0.46504061	0.004920171	0.059418235	0.091422802	0.118147234	1
341	1	194200000	0.050661402	0.160427733	0.112788697	0.148371625	0.102266544	0.156113088	0.017776382	0.163207171	1
342	1	196790000	0.075234112	0.366828	0.41923076	0.588463301	0.077568082	0.191050237	0.165274455	0.375501619	2
343	1	15360000	0.088028777	0.042849979	0.060130404	0.081592001	0.050765699	0.067794908	0.02627003	0.088584199	5
344	1	21710000	0.10033043	0.06747246	0.035380825	0.094671377	0.109053118	0.031954838	0.142954567	0.084237752	5
345	1	25780000	0.19003478	0.089884652	0.11845147	0.088627964	0.096259536	0.111873888	0.097454865	0.100482844	5
346	1	26340000	0.173526334	0.137685881	0.070198161	0.186808564	0.17844642	0.106608952	0.104808958	0.053820403	5
347	1	41460000	0.08733482	0.058035913	0.067106496	0.094712814	0.07857831	0.050718929	0.060009421	0.071311739	5
348	1	71360000	0.070772629	0.060955951	0.143875164	0.195261196	0.058011639	0.051005248	0.075369772	0.115566094	1
349	1	115650000	0.059739886	0.062205465	0.080984328	0.118302791	0.042592718	0.10318987	0.11683053	0.077454164	3
350	1	131740000	0.059937576	0.192955263	0.36590789	0.4106177	0.017736612	0.060038822	0.054216647	0.112420669	1
351	1	161140000	0.238171995	0.336208635	0.436182986	0.421962193	0.190967206	0.414561091	0.51250978	0.424865029	3
352	1	190770000	0.059113491	0.331256174	0.428056135	0.50102335	0.048829851	0.2805632	0.194614806	0.296922302	2
353	1	14040000	0.138859026	0.41068769	0.600090039	0.674044684	0.302182692	0.479367444	0.607899415	0.755884289	3
354	1	14600000	0.05578965	0.365005086	0.653921674	0.835493244	0.115274061	0.302598074	0.54104631	0.647438757	3
355	1	101140000	0.200226919	0.09596793	0.111897331	0.125638473	0.08435853	0.067975773	0.069637422	0.110458581	5
356	1	125960000	0.160376934	0.090672283	0.105840832	0.132625945	0.113892238	0.118487604	0.135226636	0.079000126	5
357	1	161610000	0.032028985	0.048485643	0.063309636	0.101617441	0.042796573	0.054772622	0.103699201	0.085971369	3
358	1	187810000	0.079125773	0.04547554	0.056563747	0.115660782	0.081001683	0.038328954	0.065183775	0.049449241	5
359	1	194900000	0.174336457	0.347270498	0.468670663	0.40997443	0.117986261	0.342530001	0.478216688	0.478798287	3
360	1	74560000	0.063477555	0.309373891	0.593408261	0.607018114	0.040536202	0.281136793	0.519698761	0.385780765	2
361	1	18160000	0.083288411	0.086764923	0.078603553	0.101318229	0.088629207	0.0694941	0.120101688	0.086998517	4
362	1	47820000	0.033055034	0.052090886	0.111512952	0.145861359	0.09333142	0.105829743	0.102276329	0.068676992	1
363	1	55500000	0.030031694	0.071230403	0.24824369	0.368444702	0.007145793	0.029314214	0.016307611	0.026004231	1
364	1	124300000	0.051429989	0.013746666	0.019761965	0.071857431	0.016107126	0.003854982	0.042129002	0.041322529	1
365	1	125120000	0.070469986	0.042697988	0.072927158	0.08366934	0.08507187	0.046487922	0.071370507	0.069426895	5
366	1	146990000	0.027522432	0.061257732	0.158578479	0.177582471	0.048663736	0.02493171	0.227931026	0.14083896	3
367	1	77030000	0.177793881	0.078295939	0.021683015	0.074363028	0.094063569	0.057306295	0.077864858	0.059561047	5
368	1	94780000	0.110308779	0.306840222	0.453651807	0.613813918	0.088617889	0.159814363	0.228736585	0.248731458	1
369	1	159700000	0.04930927	0.121075427	0.134166433	0.276970095	0.129087426	0.097046667	0.154864085	0.231574665	3
370	1	121820000	0.072885436	0.334277818	0.512084962	0.563964733	0.075540348	0.196344022	0.340534718	0.332211775	2
371	1	183180000	0.24757853	0.182271937	0.241165632	0.477394325	0.257266648	0.161526856	0.326623247	0.319108334	1
372	1	21890000	0.09335284	0.139841264	0.099139792	0.09564512	0.13496002	0.068508537	0.128857773	0.112285035	5
373	1	31210000	0.016872173	0.099672909	0.101780272	0.187350508	0.116403864	0.022162329	0.028212669	0.064755664	1
374	1	74630000	0.096508274	0.153954526	0.252743791	0.18365457	0.101433338	0.329686238	0.429457687	0.364935597	4
375	1	83110000	0.129948529	0.106088582	0.158256023	0.134310021	0.08708895	0.057807013	0.089310946	0.089534328	1
376	1	141060000	0.076357587	0.436740927	0.666445287	0.910822684	0.135389325	0.254050316	0.403230224	0.589289474	2
377	1	187960000	0.079384055	0.103020509	0.061486326	0.041546841	0.080096836	0.067187632	0.098287667	0.047092221	5
378	1	63100000	0.114986372	0.274825909	0.441668811	0.425190983	0.176150467	0.383130372	0.415962701	0.451409296	3
379	1	159880000	0.029582538	0.083962777	0.087416598	0.125635875	0.016940066	0.080395202	0.092100426	0.083231514	2
380	1	70270000	0.024555452	0.046529635	0.052065217	0.080628542	0.044327949	0.041770331	0.047633739	0.030208767	1
381	1	100310000	0.116999295	0.021074027	0.036805452	0.062815358	0.059830227	0.053189552	0.104389133	0.031785027	5
382	1	196970000	0.098031196	0.42454951	0.503682828	0.621331793	0.041545083	0.539153348	0.679359603	1.059094815	3
383	1	4340000	0.072554375	0.173341831	0.23768145	0.403050033	0.081290372	0.137988344	0.142434011	0.327886852	2
384	1	15750000	0.05574557	0.158313632	0.317243695	0.384104961	0.057005286	0.216340872	0.297989382	0.353066693	3
385	1	148390000	0.067001093	0.070932904	0.090333709	0.164536333	0.053060833	0.044248946	0.114888641	0.115808409	3
386	1	170420000	0.213717115	0.107321691	0.058905235	0.165266292	0.205381562	0.104523861	0.055782955	0.061943642	5
387	1	179740000	0.344953758	0.452060056	0.509033239	0.478619248	0.400693357	0.419581576	0.409887253	0.501991881	2
388	1	140820000	0.086043282	0.245901229	0.389428279	0.468713275	0.10451231	0.163255991	0.291166725	0.37675092	2
389	1	19200000	0.039710393	0.075497416	0.108145168	0.032885401	0.054948726	0.092871567	0.047465737	0.036559904	5
390	1	33190000	0.033928086	0.016605939	0.075635821	0.070033416	0.086832316	0.013031933	0.145071962	0.139331418	4
391	1	4030000	0.151100998	0.061092019	0.06565955	0.016829805	0.174472212	0.042334899	0.107431227	0.100647277	5
392	1	16200000	0.017291756	0.104732118	0.094421327	0.019851278	0.051842577	0.246327805	0.190171381	0.172983084	4
393	1	23160000	0.066347733	0.073167527	0.238753118	0.12093155	0.082554062	0.160921599	0.299786828	0.342999291	4
394	1	35380000	0.071149296	0.068610172	0.059451753	0.08155406	0.039863341	0.014733675	0.031673511	0.092329284	1
395	1	46770000	0.104936711	0.180557637	0.238426352	0.124610807	0.1235602	0.1894952	0.193717222	0.21182945	3
396	1	56060000	0.135258506	0.024871198	0.0536439	0.110064365	0.181075265	0.011551118	0.108812471	0.024389756	5
397	1	57400000	0.088292231	0.168033652	0.196930947	0.157670125	0.087914632	0.200506844	0.259783598	0.250866996	4
398	1	57580000	0.042850716	0.117242878	0.108916517	0.165778546	0.069766961	0.102384413	0.142493841	0.117151768	3
399	1	62020000	0.099197471	0.010546804	0.033476015	0.019417771	0.040576909	0.029871936	0.011972969	0.022293528	5
400	1	62550000	0.139939092	0.121216648	0.360289355	0.381614351	0.10472487	0.110706552	0.227591674	0.34656373	2
401	1	66400000	0.131194484	0.058857616	0.00764106	0.049632514	0.052991069	0.066831719	0.100903251	0.040769081	5
402	1	81770000	0.075366605	0.130406176	0.064915529	0.078080007	0.019633209	0.071202099	0.04026904	0.042327423	1
403	1	82630000	0.095056987	0.260713625	0.509771339	0.51710954	0.065908381	0.380392676	0.45155429	0.409591817	3
404	1	82950000	0.101139483	0.421912542	0.639955127	0.777700612	0.136675062	0.398153563	0.603781872	0.579030066	3
405	1	104660000	0.056981015	0.026359691	0.042816267	0.063682799	0.150598064	0.079198959	0.039812408	0.074154696	5
406	1	118860000	0.100767571	0.082051256	0.095896293	0.06227655	0.059042539	0.13082623	0.142721355	0.109563011	4
407	1	129010000	0.032681631	0.039585155	0.123611024	0.129966513	0.093738537	0.030945482	0.035756554	0.038736422	1
408	1	142190000	0.041909727	0.064500511	0.110258874	0.068839023	0.03769853	0.055045844	0.076242722	0.076410739	2
409	1	142780000	0.165712162	0.156344404	0.105046233	0.199332234	0.041467873	0.085053915	0.06408676	0.098391077	1
410	1	183320000	0.053128668	0.268782908	0.277820569	0.325827891	0.083855915	0.356172972	0.672506447	0.739169539	4
411	1	192070000	0.065758334	0.029347972	0.040286618	0.013619117	0.09963184	0.029350209	0.107947383	0.032693463	5
412	1	24860000	0.087537929	0.152742826	0.235401363	0.291073191	0.179560429	0.205241766	0.246000836	0.260148126	3
413	1	56700000	0.083384054	0.029545024	0.008260204	0.019589117	0.024144904	0.042141569	0.006282791	0.080722889	5
414	1	72450000	0.039408481	0.166669971	0.219835104	0.299193467	0.055089272	0.1385363	0.209154659	0.290788515	3
415	1	96770000	0.055368093	0.232001659	0.311842364	0.276387613	0.062171674	0.141562122	0.277705947	0.29634257	3
416	1	102050000	0.126615514	0.11449742	0.120615426	0.081811	0.192188426	0.158124537	0.073780118	0.084457278	5
417	1	107060000	0.075483066	0.039775272	0.060769316	0.042339421	0.057104324	0.0577632	0.017230673	0.127301219	5
418	1	117150000	0.084958796	0.082569345	0.071663556	0.119810133	0.121936863	0.128118034	0.088427909	0.072212981	5
419	1	118310000	0.04466811	0.084908776	0.033273837	0.025319534	0.067789553	0.082806091	0.032820888	0.113270546	4
420	1	134120000	0.025889685	0.061288951	0.086278573	0.029931532	0.091484175	0.198149681	0.369615391	0.180551957	4
421	1	180890000	0.036147879	0.125392385	0.279797952	0.219068029	0.08397603	0.183472458	0.375996546	0.308244718	3
422	1	5870000	0.076249353	0.055348892	0.040081757	0.051381589	0.073088901	0.097349592	0.051490624	0.050450254	5
423	1	6940000	0.071409282	0.062636106	0.167517225	0.258516037	0.023637456	0.03211615	0.107779434	0.147813484	1
424	1	32580000	0.041052283	0.089241044	0.155999295	0.080808049	0.094549893	0.118841085	0.118292615	0.089132428	3
425	1	63860000	0.071597904	0.162951812	0.159620362	0.188105926	0.134801082	0.110003722	0.180469507	0.189473718	3
426	1	79310000	0.075743261	0.089407769	0.105177887	0.112051829	0.026279032	0.103607537	0.134858192	0.10682715	3
427	1	91740000	0.042049629	0.02316096	0.040926592	0.023120066	0.01785815	0.072512347	0.093891016	0.06342285	4
428	1	92130000	0.082790928	0.040532836	0.040280736	0.012037237	0.037449427	0.059571377	0.027895441	0.053201715	5
429	1	151500000	0.060750213	0.064694022	0.069086294	0.046797945	0.068939503	0.124869379	0.032321308	0.109820076	5
430	1	171540000	0.020464445	0.227602514	0.308424295	0.3544543	0.020822624	0.188554094	0.281248363	0.252430402	3
431	1	133570000	0.128330117	0.126027066	0.151178542	0.219248042	0.038733702	0.297852327	0.495372233	0.332498892	4
432	1	20120000	0.068820687	0.038443579	0.016781985	0.077137984	0.040237197	0.021056183	0.067812735	0.035236549	5
433	1	29860000	0.055418516	0.123927197	0.263323942	0.211123319	0.024542648	0.078646764	0.159322473	0.23050268	3
434	1	97220000	0.127581886	0.091719589	0.212051557	0.358328697	0.102324677	0.124112871	0.175767499	0.315313114	3
435	1	117370000	0.014929371	0.030476705	0.032550415	0.052058018	0.074488082	0.110062422	0.025885025	0.051260896	5
436	1	131510000	0.057075915	0.020965285	0.174530123	0.097754799	0.035365028	0.052736493	0.130088326	0.241066867	3
437	1	132520000	0.05396104	0.348853038	0.536804824	0.523738898	0.014700642	0.145973715	0.232719211	0.167458416	2
438	1	20750000	0.096558282	0.32680311	0.522162292	0.549933843	0.07137894	0.353425098	0.631098575	0.773571341	3
439	1	113510000	0.026823749	0.064483264	0.061985628	0.057311901	0.041374328	0.046116841	0.114345414	0.069542366	4
440	1	160450000	0.039270583	0.099183796	0.050585183	0.057939042	0.083685799	0.141916134	0.079940881	0.076257922	4
441	1	137840000	0.041182692	0.241095443	0.317095744	0.375381214	0.075832839	0.312492807	0.225815356	0.163478782	2
442	1	19500000	0.124670668	0.013395346	0.148601081	0.12514053	0.194272491	0.072190598	0.140978972	0.112730865	5
443	1	46290000	0.158190294	0.234063433	0.18878152	0.216489732	0.091029875	0.203285907	0.153460833	0.232183997	3
444	1	56440000	0.090247438	0.090465104	0.014202346	0.013805073	0.113837679	0.040871398	0.057828166	0.046372748	5
445	1	57970000	0.05385275	0.176534893	0.313193067	0.281426769	0.051910323	0.255239727	0.382016256	0.462890616	3
446	1	70090000	0.045564135	0.113436797	0.150290704	0.139071722	0.016008271	0.088754456	0.146811951	0.203080502	3
447	1	81140000	0.072715939	0.111116188	0.044539612	0.038071357	0.074904534	0.049892939	0.053072754	0.074341659	5
448	1	82010000	0.03304025	0.080427135	0.099397791	0.092571796	0.038324263	0.060522453	0.064174651	0.052823565	2
449	1	83550000	0.013912053	0.02691233	0.04650865	0.032049285	0.046658546	0.105926247	0.019378657	0.059378527	4
450	1	91490000	0.057485656	0.060921359	0.01260022	0.021380225	0.037615079	0.025036919	0.023758602	0.056732919	5
451	1	104920000	0.088195655	0.017760297	0.019815579	0.00844797	0.019124074	0.047686353	0.066994329	0.010448767	5
452	1	110840000	0.087954954	0.128105935	0.061887612	0.077499385	0.031582305	0.101249995	0.083958775	0.025107467	5
453	1	129390000	0.081949807	0.06882129	0.079241393	0.085621214	0.109736044	0.062195237	0.05346521	0.133662019	5
454	1	138940000	0.032381115	0.064653066	0.031370429	0.01338848	0.017249633	0.062374806	0.067948362	0.09087684	4
455	1	142410000	0.034548075	0.027715451	0.056142662	0.047123197	0.059266707	0.063209597	0.031061707	0.056463668	5
456	1	143820000	0.027175639	0.035603292	0.015872336	0.05789487	0.036625047	0.04864456	0.04775931	0.054724912	4
457	1	169830000	0.029482046	0.180272867	0.065309325	0.132354053	0.03791036	0.158134512	0.034533217	0.057292634	1
458	1	183690000	0.074647645	0.383104503	0.344936756	0.319582331	0.07637363	0.448059115	0.669170258	0.5698173	4
459	1	25300000	0.145219581	0.06392873	0.09780811	0.0421753	0.073454548	0.054376865	0.069695098	0.08743648	5
460	1	56950000	0.00917646	0.031556136	0.05409343	0.026306739	0.087752307	0.071096258	0.07185329	0.083302976	4
461	1	96980000	0.035368677	0.090688277	0.149487046	0.223771315	0.13801023	0.082213252	0.140893893	0.172791941	2
462	1	102570000	0.011822876	0.060831615	0.049486807	0.048767488	0.055675076	0.051120971	0.074830185	0.126727888	4
463	1	118660000	0.088355143	0.074431346	0.032744424	0.03383771	0.027939543	0.042018943	0.018081182	0.034399232	5
464	1	7700000	0.097777957	0.047565697	0.066260686	0.05444431	0.111093043	0.117464736	0.096077711	0.114895812	5
465	1	92390000	0.048347237	0.091382434	0.15549145	0.195192136	0.095068826	0.105439871	0.212251352	0.186190194	3
466	1	98190000	0.082947114	0.026519823	0.10387879	0.0131865	0.049448122	0.036504309	0.078755377	0.103106319	4
467	1	178890000	0.013984683	0.044843701	0.099796493	0.079220425	0.078798874	0.12225366	0.107461965	0.145460902	4
468	1	122700000	0.077332546	0.029310761	0.086691992	0.04073131	0.10367234	0.019853728	0.074624061	0.059349488	5
469	1	34420000	0.097532331	0.306312805	0.491019495	0.452961118	0.116517892	0.282173266	0.526455067	0.486745149	3
470	1	114340000	0.045229191	0.012361126	0.05103257	0.073276791	0.061152451	0.047361224	0.050556463	0.036703492	5
471	1	170050000	0.059488431	0.035286128	0.04238955	0.106073027	0.082325022	0.071096881	0.1040845	0.035381784	5
472	1	43970000	0.087843526	0.217476093	0.19205826	0.268290002	0.229540533	0.188729527	0.306142442	0.321740447	4
473	2	3420000	0.273421788	0.550568483	0.780266216	0.771814041	0.156333042	0.511112809	0.837959301	0.833541489	3
474	2	9760000	0.053743724	0.411501616	0.816401687	0.746182564	0.098291249	0.588125284	1.113865072	0.939420302	3
475	2	10010000	0.130091148	0.573430086	1.085830536	1.099934877	0.162450673	0.741774084	1.433398012	1.28990445	3
476	2	11010000	0.082976589	0.66736428	0.515090866	0.811079838	0.027391697	0.263664432	0.326347202	0.361427689	2
477	2	11200000	0.06465608	0.537434557	0.49111248	0.796998277	0.0124169	0.208279869	0.179745391	0.201091169	1
478	2	13180000	0.02023568	0.651912476	1.137567317	1.223557558	0.087893304	0.394184565	0.767867337	0.665001375	2
479	2	13520000	0.232871544	0.797137792	1.201203098	1.37162654	0.182582317	0.676850051	1.049659889	0.980550317	2
480	2	25460000	0.154855994	0.860561044	1.246403606	1.157533645	0.123156764	0.72697674	1.153320303	1.013612128	3
481	2	26280000	0.158375399	0.585761075	1.092372792	1.220987656	0.109550655	0.453926938	0.951498638	0.949974631	3
482	2	26480000	0.196016021	0.723773937	1.226172816	1.49765917	0.091987184	0.385183144	0.752159108	0.75499274	2
483	2	26730000	0.223905632	0.590777725	0.923690776	1.122808525	0.173129183	0.588849922	0.826414934	1.058725935	3
484	2	26890000	0.077095794	0.490726371	0.733915147	0.93688666	0.082303513	0.392166869	0.487383112	0.632321999	2
485	2	27120000	0.108833675	0.621959673	1.282762413	1.523197346	0.071245856	0.204895928	0.551929462	0.69028219	2
486	2	27790000	0.175527169	0.950608768	1.26447726	1.301214718	0.119338662	0.505032136	0.75697404	0.750788802	2
487	2	29040000	0.163189427	0.392526057	0.591771619	0.706009011	0.184924308	0.305320564	0.493194979	0.576632647	2
488	2	30810000	0.14504882	0.875617752	1.391247654	1.331165516	0.10702066	0.608526033	0.919496172	0.845339718	2
489	2	31520000	0.106522382	0.361189728	0.836770481	1.019128946	0.069870222	0.220317877	0.58996048	0.661111774	2
490	2	34970000	0.196837201	0.483480496	0.75385929	0.745562317	0.093846034	0.517032293	1.169116796	0.966087044	3
491	2	35390000	0.222604328	0.669050168	0.946531332	0.928135558	0.134430921	0.378937085	0.663518545	0.442233906	2
492	2	38870000	0.11979416	0.404542015	0.726238211	0.847664579	0.093141229	0.377349076	0.652414877	0.827783503	3
493	2	39070000	0.124731148	0.378198965	0.575881865	0.754799925	0.019668437	0.248276412	0.229413766	0.321329263	1
494	2	56960000	0.16706651	0.559606497	0.958181252	0.986914987	0.062112825	0.520579851	0.678863685	0.68613491	2
495	2	59340000	0.055990965	0.255564192	0.363778828	0.579266022	0.06377776	0.039706574	0.084735291	0.073916027	1
496	2	61040000	0.096552617	0.117834748	0.19457559	0.203063579	0.08157667	0.103141928	0.243518391	0.219243546	3
497	2	68310000	0.085336624	0.203851405	0.244021174	0.248975562	0.069572909	0.170330454	0.215001186	0.258736356	3
498	2	68600000	0.066418512	0.449259392	0.751378413	0.967851414	0.129423772	0.186140484	0.140818393	0.171327063	1
499	2	72070000	0.079247666	0.369763205	0.606124782	0.949760999	0.071258397	0.127095296	0.181721403	0.372381402	1
500	2	72330000	0.053733233	0.34416699	0.623366221	0.904279844	0.058110995	0.184862107	0.419932153	0.594100247	2
501	2	72570000	0.143118672	0.164210826	0.382392387	0.434055196	0.022521062	0.106120057	0.146819551	0.243804093	1
502	2	74520000	0.041213739	0.271959202	0.399171375	0.608347694	0.036201329	0.034131646	0.052218103	0.15790138	1
503	2	90880000	0.099783803	0.593754524	0.862278595	0.746499441	0.081919983	0.296082559	0.454132199	0.386779063	2
504	2	91110000	0.105732105	0.766293951	1.503050212	1.857838494	0.045428907	0.412198726	0.765462623	0.983916831	2
505	2	101040000	0.2172226	0.426675607	0.5593932	0.58725164	0.088370642	0.393280723	0.635452745	0.617128139	3
506	2	101300000	0.131983253	0.561475537	0.710011461	0.736201967	0.049506988	0.366299785	0.6075741	0.634644928	3
507	2	101510000	0.051008266	0.329564145	0.589300675	0.790565692	0.06073229	0.110506942	0.122612549	0.175279073	1
508	2	104670000	0.099202771	0.406730436	0.546894937	0.667480888	0.086314629	0.313063675	0.355180807	0.312162676	2
509	2	105110000	0.114732781	0.241588912	0.564083508	0.715354419	0.034247137	0.080268889	0.1449826	0.250973741	1
510	2	112040000	0.155808033	0.625083393	0.838273942	0.850741595	0.119951063	0.522911033	0.647561274	0.606118935	2
511	2	112340000	0.101125237	0.528992736	0.731057808	0.766742419	0.036113246	0.17962532	0.185650475	0.172860579	1
512	2	114020000	0.125305977	0.202787114	0.281575979	0.31053579	0.053312575	0.188293933	0.212805342	0.238259933	2
513	2	115370000	0.085355769	0.389252528	0.515376424	0.673790262	0.015437373	0.306796122	0.5270438	0.604221526	3
514	2	116710000	0.067864233	0.985308385	1.34775931	1.424344205	0.059713547	0.682103449	0.863035013	0.967209955	2
515	2	120770000	0.098556429	0.376150757	0.84454005	0.988261424	0.071353094	0.280682353	0.619148935	0.874882934	3
516	2	120980000	0.16020589	0.449370662	1.120800708	1.160919199	0.129740857	0.357365624	0.823854715	1.000468016	3
517	2	127660000	0.053828951	0.244642538	0.616213411	0.812839701	0.074915533	0.261477468	0.483286854	0.658511524	3
518	2	130080000	0.148271644	0.361892552	1.049545233	1.062068374	0.141451407	0.433166851	0.879101667	0.843715231	3
519	2	131370000	0.081319632	0.272621902	0.813799214	0.921754054	0.039858045	0.091001266	0.342883902	0.465775018	2
520	2	136670000	0.091382171	0.446660231	0.627041112	0.845570285	0.150933993	0.477154372	0.663538111	0.792339091	3
521	2	140010000	0.140899806	0.771203049	1.074632823	1.0528481	0.212216321	0.699153905	0.91287862	0.964033805	3
522	2	144100000	0.125897841	0.31109898	0.574096288	0.572548109	0.152303375	0.216058965	0.474118899	0.559842684	3
523	2	144430000	0.034462123	0.138772463	0.399133964	0.408870416	0.072475452	0.203341229	0.196413316	0.24403472	2
524	2	149000000	0.128696691	0.383683787	0.577197833	0.68982057	0.068822815	0.261676158	0.437284349	0.499302253	2
525	2	149190000	0.157776797	0.432330673	0.548621377	0.738674016	0.157747831	0.331757744	0.38800011	0.497015265	2
526	2	149910000	0.06954958	0.157837319	0.247132215	0.227548374	0.097533855	0.170678373	0.229056198	0.16532251	2
527	2	152050000	0.193171621	0.314318067	0.424297734	0.614947528	0.047092016	0.226833949	0.402256117	0.323426085	2
528	2	152200000	0.117805456	0.260988126	0.388540427	0.513470823	0.081420469	0.062459487	0.056760868	0.230857395	1
529	2	152490000	0.286976001	1.386329887	1.851647756	1.630888838	0.252961213	1.128841863	1.676010601	1.35401272	3
530	2	152680000	0.282844033	1.378820086	1.922195214	1.780668139	0.136326239	1.043180579	1.540728227	1.255168956	2
531	2	156200000	0.118900986	0.365288859	0.351104751	0.299087396	0.114827658	0.527095127	0.579023845	0.518089919	4
532	2	160410000	0.137413587	0.820337586	1.09687929	1.059384928	0.173688997	0.533538927	0.562310814	0.547746326	2
533	2	162720000	0.105141621	0.569886181	0.652130821	0.76772501	0.153474177	0.416377745	0.450067626	0.470958614	2
534	2	162920000	0.164655908	0.52346672	0.87400399	1.117527639	0.116284805	0.314024178	0.665285324	0.830015099	2
535	2	164370000	0.046130413	0.379853113	0.559046742	0.789657759	0.124214897	0.255439311	0.575620969	0.607426623	3
536	2	165590000	0.244476592	0.861688573	1.573342725	1.487172587	0.210820417	0.541445443	1.082871991	0.889285484	2
537	2	166380000	0.053780843	0.608651788	1.289312122	1.270580033	0.032137372	0.153495718	0.235719864	0.290244468	1
538	2	166620000	0.102135652	0.705794209	1.381111278	1.346856078	0.074466431	0.304632454	0.656881238	0.722292824	2
539	2	167490000	0.232881546	1.426878764	2.353852893	2.199322371	0.132369426	0.887657393	1.345940733	1.119212574	2
540	2	167730000	0.148281126	1.386767802	2.287587415	2.152900373	0.056728721	0.808011399	0.928164663	0.863666437	2
541	2	173880000	0.119028697	0.322453161	0.33376614	0.36809997	0.087329141	0.303930915	0.329894451	0.327117133	3
542	2	174100000	0.287892356	0.840034872	1.341189981	1.366316986	0.281173221	0.787405887	1.145511051	1.104037946	3
543	2	104440000	0.110513492	0.309867983	0.664128137	0.771279747	0.13359662	0.20815483	0.484562849	0.488707688	2
544	2	35800000	0.108212723	0.570431583	0.869684259	1.063269146	0.078846996	0.225776083	0.420313524	0.508771327	2
545	2	75950000	0.043798463	0.648418022	0.769628393	1.006723636	0.056474919	0.374320699	0.427402774	0.753155138	2
546	2	103570000	0.123877874	0.51860061	1.043408724	1.414933451	0.159621485	0.847775483	1.414650298	1.312036999	3
547	2	118280000	0.076029361	0.358363117	0.800143738	0.883688656	0.115666285	0.298074462	0.517232809	0.536842691	2
548	2	129700000	0.018673529	0.308031799	0.456347017	0.659087288	0.053959046	0.012310356	0.017840427	0.060997767	1
549	2	132090000	0.127053743	0.382514801	0.637028627	0.871400526	0.122096361	0.258099734	0.470735609	0.494460359	2
550	2	136270000	0.06394095	0.087507151	0.125529722	0.117028987	0.045312619	0.039158396	0.068472029	0.032536364	1
551	2	139640000	0.08143355	0.226106108	0.236381987	0.363488064	0.091372649	0.165989585	0.170077185	0.401171994	3
552	2	145700000	0.085233373	0.323739239	0.301333764	0.415512169	0.073239282	0.289379437	0.264208782	0.286677982	2
553	2	155300000	0.09333043	0.887844087	1.492553135	1.663347476	0.075156253	0.291899218	0.532988616	0.375926786	1
554	2	155790000	0.152130384	0.254093572	0.501000241	0.650080951	0.015127589	0.017215105	0.068881068	0.138793834	1
555	2	163560000	0.29696954	0.819212619	1.248622183	1.25111759	0.285108283	0.585338976	0.794818814	0.705609921	2
556	2	169920000	0.222247426	1.277146151	1.769111631	1.711869237	0.224584354	1.017041433	1.269443385	1.284976732	2
557	2	172930000	0.175223287	0.662435528	0.944807723	0.955038015	0.079524644	0.362670819	0.5019779	0.532263856	2
558	2	173390000	0.138787484	0.428214316	0.584717218	0.637777284	0.171782292	0.415553574	0.514823651	0.528820248	3
559	2	180000000	0.215016472	1.066270871	1.245936668	0.997661104	0.180162153	0.964034195	1.306514688	1.054704942	3
560	2	5340000	0.129465558	0.385005791	0.616924472	0.779311325	0.06708071	0.05796842	0.191743164	0.201994815	1
561	2	5800000	0.076398764	0.205539938	0.672493458	0.852651581	0.022591074	0.236587872	0.60663772	0.766618745	3
562	2	6120000	0.101942608	0.985437143	1.487140271	1.635234372	0.078149907	0.36813237	0.52437976	0.409105513	1
563	2	8560000	0.035237768	0.11583475	0.158787226	0.233839102	0.133750575	0.069466823	0.072105353	0.088808545	1
564	2	19290000	0.10340084	0.251019941	0.396722953	0.555073314	0.06307938	0.082656951	0.210772903	0.178719281	1
565	2	27390000	0.185191336	0.661960943	1.201313316	1.569989907	0.109448859	0.403297269	0.815541541	0.929198887	2
566	2	33330000	0.087823536	0.238934459	0.314926672	0.517125243	0.091957602	0.381671511	0.660497472	0.557495117	3
567	2	37200000	0.119013366	0.712932912	0.882042167	0.884809815	0.135275106	0.426938787	0.646497924	0.512160552	2
568	2	38240000	0.017658947	0.541873939	0.796937223	1.0362449	0.009697546	0.148392234	0.128064666	0.238257615	1
569	2	38490000	0.047708652	0.553895925	0.967185377	1.037527791	0.010541899	0.202453625	0.418713405	0.535101655	2
570	2	43530000	0.075524177	0.719934502	1.171290073	1.360573703	0.064678286	0.335271289	0.673845831	0.759786579	2
571	2	48750000	0.129597586	0.486173302	0.80694281	1.038635585	0.193664247	0.456712621	0.754650262	0.928366041	3
572	2	51750000	0.092199281	0.288202851	0.521678317	0.404367663	0.068811666	0.242700265	0.434222229	0.400715169	3
573	2	60260000	0.032725827	0.561790381	0.904219436	0.985167067	0.109841619	0.423380944	0.425162381	0.529673534	2
574	2	62500000	0.150735631	0.777866782	1.134025536	1.288368134	0.015670487	0.440021572	0.591652044	0.747825248	2
575	2	64690000	0.03042941	0.035519636	0.086526581	0.077727663	0.069006143	0.05928637	0.052240014	0.027453256	1
576	2	69850000	0.137387296	0.682189033	0.75840429	0.795709285	0.137782789	0.48992894	0.76308223	0.647853522	3
577	2	70490000	0.144955255	0.533449027	0.754439786	0.699022738	0.117541087	0.430790351	0.617064073	0.5715622	2
578	2	71410000	0.057591435	0.562956179	0.790138008	1.136090786	0.118635666	0.396960543	0.413836952	0.541465555	2
579	2	73130000	0.052943043	0.350526838	0.689291171	0.827978573	0.100527683	0.227597112	0.398118612	0.558229524	2
580	2	76550000	0.152791717	0.140342109	0.222747157	0.209669098	0.09876027	0.193074597	0.261702429	0.247607865	3
581	2	78750000	0.233104428	0.384712551	0.763765067	0.90908128	0.189233291	0.14348094	0.38965609	0.496950978	1
582	2	84660000	0.083328794	0.299482936	0.531463237	0.512758133	0.044361873	0.156254043	0.300677273	0.354286469	2
583	2	92310000	0.09601922	0.328155946	0.533846963	0.685512195	0.073145862	0.232854506	0.419911902	0.395603155	2
584	2	102910000	0.129129535	0.682381362	1.373315165	1.395887059	0.102189734	0.272604496	0.674289897	0.730003632	2
585	2	103270000	0.024191105	0.358986517	0.595001254	0.785261286	0.077848099	0.227618393	0.416990124	0.336270915	2
586	2	105490000	0.149778589	0.277077636	0.49959931	0.568815704	0.158094114	0.259881883	0.549192216	0.472733209	3
587	2	106790000	0.058815344	0.289423551	0.315465885	0.462264591	0.041461721	0.201881116	0.306693624	0.411145688	3
588	2	109210000	0.078457409	0.280904141	0.270236305	0.36955116	0.028316367	0.223746501	0.307469407	0.281867066	3
589	2	110460000	0.07203671	0.310655842	0.414714064	0.427818499	0.072037445	0.163801589	0.2636545	0.333541784	2
590	2	116430000	0.096107786	0.251319855	0.16286214	0.183839502	0.10073382	0.182716389	0.175103893	0.148600453	2
591	2	121860000	0.063969256	0.532114146	1.066806622	1.067930177	0.030575212	0.318134139	0.781785803	0.790508002	2
592	2	124860000	0.041851794	0.2983338	0.422049128	0.318568875	0.03472298	0.293243641	0.392040899	0.324549033	3
593	2	125100000	0.08655485	0.296665035	0.370940939	0.480120377	0.034521038	0.150642926	0.276301218	0.211166344	2
594	2	126410000	0.15530975	0.335757851	0.367042828	0.514870683	0.096906515	0.291777242	0.222168367	0.271875613	1
595	2	126840000	0.067231209	0.630451308	1.08456564	1.239121742	0.071143554	0.258936175	0.488709372	0.533818162	2
596	2	131100000	0.13125816	0.61468385	0.959738085	0.855427865	0.07430827	0.318620811	0.526352562	0.45141435	2
597	2	132320000	0.153821216	0.836790201	1.41970849	1.491118158	0.160064698	0.657053808	0.770875473	0.776987311	2
598	2	139390000	0.059253038	0.181187131	0.195648352	0.233757758	0.055579751	0.198638391	0.11652538	0.212776837	2
599	2	146440000	0.026345292	0.403457381	0.620312513	0.794911623	0.070090048	0.218603346	0.333250424	0.509558338	2
600	2	146660000	0.050706982	0.151237607	0.211286703	0.279491462	0.068717792	0.336732154	0.408787546	0.507219383	4
601	2	156940000	0.165101922	0.543300584	0.873562163	0.950958057	0.112847639	0.231261642	0.392235789	0.237790902	1
602	2	158190000	0.135277547	0.277178612	0.437154047	0.652173081	0.058844782	0.162763059	0.470585118	0.427222668	2
603	2	165900000	0.164562825	1.313559997	1.934270355	1.774175712	0.084645399	1.101373518	1.818224787	1.530792228	3
604	2	179590000	0.056518182	0.407128224	0.73094196	0.855501379	0.05808247	0.277272337	0.42234288	0.449233098	2
605	2	4580000	0.024680581	0.476335893	1.027255397	1.14964928	0.162679754	0.333438014	0.694045766	0.752234574	2
606	2	11480000	0.077947364	0.464467292	0.582471149	0.747636481	0.082311336	0.258720414	0.265349799	0.379275901	2
607	2	15500000	0.032972306	0.082799495	0.103432921	0.063539044	0.057826179	0.031703007	0.108170777	0.089744207	3
608	2	17930000	0.249250158	0.90992883	1.041167955	0.969054351	0.20280192	0.661056732	0.682162778	0.578138922	2
609	2	24130000	0.051349764	0.110553335	0.142811333	0.202492743	0.034619869	0.048788396	0.039427117	0.07118869	1
610	2	29610000	0.038502058	0.624155653	0.833407304	1.050750687	0.030024905	0.346478301	0.373705661	0.39881091	2
611	2	29890000	0.113760236	0.608760678	0.836276428	0.778070347	0.110351737	0.269918786	0.407431898	0.285472009	2
612	2	61650000	0.169577137	0.254591114	0.40367271	0.306854447	0.10949033	0.263312182	0.510999828	0.406864168	3
613	2	62110000	0.140769264	0.313002429	0.479933594	0.660452543	0.082743663	0.156579248	0.311160837	0.166772188	1
614	2	62300000	0.087095814	0.348170751	0.47125281	0.549397034	0.052493255	0.192459063	0.210470529	0.288292319	2
615	2	72800000	0.165699848	0.301804356	0.760665476	0.754875559	0.228220819	0.393266588	1.006054624	0.829771576	3
616	2	92720000	0.084982547	0.893707577	1.319079144	1.398708558	0.07713431	0.443403736	0.710044059	0.769375942	2
617	2	92910000	0.130453945	0.819603449	1.113622271	1.17447934	0.127252577	0.522767069	0.808653828	0.825505618	2
618	2	104240000	0.006834753	0.333399176	0.700834493	0.834088695	0.118772401	0.240884081	0.511896308	0.59052422	2
619	2	118850000	0.18278647	0.471049284	0.677569985	0.688681926	0.144440618	0.39082392	0.641958414	0.481418629	2
620	2	119480000	0.111924013	0.139349299	0.278368955	0.246211929	0.138822036	0.26334501	0.44828855	0.49612501	4
621	2	121660000	0.067662503	0.412292786	0.820604171	0.976617407	0.014260258	0.186661959	0.325565832	0.292559229	1
622	2	154500000	0.058188963	0.505058841	0.865191433	1.125643003	0.027266897	0.27367478	0.491223965	0.357472953	2
623	2	154720000	0.235989917	0.725277946	1.224324515	1.257206157	0.180408232	0.537077069	0.827629903	0.748976646	2
624	2	157120000	0.145310171	0.282347577	0.541644204	0.780227236	0.103385293	0.28814915	0.417759734	0.390843536	2
625	2	157410000	0.08401241	0.318100636	0.555932904	0.793541635	0.04486134	0.135323739	0.13142341	0.184599065	1
626	2	168070000	0.175656853	0.660810295	0.850142443	0.920808301	0.09936296	0.669629312	1.043569296	1.071745971	3
627	2	4400000	0.175597247	0.449962842	0.7590253	0.841728993	0.135898097	0.132579654	0.045114143	0.071427216	1
628	2	4810000	0.049802441	0.558835416	1.032311404	1.162181824	0.041692109	0.164481721	0.37599095	0.448496853	2
629	2	5010000	0.137204357	0.305685315	0.54411309	0.70851425	0.068431312	0.141316189	0.20738811	0.178186881	1
630	2	13930000	0.117029472	0.672615892	1.126653081	1.099171852	0.094796716	0.509966264	0.933158624	0.811748393	2
631	2	17080000	0.110329905	0.098081554	0.069899632	0.098114263	0.067097329	0.091606568	0.067421151	0.059855809	5
632	2	18130000	0.100929095	0.394510724	0.578759914	0.566466221	0.06996282	0.321591991	0.414424063	0.582069009	3
633	2	18580000	0.095161609	0.224335632	0.211755583	0.307510799	0.087356222	0.303531852	0.615477795	0.587504529	4
634	2	18760000	0.042313354	0.673593351	0.938393515	0.92057518	0.029351778	0.47253804	0.534121213	0.499547281	2
635	2	21840000	0.058607918	0.569774869	0.930992386	0.981027278	0.14255661	0.418893743	0.746269709	0.754442394	2
636	2	22140000	0.133727422	0.034719339	0.106359821	0.133709052	0.16847875	0.034716197	0.044281555	0.158418197	5
637	2	22570000	0.090769173	0.524477762	0.613779575	0.687804908	0.072841481	0.229752594	0.290682214	0.18525146	1
638	2	22760000	0.028267335	0.344240386	0.830707568	0.866866075	0.064396212	0.346041354	0.842121982	0.835041334	3
639	2	33600000	0.064221627	0.747486884	1.213906062	1.422379992	0.108723059	0.469948103	0.863275551	0.858944291	2
640	2	34670000	0.015879563	0.118632826	0.329805106	0.591861556	0.053914679	0.11328287	0.19680956	0.43093255	2
641	2	54980000	0.104135876	0.091207919	0.065290888	0.125277362	0.112752369	0.188955578	0.069525112	0.064657565	5
642	2	60550000	0.08925887	0.502704507	0.78324893	0.720100783	0.077456643	0.324329601	0.433294613	0.420669462	2
643	2	75430000	0.062903717	0.835342057	1.129033863	1.396288147	0.09177136	0.38036034	0.498895913	0.69515914	2
644	2	79170000	0.208382887	0.751585311	1.104873333	1.233652592	0.22491333	0.802906281	1.187674342	1.309538774	3
645	2	79350000	0.112606413	0.284407158	0.369889665	0.591890355	0.004145968	0.102618387	0.104981213	0.246637168	1
646	2	108910000	0.125416789	0.083142427	0.022597359	0.075233865	0.029471166	0.043062204	0.022279671	0.033932198	5
647	2	110060000	0.094896718	0.332042953	0.189015837	0.441917139	0.088007578	0.132119267	0.047031068	0.124207891	1
648	2	111810000	0.113100944	0.253103399	0.285513923	0.232514779	0.093830107	0.17008568	0.240487783	0.256762692	3
649	2	128930000	0.068225673	0.372714479	0.576901564	0.704489069	0.086146322	0.320006998	0.532966742	0.552877144	3
650	2	129090000	0.071488459	0.508760224	1.042032077	1.183208319	0.083522429	0.13539835	0.356762031	0.396507842	1
651	2	131630000	0.135501175	1.145620737	1.6955147	1.712347565	0.078825325	0.597053503	0.963700782	0.835075911	2
652	2	131780000	0.168714347	0.853938109	1.193822879	1.204041101	0.141768568	0.364573656	0.714663644	0.643489819	2
653	2	142920000	0.04165467	0.128441149	0.160794317	0.149527788	0.076118931	0.120627898	0.16329641	0.156474369	3
654	2	143630000	0.116660114	0.309609754	0.629291095	0.779014435	0.049651919	0.054457938	0.172826393	0.199854968	1
655	2	143840000	0.169007059	0.490275564	0.866131574	1.012678603	0.195755059	0.444709859	0.691030248	0.676349349	2
656	2	157830000	0.094573509	0.899370736	1.469411281	1.477026115	0.169202893	0.532993671	1.164361416	0.992838992	2
657	2	158020000	0.085585406	0.821758895	1.299037871	1.313859915	0.068156031	0.452411746	0.813044417	0.680902191	2
658	2	159800000	0.007928778	0.026366789	0.008786767	0.055567648	0.055863873	0.061619815	0.01217686	0.046437904	5
659	2	166880000	0.283054836	0.7559471	1.145769871	1.274013381	0.250211523	0.517555972	0.875131139	0.736487799	2
660	2	167240000	0.090539594	0.31212816	0.410318463	0.492556368	0.09611297	0.317685115	0.533301579	0.545873382	3
661	2	169480000	0.035725531	0.080732519	0.061804934	0.027630897	0.09057514	0.043197302	0.030053264	0.023521721	5
662	2	170100000	0.15810103	1.00599694	1.411514258	1.350693697	0.113367523	0.711128194	0.743379164	0.838689922	2
663	2	177520000	0.480587723	0.834037514	0.814106582	1.231181974	1.079619179	0.932450305	0.665228433	0.739282748	1
664	2	179080000	0.065638133	0.032875255	0.038122428	0.052569153	0.078526862	0.029138027	0.067707723	0.030537347	5
665	2	180500000	0.114512795	0.551894696	0.915233595	0.99788789	0.108601835	0.185680975	0.375459379	0.397540398	2
666	2	180900000	0.11001137	0.369009921	0.503557743	0.613932613	0.078075194	0.30154865	0.369506526	0.400222869	2
667	2	181100000	0.032116291	0.638096402	1.370272478	1.62981328	0.044732195	0.323868197	0.853756669	0.854930203	2
668	2	60050000	0.110142366	0.295336466	0.64066922	0.815921543	0.033157052	0.208161646	0.498722408	0.481548085	2
669	2	132750000	0.090887569	0.270438255	0.423027507	0.452540809	0.136118924	0.192381341	0.163120564	0.14320444	1
670	2	41680000	0.071414776	0.162771546	0.123438675	0.097046007	0.128480266	0.083731726	0.09445777	0.091308552	5
671	2	57230000	0.069494897	0.550317901	0.870515116	1.01802318	0.153268133	0.378992018	0.697642154	0.814158627	2
672	2	79630000	0.024674841	0.22457384	0.3894634	0.465796732	0.039218417	0.082824327	0.117137899	0.144146279	1
673	2	6370000	0.083859174	1.139871081	1.810127238	1.792952298	0.150151515	0.720728769	1.230288624	1.041935799	2
674	2	25190000	0.03768921	0.24096302	0.352922166	0.469361602	0.083924032	0.291860582	0.570071476	0.53610484	3
675	2	33830000	0.120400949	0.754351569	1.176867277	1.286716512	0.084562133	0.460531482	0.889313906	0.703342108	2
676	2	44780000	0.081018061	0.382180359	0.50585445	0.312306822	0.074271518	0.399221319	0.491384247	0.328533964	3
677	2	49640000	0.089208853	0.31031048	0.393877765	0.520998009	0.091728754	0.166318514	0.213976055	0.185499897	1
678	2	68930000	0.017839123	0.485671183	0.870745043	0.969731665	0.078260734	0.218039526	0.375923271	0.470409846	2
679	2	69450000	0.027397857	0.157654386	0.328675655	0.349408378	0.076159919	0.11749805	0.146771081	0.10436289	1
680	2	80110000	0.10803273	0.138747859	0.250849111	0.383146521	0.071888402	0.115360006	0.151116188	0.165886615	1
681	2	93670000	0.012922974	0.102057108	0.211943599	0.32295401	0.018796144	0.102234133	0.154842602	0.153832545	2
682	2	102280000	0.103737745	0.454601178	0.60637234	0.782567932	0.138120178	0.403122265	0.538708921	0.563246101	2
683	2	125450000	0.114056728	0.176295478	0.350457115	0.588791901	0.080425614	0.070937944	0.233651096	0.301108167	1
684	2	164220000	0.076267096	0.505229557	0.843011993	0.947972223	0.056245001	0.38749841	0.427023763	0.528150529	2
685	2	180300000	0.033585176	0.46785873	0.869037026	0.818486416	0.085931484	0.354201575	0.450671448	0.419511099	2
686	2	46070000	0.17131243	0.21065311	0.268236069	0.440653049	0.146216563	0.171168307	0.280944445	0.348104074	3
687	2	3710000	0.273793591	0.731775289	1.694118841	1.842608804	0.197032813	0.338208664	0.851291477	0.840037929	2
688	2	4160000	0.0667558	0.078420219	0.102676306	0.10974595	0.041913632	0.067458226	0.07340206	0.091901316	2
689	2	10280000	0.123052106	0.484963009	0.623927397	0.876495186	0.07913425	0.194999365	0.305289611	0.677780765	2
690	2	16240000	0.087790969	0.385942733	0.580631413	0.751131947	0.043612622	0.230070712	0.24994573	0.414519159	2
691	2	25790000	0.146241154	0.267908941	0.485768691	0.396280605	0.179987313	0.555393698	1.284426092	1.131513224	4
692	2	29450000	0.042517519	0.306586306	0.547593963	0.704830475	0.123379289	0.180584427	0.378315856	0.421750868	2
693	2	30280000	0.131407261	0.804602915	1.326308915	1.498456084	0.181314525	0.504330195	0.956327292	1.103417499	2
694	2	30650000	0.075484198	0.681318227	1.462234167	1.446253246	0.063630305	0.450951745	0.643385797	0.739940973	2
695	2	39250000	0.214960375	0.54272002	0.891448871	1.104545788	0.129423418	0.311277774	0.4402908	0.723862724	2
696	2	42910000	0.187990402	0.19444346	0.167962301	0.14038612	0.241299999	0.130694283	0.139005642	0.118694649	5
697	2	44960000	0.121535611	0.215998288	0.338451472	0.397747091	0.084223818	0.171667255	0.382451978	0.298283939	3
698	2	52280000	0.113694525	0.609496733	0.918364477	1.067582667	0.177263045	0.337540425	0.650418866	0.741668999	2
699	2	66680000	0.035365004	0.0417159	0.039630063	0.102169084	0.081433755	0.171277854	0.045981173	0.021766942	5
700	2	71690000	0.089501289	0.437606012	0.756508103	1.050259071	0.170385916	0.092313623	0.251688634	0.30202932	1
701	2	83040000	0.100161965	0.036482066	0.039996371	0.070032037	0.067239485	0.069696437	0.103678197	0.004963053	5
702	2	84900000	0.057814605	0.508078319	0.767093584	0.896761036	0.100096404	0.384348677	0.629755584	0.6660459	2
703	2	86060000	0.022969844	0.029248418	0.10706895	0.146353026	0.033405517	0.130285733	0.104659094	0.113734321	3
704	2	94290000	0.108336447	0.405922328	0.606891311	0.58849681	0.123855023	0.407858183	0.568178864	0.614720858	3
705	2	127080000	0.049141517	0.391800829	0.877798335	0.737426642	0.109353435	0.431039111	0.962573731	0.835882146	3
706	2	130250000	0.120432994	0.361180011	0.585609108	0.686215464	0.008106639	0.204376914	0.437101056	0.450802764	2
707	2	134830000	0.079342104	0.091925101	0.186140341	0.387721007	0.066239837	0.081542458	0.147461822	0.185135491	1
708	2	135180000	0.066488051	0.341292804	0.501530353	0.616647583	0.023969021	0.165606598	0.241222376	0.297111706	2
709	2	152980000	0.190162545	0.757258598	0.879534491	1.00422739	0.163492723	0.564107442	0.72348831	0.725269554	2
710	2	153270000	0.093061219	0.64534622	0.741489937	0.748720679	0.049765705	0.259456299	0.346262774	0.347272639	2
711	2	155050000	0.134123953	0.165337648	0.434749702	0.438082788	0.084276548	0.135032778	0.412012015	0.428761449	3
712	2	155630000	0.061519995	0.415433422	0.859488573	1.012236553	0.067485255	0.117835171	0.207655876	0.186743383	1
713	2	164740000	0.066155964	0.373750141	0.46251637	0.455710271	0.187365909	0.377213875	0.543258063	0.451441925	3
714	2	165340000	0.061354441	0.059448093	0.185079226	0.352958445	0.045835282	0.044594445	0.143403214	0.116094421	1
715	2	126170000	0.077748118	0.128152094	0.108919994	0.188373128	0.018929433	0.054010975	0.018137589	0.048339953	1
716	2	127960000	0.083029702	0.142300939	0.612516154	0.858070498	0.090628824	0.091717308	0.218354479	0.348443124	1
717	2	31810000	0.201439089	0.551145125	0.934113099	0.903514846	0.203188415	0.506010965	0.82163682	0.690214734	3
718	2	74990000	0.023278609	0.099349357	0.150190253	0.275852421	0.077797914	0.074125847	0.077288795	0.215131199	2
719	2	75160000	0.076147036	0.134311809	0.278085159	0.507166115	0.022655578	0.073516349	0.175775233	0.190101677	1
720	2	128410000	0.320152814	0.506222091	0.537045462	0.634259619	0.31213598	0.46670361	0.48425139	0.656479527	3
721	2	133950000	0.096048376	0.171374633	0.132308304	0.164581316	0.062951066	0.158214586	0.107740927	0.101227037	1
722	2	146060000	0.166166852	0.308052411	0.343583312	0.473209534	0.052797426	0.334006974	0.342828482	0.524232451	3
723	2	146250000	0.056726557	0.170886133	0.31971666	0.579227022	0.028691032	0.039566084	0.029696019	0.064842134	1
724	2	172020000	0.067102172	0.275448675	0.340730299	0.459760398	0.026488237	0.105298659	0.081867504	0.153398351	1
725	2	27990000	0.116021691	0.47546239	0.674601066	0.667249604	0.104856847	0.391612071	0.444270779	0.414732037	2
726	2	71880000	0.083841839	0.217468798	0.340615095	0.683884022	0.028026596	0.033070866	0.156254696	0.317464134	1
727	2	78290000	0.123266417	0.032055778	0.079595458	0.100052375	0.02833302	0.053562952	0.076122991	0.110287563	5
728	2	97280000	0.194363538	0.35876977	0.63721465	0.685097245	0.17484972	0.291434893	0.399615967	0.480750864	2
729	2	170360000	0.055875441	0.30887818	0.482438179	0.491587758	0.06128028	0.240184766	0.391365066	0.310166748	2
730	2	23050000	0.149992116	0.5962189	0.898545703	0.871138721	0.135598147	0.547103972	0.960202834	0.739107605	3
731	2	70920000	0.167446953	0.434857278	0.8939491	0.935307252	0.116273645	0.314689131	0.609792893	0.773911419	2
732	2	150370000	0.078536624	0.386805209	0.585813437	0.755310911	0.086170198	0.308435519	0.296402446	0.308163868	2
733	2	110830000	0.152392576	0.56632264	0.809269424	1.045095387	0.086275944	0.368362927	0.604989919	0.641912639	2
734	2	12350000	0.104671111	0.28464353	0.422117413	0.546516074	0.045751631	0.232834464	0.429011563	0.447945124	3
735	2	14950000	0.174271737	0.44646377	0.661104528	0.669919637	0.122634701	0.272471136	0.560162857	0.753769413	3
736	2	20760000	0.095416057	0.413176401	0.687305721	0.787481082	0.025934484	0.415471002	0.707275584	0.735463518	3
737	2	37650000	0.075585801	0.379161747	0.628732099	0.79694911	0.019151996	0.06398907	0.162078484	0.298802656	1
738	2	45780000	0.110059994	0.015546693	0.039416823	0.05174389	0.113782532	0.055811344	0.090610505	0.057981667	5
739	2	49130000	0.098587382	0.156127354	0.228084385	0.534673942	0.069870218	0.118924962	0.184396954	0.330269917	1
740	2	51990000	0.052236782	0.225317767	0.515062435	0.403139266	0.089066246	0.22633695	0.713182505	0.724563004	3
741	2	59680000	0.16036734	0.295672099	0.464156294	0.325108721	0.106708715	0.327154147	0.432216833	0.40537547	3
742	2	73390000	0.009832681	0.391195097	0.681830779	0.860431617	0.105782614	0.371109632	0.481743215	0.642522019	2
743	2	73770000	0.211054274	0.382911341	0.540229087	0.500333727	0.22956847	0.312603777	0.365225474	0.397484499	2
744	2	84280000	0.035186686	0.373811377	0.721812361	0.930677588	0.075825787	0.08173764	0.081425249	0.194878911	1
745	2	91820000	0.160372183	0.537408407	0.904681152	1.043035608	0.060513623	0.26528892	0.483026802	0.482061093	2
746	2	93850000	0.060686348	0.377526008	0.578165873	0.753011459	0.144966075	0.206768605	0.420400069	0.55546852	2
747	2	102500000	0.028552208	0.382904728	0.456304937	0.632566766	0.06145964	0.116875661	0.228919774	0.31209384	2
748	2	120150000	0.151175842	0.473921445	0.593441452	0.810046401	0.203028831	0.402822928	0.659387089	0.912590745	3
749	2	130770000	0.070883531	0.181077586	0.404318171	0.59727646	0.134151712	0.003888805	0.062619538	0.050695415	1
750	2	134350000	0.137394215	0.16317922	0.235502118	0.304200047	0.094862531	0.094603681	0.10041919	0.171826287	1
751	2	135940000	0.06184797	0.061567557	0.053779908	0.077163872	0.035245237	0.058415578	0.021206166	0.019129747	1
752	2	142430000	0.116604377	0.203985823	0.180279098	0.32729018	0.139837547	0.23712325	0.131149825	0.307977112	3
753	2	147000000	0.102586148	0.449812873	0.700811483	0.972055926	0.095948644	0.218778192	0.218348579	0.190116361	1
754	2	153430000	0.138593652	0.991096903	1.34116929	1.187856007	0.121353509	0.667397835	1.262668113	1.043634389	3
755	2	156530000	0.133129285	0.848085591	1.117934065	1.499458087	0.084444593	0.498543671	0.89766003	0.89242288	2
756	2	160940000	0.103179493	0.318188623	0.377032088	0.402712355	0.083751524	0.308779181	0.341474868	0.467798835	3
757	2	163240000	0.133408676	0.446864554	0.913219415	0.956778777	0.112296248	0.221790036	0.391301062	0.562367382	2
758	2	119020000	0.116294128	0.437762381	0.595980942	0.54351309	0.124591431	0.233669107	0.321260769	0.236865353	2
759	2	136890000	0.052927769	0.356231054	0.476047503	0.676806393	0.064488214	0.288053385	0.482597336	0.625362716	3
760	2	154200000	0.080566912	1.006315609	1.746281273	1.858390931	0.097653118	0.495781815	0.922556151	0.952853345	2
761	2	154870000	0.076227617	0.171626638	0.337590526	0.414234053	0.173009413	0.234767367	0.339519716	0.365044593	3
762	2	168800000	0.103297447	0.133299364	0.324057849	0.364294186	0.071784482	0.165670132	0.255018295	0.263410211	2
763	2	32440000	0.013399362	0.543071602	1.016333337	0.971039686	0.036884191	0.346504068	0.703147371	0.641842889	2
764	2	25030000	0.14230055	0.550300775	0.731925948	0.679907766	0.120709758	0.37397684	0.959444422	0.714881238	3
765	2	52470000	0.064350044	0.384804485	0.878237633	1.024713588	0.049961333	0.097591209	0.23747962	0.214869777	1
766	2	60750000	0.141939069	0.330997935	0.55861412	0.405870957	0.093026447	0.35723125	0.428675856	0.32057935	2
767	2	75620000	0.03963244	0.486030474	0.734405054	1.004953116	0.074026922	0.12255733	0.04437607	0.045841219	1
768	2	109720000	0.12987711	0.54398941	0.731629995	0.864097076	0.032830581	0.41863411	0.525396111	0.658193272	2
769	2	129310000	0.096019454	0.688422765	1.177385623	1.386667527	0.054821419	0.247227325	0.331300076	0.264154503	1
770	2	172270000	0.088099798	0.439427861	0.845545935	0.917911723	0.141934728	0.417997244	0.55563783	0.661633541	2
771	2	85780000	0.051792146	0.043730418	0.242037602	0.361711128	0.062887444	0.080735135	0.201071233	0.301955738	3
772	2	32840000	0.082192865	0.441543275	0.66408211	0.856529199	0.055134917	0.620033062	1.177314948	1.170516978	3
773	2	34530000	0.14578261	0.358922806	0.580035236	0.624448718	0.06940794	0.307590477	0.494659968	0.553641712	3
774	2	31040000	0.191582204	1.082598804	1.607291262	1.455388478	0.121631804	0.766129042	1.197082344	1.018871978	2
775	2	77690000	0.112021326	0.289437103	0.271909543	0.331221432	0.062505857	0.334174698	0.262608314	0.313726666	3
776	2	121230000	0.175176358	0.717284823	1.369515626	1.475205126	0.262043676	0.578549896	0.984963491	0.920526783	2
777	2	125670000	0.129379728	0.212802073	0.355545744	0.458958089	0.083149766	0.157268244	0.259441849	0.318265645	2
778	2	173620000	0.149441548	0.457837739	0.628390746	0.730946276	0.11058037	0.389395386	0.553800802	0.689424617	3
779	2	158710000	0.136520758	0.430509785	0.609441733	0.615199581	0.05370821	0.350017302	0.415019671	0.37144316	2
780	2	103860000	0.044850651	1.187153434	1.811210669	1.842822169	0.063329234	0.77853224	1.27061432	1.180539651	2
781	2	148550000	0.135661498	0.097118105	0.164184304	0.209114784	0.08039609	0.067940078	0.106905304	0.121477577	1
782	2	32000000	0.081137005	0.389609699	0.771253023	0.781435446	0.041987962	0.130352466	0.244203173	0.240293243	1
783	2	58560000	0.061015854	0.08317831	0.018688441	0.06186347	0.041141818	0.053082043	0.033459092	0.036759747	5
784	2	118010000	0.00958971	0.086584554	0.105752878	0.16769673	0.135579962	0.024772182	0.029843555	0.047788554	1
785	2	24650000	0.030568208	0.337459793	0.431048668	0.567206931	0.113176013	0.25216523	0.340292916	0.435667391	2
786	2	61310000	0.061922353	0.259156074	0.421502027	0.579079693	0.038356868	0.100814481	0.110235848	0.206818523	1
787	2	85480000	0.028283844	0.142801831	0.091087274	0.138956738	0.176316871	0.074098105	0.044870075	0.009284391	5
788	2	105860000	0.077377984	0.367281302	0.598037884	0.605623449	0.096840355	0.345229401	0.537804648	0.594523235	3
789	2	163800000	0.185481546	0.448540419	0.560832261	0.657084075	0.255689889	0.518061659	0.782694272	0.664720499	3
790	2	177820000	0.177865941	0.738291601	1.069074835	1.421761727	0.105462791	0.558508316	0.52608299	0.68326974	2
791	2	140270000	0.09395038	0.103558927	0.210794356	0.351541788	0.044114558	0.069220234	0.102956654	0.10541225	1
792	2	74810000	0.095176013	0.615503002	0.956278607	1.246964421	0.179031286	0.364029263	0.63085444	0.776566122	2
793	2	91380000	0.147337799	0.825696104	1.348952037	1.571570324	0.163499335	0.546100652	1.047858467	1.28158607	2
794	2	101710000	0.066842991	0.189076201	0.420143179	0.600282592	0.02935064	0.0466995	0.08530782	0.221631001	1
795	2	112640000	0.03506716	0.093445923	0.139458654	0.192536214	0.0430489	0.06759032	0.087558613	0.052019161	1
796	2	114350000	0.01755136	0.185402176	0.212390321	0.418775018	0.023492271	0.189089251	0.292723486	0.416470881	3
797	2	115620000	0.072071744	0.34301276	0.423937174	0.592496393	0.06650643	0.264566487	0.358907235	0.589063869	3
798	2	117070000	0.056172908	0.326674797	0.546266564	0.665069624	0.107146696	0.24863897	0.381366668	0.456740448	2
799	2	144670000	0.218762063	0.197982183	0.097063944	0.093100224	0.135823218	0.029727149	0.074526011	0.080222518	5
800	2	160780000	0.058693154	0.266884016	0.65057734	0.908498007	0.101585207	0.143372277	0.336670939	0.455215291	2
801	2	164600000	0.088089204	0.448752947	0.747508127	1.077516456	0.072014542	0.226059361	0.697156434	0.759046772	2
802	2	174320000	0.142817692	0.590472408	0.806826399	0.81203469	0.092217815	0.500959231	0.704738316	0.679984877	3
803	2	36110000	0.137600881	0.632818736	0.973600972	1.04539171	0.065910002	0.263652266	0.418545649	0.444228458	2
804	2	76220000	0.067452365	0.573850241	0.821690476	1.127635482	0.031288338	0.468076609	0.689605511	1.043590223	3
805	2	118440000	0.138825158	0.503077176	0.882412488	0.930832366	0.131063858	0.513551615	0.960706072	0.786151999	3
806	2	155960000	0.278172632	0.662066876	0.956512829	0.927844091	0.223159429	0.703532872	1.03847457	1.011067498	3
807	2	43780000	0.109631162	0.550084811	0.871865846	1.016221775	0.057685635	0.126709449	0.288639197	0.278931158	1
808	2	62980000	0.119978724	0.091124214	0.105563218	0.098125868	0.060025067	0.144789815	0.115294136	0.059979104	5
809	2	66280000	0.054795692	0.029330812	0.072899743	0.034642688	0.100067	0.078417083	0.027254816	0.047329133	5
810	2	107770000	0.074189869	0.090659755	0.146500552	0.121001764	0.124303112	0.051585148	0.104486183	0.006932244	1
811	2	122210000	0.377643299	0.463676499	0.495637422	0.653463957	0.434337815	0.330993816	0.499640165	0.579862396	2
812	2	11740000	0.132973429	0.236119534	0.277099872	0.317201866	0.059090811	0.287957893	0.327311371	0.426141073	3
813	2	93310000	0.01912497	0.431310692	0.653224736	0.860828771	0.026889274	0.257348314	0.386572524	0.584299401	2
814	2	14240000	0.098638315	0.110647153	0.089758932	0.096006233	0.037337424	0.125907882	0.048041401	0.01645338	5
815	2	17360000	0.140520968	0.346092151	0.375884702	0.555460054	0.130706529	0.289874966	0.351177524	0.412269181	2
816	2	18320000	0.067878701	0.22507808	0.422616773	0.553944115	0.214754111	0.33509251	0.462762995	0.613594977	3
817	2	19000000	0.062507804	0.486121833	0.506046028	0.332507221	0.061711679	0.358287217	0.363529093	0.251820292	2
818	2	55240000	0.05313301	0.175640035	0.135570866	0.167111965	0.104618863	0.095970074	0.06490699	0.121098293	1
819	2	143200000	0.012317991	0.035055493	0.052388091	0.078462856	0.076229168	0.088203606	0.105625368	0.049809884	4
820	2	181350000	0.072153857	0.596132989	1.16995531	1.244513617	0.115032272	0.430114829	0.638312367	0.710596856	2
821	2	133240000	0.078794786	0.074377062	0.022991092	0.035558005	0.049966467	0.095643821	0.042990238	0.127574464	4
822	2	42540000	0.204459522	0.232445736	0.243718091	0.308093898	0.137724166	0.163565481	0.151338539	0.274238163	1
823	2	57810000	0.051805315	0.091141639	0.110614673	0.172076606	0.091005328	0.080441226	0.136455276	0.05372897	1
824	2	6770000	0.180464006	0.055482771	0.091476254	0.179036716	0.074787882	0.04396338	0.101493567	0.185872742	5
825	2	50070000	0.119535896	0.137522612	0.187272372	0.289058425	0.032447971	0.19666937	0.233118426	0.251383852	3
826	2	80520000	0.083468518	0.40016499	0.625438295	0.557725025	0.180151232	0.519044033	0.700850983	0.756032741	3
827	2	46310000	0.147478978	0.271722088	0.353381201	0.57772547	0.1213902	0.170370438	0.283461728	0.31633828	2
828	2	10540000	0.156614757	0.29684633	0.481312584	0.80770253	0.129228985	0.360819185	0.454040187	0.656024285	3
829	2	16540000	0.040200847	0.038283691	0.070941437	0.049559853	0.158223189	0.0179119	0.05197712	0.069075455	5
830	2	26000000	0.096506147	0.238512005	0.518564871	0.423699809	0.061850518	0.278727779	0.772747404	0.822528871	3
831	2	39900000	0.084788216	0.128138723	0.089010869	0.107189145	0.025449359	0.099158338	0.128107299	0.131651585	3
832	2	45220000	0.045275738	0.047445732	0.063736669	0.170698177	0.019629141	0.107945059	0.15314465	0.069572676	3
833	2	67100000	0.06387086	0.070088234	0.037035382	0.050478389	0.031142308	0.072069281	0.092067827	0.042664684	4
834	2	83460000	0.230409312	0.594430876	0.755362574	0.844646663	0.148989702	0.450937772	0.55485954	0.603451324	2
835	2	85190000	0.101963103	0.126910356	0.164404053	0.21326244	0.057144833	0.135766661	0.074174242	0.077210495	1
836	2	86340000	0.127057962	0.306300247	0.611469661	0.713634926	0.104070114	0.235267333	0.513760522	0.483168324	2
837	2	94820000	0.052595739	0.15303443	0.085255405	0.071871053	0.091784898	0.00904285	0.055877938	0.075528577	5
838	2	127280000	0.037631487	0.05908869	0.21324883	0.153062183	0.052351516	0.068408901	0.016253493	0.020076903	1
839	2	130490000	0.084172407	0.331235838	0.37492895	0.357335857	0.127059596	0.33819118	0.661329461	0.6599557	4
840	2	135580000	0.064864144	0.079905944	0.02396159	0.034599694	0.123192863	0.037118901	0.023406261	0.022228614	5
841	2	128680000	0.025968508	0.317400614	0.512275805	0.670844067	0.044416349	0.139957265	0.098100434	0.108894593	1
842	2	172190000	0.12977791	0.096396336	0.15850713	0.24443509	0.0471635	0.123009717	0.537619057	0.314847114	4
843	2	28420000	0.179640497	0.454455246	0.553628721	0.420813696	0.15221789	0.481421165	0.723562441	0.536926216	3
844	2	97490000	0.034433493	0.203114673	0.251160095	0.296677842	0.236179836	0.244158833	0.27272169	0.384706385	3
845	2	170630000	0.052940285	0.017692682	0.035372698	0.080481362	0.034263395	0.026520233	0.041377583	0.069411674	1
846	2	23470000	0.116105067	0.270977062	0.455566755	0.505321288	0.077149451	0.278848604	0.400526246	0.343200074	2
847	2	150880000	0.572542538	0.606001601	0.77980353	0.944158189	0.20094006	0.549813422	0.709597766	0.873195349	3
848	2	111360000	0.099332308	0.039866961	0.093835124	0.049544823	0.04309552	0.070794343	0.044009959	0.039360636	5
849	2	21200000	0.031042775	0.200866842	0.25759719	0.422357638	0.151704492	0.12076336	0.178975741	0.180575994	1
850	2	137790000	0.050137608	0.086249549	0.039331072	0.033880656	0.052642626	0.058131818	0.07842625	0.084162576	4
851	2	10720000	0.041656406	0.026322262	0.009126475	0.11014378	0.094062957	0.018286307	0.015404749	0.058760558	5
852	2	52970000	0.079182666	0.279957969	0.412529132	0.476892328	0.101490585	0.391700784	0.351695134	0.373515765	3
853	2	45470000	0.081086254	0.067136462	0.148081079	0.150275793	0.046225024	0.009688407	0.123065714	0.201385625	3
854	2	159350000	0.044915081	0.061761228	0.065942417	0.068780946	0.058323876	0.093119271	0.041746364	0.080867251	4
855	2	133590000	0.054644224	0.026149176	0.055420468	0.093036007	0.062330726	0.043005992	0.068141818	0.122370539	4
856	2	14660000	0.033826494	0.137004235	0.180733417	0.256089216	0.045786809	0.049196922	0.047434861	0.118446863	1
857	2	53090000	0.079964595	0.256280565	0.259688035	0.316880772	0.140172783	0.179099381	0.272376828	0.241002797	2
858	2	12960000	0.129639803	0.047820945	0.157261988	0.18614297	0.019281868	0.059610991	0.172704124	0.123776721	3
859	2	52640000	0.076191535	0.25509349	0.342790502	0.449095909	0.146052289	0.256915059	0.396303662	0.374793786	3
860	2	120350000	0.185588112	0.261206581	0.298920073	0.401156452	0.177226817	0.393408039	0.706347046	0.580937509	4
861	2	172510000	0.160423383	0.30779181	0.396652874	0.479181226	0.14088407	0.379103506	0.396952052	0.468550948	3
862	2	36900000	0.038496084	0.036059565	0.046897057	0.045443991	0.14817012	0.138700391	0.058170468	0.037537955	5
863	2	41480000	0.027182585	0.082926982	0.048922159	0.056833206	0.111034076	0.020006296	0.063303077	0.059924236	5
864	2	57610000	0.115657947	0.080825197	0.068972073	0.106058894	0.045351111	0.093114334	0.071766923	0.060657838	5
865	2	58920000	0.020834178	0.200303515	0.268715983	0.347461458	0.053249683	0.134748021	0.264698893	0.290523148	3
866	2	67230000	0.02182019	0.020699028	0.072377728	0.045942701	0.066139448	0.060822277	0.044255151	0.073096862	4
867	2	67460000	0.012931789	0.089105362	0.059527647	0.050775895	0.068172218	0.046241408	0.07123822	0.009321158	5
868	2	71040000	0.120389109	0.285096752	0.644478037	0.639850101	0.028807685	0.156789072	0.420050823	0.332302688	2
869	2	74300000	0.080894458	0.230416056	0.296235957	0.384791723	0.154478052	0.230064844	0.31057029	0.323029452	3
870	2	98510000	0.041562788	0.080806096	0.063140712	0.036113802	0.069432923	0.03546391	0.026454382	0.061150822	5
871	2	102060000	0.052761244	0.148579319	0.178246121	0.271057431	0.029631291	0.207373156	0.220210101	0.209800299	3
872	2	102670000	0.034786766	0.19717065	0.728725056	0.608008827	0.037418544	0.27899734	0.688356633	0.677685637	3
873	2	106190000	0.060851247	0.053854742	0.123390507	0.143053797	0.04041634	0.021558898	0.046200965	0.032014581	1
874	2	112520000	0.098798413	0.076024885	0.11282304	0.230766604	0.030284104	0.151781781	0.180024205	0.3346099	4
875	2	112870000	0.080594521	0.109151397	0.104101318	0.090090245	0.019256182	0.031282379	0.096035308	0.074674167	2
876	2	122440000	0.19630357	0.307857377	0.353258585	0.42309517	0.299922899	0.144908192	0.37135563	0.46284799	3
877	2	130920000	0.051604956	0.53654267	0.700902707	0.492159926	0.058666353	0.279958021	0.203210892	0.146313171	2
878	2	147620000	0.07843317	0.05431741	0.085342638	0.101239686	0.088842321	0.0379148	0.115433288	0.041472854	5
879	2	148720000	0.091506879	0.055879688	0.114560515	0.097685406	0.120252394	0.159866195	0.029210025	0.049417641	5
880	2	153590000	0.076750074	0.265297547	0.201329339	0.3174525	0.061564424	0.287212898	0.337170594	0.423223585	3
881	2	162210000	0.032317228	0.010755692	0.013193926	0.009919613	0.022276432	0.042997151	0.023489076	0.009824983	5
882	2	163990000	0.046783761	0.398385081	0.595008517	0.666484242	0.150994621	0.345307056	0.544426632	0.663776876	3
883	2	32570000	0.09760317	0.176292686	0.252206814	0.448759406	0.064711286	0.292676614	0.502323906	0.412386966	3
884	2	37880000	0.023909961	0.144836185	0.224147253	0.123682981	0.027041519	0.208656281	0.345699947	0.090713323	4
885	2	150600000	0.049847908	0.262426749	0.44690299	0.595908864	0.012852082	0.12595088	0.170724994	0.292006066	2
886	2	33080000	0.065366838	0.050206919	0.261223742	0.267323412	0.032763424	0.049787371	0.117194933	0.147745945	2
887	2	49430000	0.022017398	0.253389549	0.487219181	0.504953603	0.056695337	0.245833224	0.45382793	0.431481701	3
888	2	95800000	0.091954199	0.213530687	0.032531776	0.091550809	0.021780379	0.175991522	0.112207836	0.088609017	4
889	2	104050000	0.029981859	0.344026693	0.477155813	0.618548787	0.104202671	0.295740996	0.48440614	0.467507297	3
890	2	119260000	0.122958771	0.367980442	0.673419629	0.721124979	0.061013069	0.260604025	0.561750431	0.549920235	2
891	2	180710000	0.024526155	0.03413207	0.133702964	0.132212432	0.051185159	0.170715799	0.367514142	0.398740659	4
892	2	7380000	0.100823128	0.041474514	0.114623962	0.05826076	0.133733264	0.102227609	0.015655472	0.031264524	5
893	2	8160000	0.134006638	0.098900041	0.04826584	0.069798057	0.116493673	0.045474744	0.170146409	0.065644416	5
894	2	56400000	0.140805827	0.06140953	0.086890629	0.059324287	0.008137989	0.069940752	0.09594508	0.110014236	4
895	2	68040000	0.032771834	0.034351501	0.060802847	0.089608047	0.006847281	0.057716566	0.055732233	0.054484002	2
896	2	101610000	0.008250298	0.039887525	0.037786438	0.036645122	0.041381973	0.045191317	0.104127352	0.053474514	4
897	2	114600000	0.075287796	0.218925008	0.158433655	0.199365285	0.053055498	0.137989122	0.179119185	0.264259631	3
898	2	32110000	0.059321084	0.2546604	0.532517783	0.466391278	0.144109738	0.30266535	0.657688171	0.496650612	3
899	2	48110000	0.049376509	0.128524702	0.246595184	0.257338822	0.085423196	0.128138164	0.334222487	0.139378555	3
900	2	61440000	0.116555251	0.095319753	0.159700434	0.121175576	0.095766601	0.047457273	0.18562922	0.190299062	4
901	2	75730000	0.037870601	0.14200167	0.258253084	0.338666399	0.039318261	0.385726725	0.796289043	0.709607466	4
902	2	84530000	0.06495978	0.034912953	0.185348472	0.20506163	0.057645993	0.248969304	0.442955569	0.57511097	4
903	2	109930000	0.141392277	0.03280673	0.165397093	0.177308377	0.116573137	0.26410543	0.400041446	0.236963234	4
904	2	154410000	0.077336845	0.589347719	1.161955117	1.281383696	0.180051667	0.212986486	0.496527416	0.6243705	2
905	2	129550000	0.132889601	0.183780047	0.17276823	0.263522266	0.1136113	0.212025457	0.222981695	0.200748237	3
906	2	164880000	0.064108753	0.255310193	0.468739711	0.556702682	0.047588112	0.180546464	0.330247544	0.342344284	2
907	2	178760000	0.026177392	0.013287142	0.039416379	0.028686107	0.03394129	0.06351355	0.009593453	0.034678164	5
908	2	95210000	0.243528215	0.120140886	0.090842207	0.133366018	0.244997563	0.194163486	0.219974134	0.255467208	5
909	2	59210000	0.01514022	0.360109612	0.577014798	0.806704575	0.056722983	0.306246557	0.38577818	0.574647032	2
910	2	90610000	0.156240956	0.261797735	0.262018785	0.328229039	0.175291413	0.251762732	0.304799563	0.284080725	3
911	2	118730000	0.075216801	0.259193812	0.680371998	0.695371055	0.018303356	0.290266733	0.419334368	0.471525287	2
912	2	172790000	0.23834417	0.433119542	0.569684169	0.597228503	0.270307944	0.481400847	0.692734333	0.69216378	3
913	2	20980000	0.057096415	0.183157629	0.272194233	0.208607648	0.072663422	0.293339532	0.458900773	0.400155309	4
914	2	31410000	0.052878304	0.079836502	0.018558993	0.007416619	0.165095249	0.25919568	0.386709902	0.422209113	4
915	2	50260000	0.006590287	0.161366973	0.128661023	0.184206553	0.099407981	0.110693573	0.115629311	0.113130244	2
916	2	55580000	0.033403349	0.182300414	0.095519836	0.135778072	0.026655673	0.098885596	0.105704559	0.125739765	3
917	2	58020000	0.068130825	0.055587101	0.026565194	0.009462019	0.07352436	0.052215113	0.030695544	0.04833441	5
918	2	67710000	0.111195123	0.090476335	0.028417417	0.047023745	0.111349628	0.066809063	0.027493639	0.044531995	5
919	2	73600000	0.077505465	0.271466637	0.332332519	0.5147625	0.032357132	0.26733613	0.188900361	0.375147386	2
920	2	98910000	0.028497165	0.04285258	0.046348885	0.045499824	0.058200995	0.019040013	0.080571235	0.075219011	4
921	2	111040000	0.078782391	0.12569192	0.03259278	0.077234104	0.085784716	0.057143844	0.076607267	0.124408211	4
922	2	113320000	0.087120448	0.09254638	0.079116539	0.144577271	0.202054923	0.064627976	0.085138783	0.038410943	5
923	2	117860000	0.104246984	0.020746532	0.069268125	0.018016118	0.138045361	0.045948225	0.066769419	0.083957066	5
924	2	122610000	0.037650817	0.170075889	0.141328804	0.343460246	0.067391449	0.136602614	0.174262204	0.115328251	1
925	2	137480000	0.01961463	0.025790928	0.016463928	0.010057528	0.012872772	0.038765011	0.014829274	0.073747145	4
926	2	140820000	0.046430495	0.128797219	0.036087306	0.016944345	0.035887367	0.084761032	0.082570943	0.065933597	4
927	2	142760000	0.114591651	0.106585534	0.148970213	0.190200758	0.06420109	0.085578991	0.160362434	0.342395206	3
928	2	159070000	0.090422987	0.010948568	0.060088464	0.086438693	0.082569955	0.066730284	0.055013038	0.100691876	5
929	2	66510000	0.115845877	0.00972446	0.028985016	0.060145699	0.043829849	0.148661551	0.026749338	0.092532055	5
930	2	86810000	0.037891413	0.069694657	0.048190757	0.035964749	0.045890212	0.035104981	0.067506838	0.016314999	5
931	2	94010000	0.131479171	0.125976469	0.062597468	0.083906524	0.066797344	0.178259117	0.252927858	0.261030335	4
932	2	96110000	0.133350941	0.033772039	0.069521546	0.029785898	0.025788691	0.127608297	0.045614339	0.027436955	5
933	2	174850000	0.116020847	0.079570554	0.036057716	0.179734795	0.143513967	0.187517123	0.337689857	0.172292993	4
934	2	181000000	0.182841586	0.060154808	0.056980454	0.033805882	0.181885608	0.227262123	0.36809602	0.407932197	4
935	2	7940000	0.046145525	0.042142682	0.04563913	0.086937217	0.13459199	0.025567651	0.159767207	0.019222423	5
936	2	53510000	0.041679174	0.094888016	0.073315669	0.059916139	0.094372513	0.022650451	0.103688786	0.058294354	4
937	2	114920000	0.073788661	0.116901033	0.099388364	0.109824011	0.124414672	0.147933457	0.071875678	0.125773247	5
938	2	48410000	0.047321135	0.031846691	0.254661081	0.228326121	0.061875994	0.043042971	0.241316301	0.100753408	2
939	2	92010000	0.096398186	0.252831396	0.331891039	0.442585604	0.05738013	0.236533218	0.456443831	0.56639648	3
940	2	156680000	0.112731162	0.687874204	0.961050252	0.973391501	0.126894205	0.518763837	0.643540431	0.610196519	2
941	2	44410000	0.049385011	0.073506049	0.080599972	0.135464713	0.043538596	0.057228922	0.031371413	0.067882075	1
942	2	106480000	0.100383939	0.189432672	0.153128704	0.219928706	0.100844905	0.141602164	0.089600043	0.323220506	3
943	2	93490000	0.083230791	0.135831954	0.175056257	0.199000252	0.050343528	0.103599454	0.157237287	0.190881209	3
944	3	8560000	0.079597462	0.240741728	0.446601287	0.49297678	0.049075976	0.091274832	0.088812354	0.163460837	1
945	3	8940000	0.184322833	0.829300255	1.690057954	1.820578144	0.047496216	0.720183409	1.360905288	1.440457299	3
946	3	9990000	0.031316893	1.059724236	1.750736383	1.909218506	0.063722677	0.635818362	1.126686054	1.186816654	2
947	3	14870000	0.246720434	0.613153734	1.373043378	1.450925851	0.105138635	0.226413255	0.59131251	0.832929184	2
948	3	33680000	0.212750319	0.922983163	1.288159933	1.351411123	0.213258483	0.742418408	1.137602447	1.151805136	3
949	3	36450000	0.130706548	0.199799052	0.392697436	0.472452597	0.165830484	0.161641202	0.159156015	0.3698119	1
950	3	40630000	0.031120056	0.366389166	0.844606563	0.985050748	0.054585985	0.224873291	0.615318891	0.787823247	2
951	3	57410000	0.046272014	0.233619557	0.276085419	0.267581717	0.091635704	0.156268956	0.221049428	0.280991915	3
952	3	57660000	0.068242976	0.151237095	0.334592111	0.310301569	0.059568055	0.123143381	0.281864833	0.320238615	3
953	3	58200000	0.138753434	0.592583808	0.695327336	0.573737853	0.089581082	0.664978688	0.951320548	0.849259231	3
954	3	58860000	0.063498927	0.249016413	0.629456429	0.641929034	0.07194711	0.188931453	0.368791187	0.35827288	2
955	3	60570000	0.126402289	0.456109603	0.777668508	0.845500027	0.087724531	0.220862412	0.367221216	0.305761276	2
956	3	69300000	0.099721528	0.697617153	1.260968339	1.385381537	0.136191655	0.307780167	0.538374917	0.574017334	2
957	3	72480000	0.079915811	0.065845252	0.169620183	0.158089762	0.10501722	0.034079281	0.112209289	0.088851721	1
958	3	79420000	0.228850373	0.575763198	1.05945983	1.065058468	0.251862709	0.456451621	0.868845693	0.786633019	2
959	3	79620000	0.185315919	1.066112238	1.590900706	1.547347309	0.15938853	0.765464065	1.096727293	0.893963493	2
960	3	84120000	0.192633183	1.326883353	2.263186683	2.28792873	0.083061774	0.664577325	1.017293357	0.898070658	2
961	3	85920000	0.02671433	0.250910975	0.380082871	0.516049567	0.015871349	0.174043373	0.516447245	0.436720183	3
962	3	89030000	0.17478191	0.769030467	1.108762751	0.866531869	0.092302991	0.627959334	1.220520126	1.029187465	3
963	3	90300000	0.305747676	0.754199954	0.792833815	0.773469578	0.288411285	0.883322522	1.171900182	0.979715155	3
964	3	94650000	0.111075934	0.645120275	1.022393351	1.053637052	0.161821736	0.515287432	0.938578701	0.917860817	3
965	3	94830000	0.089627107	0.322047892	0.4812107	0.542958521	0.165689675	0.19658239	0.444749617	0.460517555	3
966	3	95090000	0.074898923	0.575581987	0.91562197	1.054528701	0.113400067	0.308665823	0.540365836	0.689185284	2
967	3	97160000	0.03184928	0.413819958	0.65888625	0.824945348	0.101458219	0.228301131	0.330568499	0.421342614	2
968	3	100710000	0.108849666	0.220251223	0.405795893	0.486817052	0.075708426	0.224190347	0.353553029	0.345878647	2
969	3	101850000	0.071222623	0.32774097	0.619607543	0.647578433	0.019901422	0.117707615	0.369154914	0.32196309	2
970	3	102800000	0.209927803	0.391868483	0.894181614	0.891004636	0.087112414	0.454557181	0.923389227	0.915192559	3
971	3	103200000	0.161807539	1.032434524	1.768948248	1.873227904	0.065190677	0.579442012	0.850298261	1.007286786	2
972	3	103530000	0.207169691	0.610410446	0.979675289	0.939238887	0.209385091	0.621397988	1.091556877	0.958511889	3
973	3	105470000	0.241587032	1.16650314	1.657204748	1.607037628	0.199191959	0.951382786	1.424829743	1.327730745	3
974	3	105770000	0.135616801	1.456744896	2.189972493	2.167054147	0.074192057	1.221262245	2.176695359	2.061941613	3
975	3	108630000	0.098123414	0.331012006	0.589561276	0.670792304	0.04920436	0.242546287	0.308461978	0.272828009	2
976	3	114810000	0.060562576	0.057754181	0.088089096	0.188386818	0.019365351	0.052361604	0.085689325	0.119474107	1
977	3	115350000	0.099626655	0.573630853	1.149223401	1.375321724	0.125466082	0.356924636	0.792727879	0.713730036	2
978	3	115720000	0.212350627	0.439089966	0.640234934	0.732537326	0.122224937	0.312197031	0.443159903	0.54578718	2
979	3	116010000	0.109299507	0.598018883	1.207999521	1.410115962	0.032637624	0.232877549	0.511516798	0.54620106	2
980	3	116210000	0.066205244	0.307982684	0.637291008	0.781403167	0.084112782	0.158298274	0.342674481	0.363877429	2
981	3	120860000	0.112846854	0.715710007	1.153302312	1.114009387	0.090796286	0.469220494	0.558391456	0.523423666	2
982	3	122010000	0.175536363	0.341420405	0.493966259	0.484768943	0.159361752	0.256827193	0.39574497	0.35653473	2
983	3	123230000	0.073582666	0.274370578	0.199676766	0.341019255	0.022748769	0.28450915	0.243810854	0.275326737	3
984	3	126140000	0.137495218	0.076905059	0.113894017	0.218682697	0.039834319	0.114656504	0.101402441	0.087542727	1
985	3	136060000	0.049120772	0.031975675	0.047728111	0.092986529	0.055739575	0.041063756	0.126729849	0.089574479	4
986	3	137830000	0.357883855	0.840220082	1.438533151	1.69153553	0.203928634	0.761370425	1.252667839	1.425103554	3
987	3	145990000	0.218352836	0.928470037	1.506050152	1.395847106	0.10558539	0.430440659	0.596974856	0.577290233	2
988	3	146170000	0.226589257	0.661318466	1.058426939	1.048088363	0.176742782	0.723838689	1.193918096	1.160344754	3
989	3	151750000	0.135694313	0.360263294	0.63081759	0.684058986	0.160879027	0.161133036	0.070131749	0.218398701	1
990	3	153310000	0.257417104	1.468649861	2.116643518	1.794669597	0.23925076	0.81167345	1.387010264	0.837740719	2
991	3	153600000	0.177091529	0.87528955	1.209898585	1.248108389	0.256434937	1.026074475	1.82891692	1.60260073	3
992	3	92660000	0.011955929	0.050223111	0.052694067	0.05543801	0.071852512	0.057623707	0.049816104	0.010124002	5
993	3	92840000	0.068235249	0.088168594	0.039480224	0.07201591	0.121297405	0.022576803	0.09926434	0.065037543	5
994	3	5180000	0.246014616	0.480380103	0.738959134	0.933376511	0.150927994	0.359428074	0.671610596	0.962293007	3
995	3	17790000	0.06653143	0.165005439	0.113624161	0.145760099	0.040450777	0.067042848	0.077175142	0.060876345	1
996	3	19020000	0.123480024	0.396155539	0.564381606	0.505088604	0.218271752	0.598964564	0.958495024	0.956621317	4
997	3	37320000	0.18896442	0.56246006	0.964101789	1.060813046	0.151861833	0.419180733	0.935565108	0.917056214	3
998	3	95860000	0.13709683	0.328211087	0.617261947	0.769234861	0.058890713	0.051196763	0.017128193	0.085898756	1
999	3	96070000	0.471734416	1.687798965	2.378822792	2.752201005	0.370678743	1.356243111	1.844550598	2.035530186	2
1000	3	96980000	0.12607966	0.152756645	0.220318042	0.383696187	0.128411779	0.09663097	0.098972802	0.147442382	1
1001	3	146460000	0.179476829	0.985395515	1.443755018	1.475630429	0.098067484	0.657421244	0.974885386	0.935182271	2
1002	3	5410000	0.022477362	0.385338707	0.673013571	0.7915203	0.141978494	0.237031182	0.523680091	0.79314974	3
1003	3	9380000	0.173881502	0.582934869	0.941246389	0.953614056	0.188717393	0.448905119	0.577918154	0.465619914	2
1004	3	9700000	0.013096069	0.625240296	1.226444355	1.257559038	0.189640195	0.359935929	0.518659191	0.465158779	2
1005	3	14510000	0.07426181	0.31781172	0.498593522	0.493641736	0.158540253	0.388096271	0.502395198	0.614880818	3
1006	3	15260000	0.106426246	0.62484883	1.132851332	1.30311923	0.098049658	0.365552982	0.65761865	0.876573348	2
1007	3	18540000	0.022928286	0.057947967	0.024549947	0.098636708	0.062026388	0.020153243	0.085350244	0.055444072	4
1008	3	19200000	0.023114397	0.20373698	0.310103571	0.282057423	0.079124971	0.306353271	0.501105542	0.615188964	4
1009	3	19430000	0.02850804	0.304076583	0.596976247	0.653843386	0.042520218	0.175859788	0.28369874	0.215967428	2
1010	3	19800000	0.059738404	0.25639353	0.556028955	0.743343145	0.174350391	0.072694775	0.168314447	0.271061573	1
1011	3	21810000	0.069598823	0.629802804	0.709904273	0.831770491	0.056105794	0.525616343	0.650091583	0.67153772	3
1012	3	25640000	0.065331467	0.12798598	0.093159106	0.121044725	0.073797612	0.028275473	0.050599641	0.050040663	1
1013	3	31050000	0.09409706	0.698335593	1.052044744	1.048790083	0.186563817	0.720189667	1.136955789	1.2725328	3
1014	3	31620000	0.094061205	0.101043364	0.15270247	0.139168554	0.100828985	0.103811459	0.027965892	0.146205465	1
1015	3	37150000	0.062526417	0.276301661	0.446434005	0.554100991	0.128304853	0.074902068	0.075059726	0.131418965	1
1016	3	48740000	0.046500688	0.235547783	0.324199161	0.389869689	0.020843499	0.138743033	0.388247989	0.417037326	3
1017	3	51010000	0.183155884	1.160236066	1.689990225	1.592875264	0.113918464	0.676930092	0.863814747	0.612716955	2
1018	3	51270000	0.024707861	0.686624154	1.314915336	1.295577512	0.007279488	0.704807925	0.989095213	0.889603718	2
1019	3	51560000	0.201070108	0.642534032	0.718626994	0.566062928	0.112806176	0.683563064	1.199034596	1.060122011	4
1020	3	52080000	0.041418974	0.225258738	0.203477578	0.294982811	0.060258135	0.067398435	0.106101727	0.114120159	1
1021	3	54030000	0.033882767	0.144044968	0.08875493	0.146914434	0.073900716	0.14162973	0.082762309	0.141688702	3
1022	3	55300000	0.076432219	0.62886676	0.835675882	1.16301801	0.051484317	0.311242218	0.517730741	0.658459188	2
1023	3	58590000	0.064760451	0.147400159	0.245762678	0.365756749	0.026483023	0.052765236	0.106484365	0.071980423	1
1024	3	59020000	0.051426155	0.093591668	0.379788437	0.390809791	0.146816887	0.31968291	0.570996484	0.618455423	4
1025	3	62330000	0.13469524	0.193571615	0.244059007	0.288580602	0.07217687	0.178076126	0.236465727	0.184139402	2
1026	3	64900000	0.110193747	0.106303827	0.082112948	0.108347984	0.138976343	0.176813713	0.154462912	0.125577678	4
1027	3	65120000	0.096149647	0.23703582	0.357148004	0.362364256	0.142631885	0.268447996	0.370917203	0.391523891	3
1028	3	66760000	0.154994745	0.460962553	0.659737436	0.919580319	0.124685714	0.344361196	0.556671829	0.780790178	3
1029	3	67140000	0.033875205	0.318059856	0.382646325	0.448228073	0.082177047	0.125990375	0.093411024	0.192705665	1
1030	3	75640000	0.092611478	0.13262986	0.205641584	0.186964411	0.036876318	0.150943787	0.156635174	0.183718692	3
1031	3	77350000	0.041146901	0.044426255	0.155414521	0.187623201	0.033293522	0.068476611	0.129374288	0.118096453	2
1032	3	78180000	0.211003119	0.165882637	0.202433982	0.191183146	0.091093308	0.192109101	0.116580616	0.142117668	1
1033	3	78730000	0.093296532	0.719706269	1.24855651	1.538706431	0.130763108	0.243809885	0.48410978	0.533287477	1
1034	3	80410000	0.038224056	0.059905936	0.056831424	0.060097036	0.034494461	0.017468519	0.143203385	0.065471358	4
1035	3	81850000	0.041877856	0.069071543	0.142567958	0.17828839	0.031269108	0.09729533	0.183141586	0.242039005	3
1036	3	82920000	0.144877786	0.211173474	0.223987617	0.232938099	0.168949988	0.16498006	0.194085532	0.178386006	2
1037	3	84360000	0.208214358	0.960567138	1.55469316	1.620747895	0.087418706	0.295725181	0.325298437	0.190928863	1
1038	3	85320000	0.161766989	0.417737384	0.665016075	0.858457825	0.134606123	0.329030205	0.593890944	0.674464108	3
1039	3	85510000	0.057479636	0.335728585	0.573310999	0.750584154	0.139490187	0.313248054	0.518387471	0.693902966	3
1040	3	86620000	0.054687715	0.253855748	0.507706193	0.67611153	0.084481819	0.160909426	0.298355333	0.37661132	2
1041	3	86820000	0.046797298	0.139242899	0.215065881	0.207074954	0.092960523	0.015084185	0.143337133	0.093203507	2
1042	3	88100000	0.065768958	0.604947353	1.322936092	1.189376993	0.132803652	0.579630363	1.107761702	1.028314455	3
1043	3	90010000	0.131732271	0.885831021	1.300232897	1.18373252	0.090475723	0.404706603	0.685071085	0.616108978	2
1044	3	94060000	0.092774202	0.860580301	0.330030682	0.762952344	0.266242801	0.477910593	0.319378622	0.838479338	3
1045	3	94250000	0.082994583	0.379280728	0.79445199	0.790526135	0.080353189	0.362024229	0.684232584	0.650699341	3
1046	3	97730000	0.098939634	0.176743411	0.362052672	0.30240782	0.01266381	0.104138858	0.213968197	0.128615296	2
1047	3	98880000	0.136345279	0.228991526	0.389200844	0.390704069	0.123690584	0.20545276	0.32982438	0.376814421	3
1048	3	101100000	0.129769114	0.913006935	1.577545339	1.710664479	0.168807766	0.535386893	0.982755515	1.026898888	2
1049	3	103830000	0.09437124	0.362577719	0.584490103	0.521956413	0.023491448	0.565102171	0.897185638	0.811209717	3
1050	3	104240000	0.076792709	0.463149713	0.710550007	0.856921087	0.033483581	0.213618417	0.474091564	0.40301822	2
1051	3	104500000	0.089479041	0.518195101	0.902190233	1.115907249	0.015240828	0.08491924	0.153121302	0.113030273	1
1052	3	104750000	0.12130507	0.417392092	0.72225013	0.651898812	0.118511945	0.39911595	0.571396664	0.457046491	2
1053	3	106200000	0.393323812	0.430861817	0.49723303	0.518744983	0.38924981	0.383873872	0.551457857	0.531987901	3
1054	3	108890000	0.103290389	0.467568849	1.039755519	1.258714014	0.045727836	0.141329524	0.368606371	0.541599345	1
1055	3	112770000	0.022057573	0.068632003	0.044327068	0.090907349	0.041758412	0.047209754	0.044248033	0.050085319	1
1056	3	119140000	0.091930742	0.089432955	0.066594218	0.049154483	0.032986883	0.045543128	0.061793931	0.041813608	5
1057	3	121530000	0.093257179	0.233272394	0.379294182	0.572984976	0.075031126	0.188020109	0.235935482	0.289430989	2
1058	3	121860000	0.077789759	0.266004111	0.376514745	0.496033878	0.039440186	0.129119264	0.141968871	0.126118383	1
1059	3	122740000	0.143203295	0.322180433	0.282483303	0.26429418	0.111386875	0.313968192	0.313989726	0.388623627	3
1060	3	123030000	0.103144025	0.366682855	0.372583394	0.494381472	0.124907881	0.221210674	0.34689636	0.230314831	2
1061	3	127000000	0.207632268	0.506434607	0.948113743	0.995265692	0.149862716	0.43953021	0.782200664	0.87467296	3
1062	3	127660000	0.159447542	0.744113427	1.016765783	1.135157876	0.104837454	0.411479973	0.491087607	0.624098989	2
1063	3	128520000	0.095435922	0.051129561	0.155309576	0.138382242	0.095170196	0.114005343	0.119743261	0.097850441	2
1064	3	132140000	0.061400476	0.172259008	0.085459248	0.130934316	0.103362234	0.09674423	0.075317576	0.044307556	1
1065	3	132970000	0.077094407	0.317065786	0.849241046	0.997201957	0.053814024	0.069761084	0.357244335	0.402233796	2
1066	3	134670000	0.040085692	0.049146042	0.004876671	0.060481517	0.030708349	0.019068239	0.015555455	0.03133321	5
1067	3	138090000	0.290149837	0.71894601	0.965943428	1.234551973	0.152128008	0.508280584	0.826338223	0.861355938	2
1068	3	138300000	0.090097432	0.349796772	0.392371131	0.387790995	0.071498353	0.18084107	0.206390669	0.138957962	2
1069	3	138570000	0.077506513	0.38383303	0.519330927	0.76947148	0.111949593	0.295992817	0.459694758	0.623675664	3
1070	3	138750000	0.133071831	0.258511111	0.528776324	0.783943588	0.119287111	0.319123937	0.528306914	0.675470169	3
1071	3	139740000	0.155426264	0.215924671	0.126165792	0.117195646	0.206911212	0.137251763	0.08624333	0.140226016	5
1072	3	141550000	0.183723494	0.147797772	0.24049634	0.292845423	0.054884015	0.111353651	0.085627893	0.196948293	1
1073	3	141910000	0.055920452	0.796297665	1.18041861	1.567389604	0.121655194	0.426436681	0.687024213	0.848008323	2
1074	3	142130000	0.0536484	0.707807902	1.039107255	1.351479843	0.063362332	0.438328735	0.585713593	0.708754531	2
1075	3	142410000	0.034384613	0.705241493	1.047509146	0.948863049	0.152546294	0.447521174	0.643107826	0.448959375	2
1076	3	144070000	0.063988829	0.469151513	1.017501629	1.089075502	0.083178723	0.14724954	0.477358219	0.52507001	2
1077	3	145230000	0.080565824	0.377319481	0.721792142	0.946883074	0.071461459	0.216062403	0.557877315	0.777092807	3
1078	3	148300000	0.29498562	0.11486056	0.137272125	0.105660011	0.173283212	0.150320758	0.078141945	0.169508231	5
1079	3	152830000	0.143404545	0.303095238	0.168913319	0.417018585	0.111338465	0.248912713	0.209117132	0.244812278	1
1080	3	157580000	0.14842015	0.48067903	0.67852578	0.62725054	0.298945357	0.415696781	0.494110216	0.437998169	2
1081	3	26350000	0.025670841	0.096177062	0.114985619	0.07385147	0.01670127	0.037793202	0.099498067	0.080115692	3
1082	3	40380000	0.065420602	0.708830089	1.30607999	1.454449239	0.125231173	0.505896821	0.836083185	1.018265724	2
1083	3	88870000	0.146656204	0.449634163	0.824613426	0.74416483	0.156791527	0.344790202	0.381411787	0.375727268	2
1084	3	107010000	0.081255067	0.435071779	0.617941793	0.746209939	0.026497348	0.184767578	0.275211203	0.323045658	2
1085	3	107340000	0.08870687	0.279307223	0.378782129	0.465544881	0.059707453	0.184539488	0.248119948	0.246981998	2
1086	3	130440000	0.160045242	0.514421334	0.545943596	0.673657773	0.156343081	0.251707207	0.250945617	0.401219503	1
1087	3	30460000	0.204216934	0.500338663	0.82755743	0.868743774	0.251897767	0.446978359	0.590156543	0.773667961	2
1088	3	30850000	0.020975326	0.297580379	0.5131184	0.589163976	0.035288648	0.396030488	0.785624161	0.897006916	3
1089	3	32210000	0.090652899	0.816559213	1.389014481	1.460811429	0.158963405	0.465717125	1.029212558	0.908638445	2
1090	3	32420000	0.076871302	0.991217784	1.427253565	1.635999366	0.110996752	0.680288914	1.043655201	1.204363001	2
1091	3	33440000	0.063880249	0.011731979	0.070986504	0.068170829	0.048230341	0.080773122	0.177653127	0.151881787	4
1092	3	36930000	0.172591394	0.293925114	0.442934974	0.474951235	0.036805764	0.14480044	0.483763989	0.572922833	3
1093	3	38140000	0.047521877	0.441519924	0.607627755	0.861840007	0.089546171	0.217660755	0.157027831	0.248994827	1
1094	3	53380000	0.042867616	0.105444622	0.119775344	0.157404939	0.034930032	0.182877117	0.218752151	0.203823684	4
1095	3	54470000	0.133113685	0.291239318	0.250309302	0.307172831	0.100988822	0.270625591	0.287525952	0.241165455	3
1096	3	56260000	0.044333445	0.051369389	0.052687723	0.071386646	0.042750149	0.04861786	0.01264427	0.031035983	1
1097	3	60410000	0.035782739	0.494050939	0.612169274	0.662814279	0.060971223	0.487968136	0.904491288	1.068234752	3
1098	3	61020000	0.064554314	0.319198842	0.68056853	0.981863995	0.071967807	0.05672843	0.132992184	0.278936014	1
1099	3	67430000	0.029294714	0.309138274	0.464895284	0.520997594	0.042744623	0.233398311	0.438959004	0.545841301	3
1100	3	71270000	0.064896355	0.100491807	0.048424514	0.074104256	0.099106129	0.110983648	0.109966402	0.084451801	4
1101	3	71460000	0.108231776	0.026478885	0.02205966	0.058345268	0.089755867	0.078087504	0.035385931	0.017928339	5
1102	3	79000000	0.129749591	0.475040968	1.009524512	1.107108943	0.007445002	0.166884503	0.217568079	0.179570584	1
1103	3	83700000	0.065638503	0.587081366	1.06079723	1.115526381	0.130281983	0.374659396	0.740196248	0.738661769	2
1104	3	83960000	0.026231197	0.441545422	0.659750278	0.821491315	0.017591849	0.170045366	0.320688921	0.265042134	2
1105	3	87730000	0.225572363	0.26544996	0.44186528	0.660957887	0.091526196	0.26302806	0.366785361	0.439435955	2
1106	3	95640000	0.074348133	0.28606236	0.44862735	0.609753146	0.020037963	0.165214733	0.415855841	0.417313523	2
1107	3	96290000	0.49993904	1.396386657	1.855036932	2.496308042	0.409052676	1.129903261	1.451033157	1.840091097	2
1108	3	96720000	0.078449775	0.420201024	0.528409226	0.747974884	0.110398164	0.275285536	0.435943449	0.488526562	2
1109	3	107960000	0.037156513	0.27117702	0.441264811	0.529321624	0.036206484	0.06501273	0.064252554	0.046780302	1
1110	3	114000000	0.054744973	0.054956074	0.099413612	0.117141228	0.048627194	0.076741025	0.068932086	0.042886966	1
1111	3	117630000	0.023075307	0.05685192	0.051528662	0.086574642	0.042116681	0.053776151	0.031904212	0.043019927	1
1112	3	121220000	0.052074445	0.404547881	0.780248099	1.225197458	0.042844937	0.175438012	0.261843545	0.254924595	1
1113	3	123990000	0.136301007	0.108619424	0.058521352	0.081625623	0.036483477	0.08564507	0.0985253	0.079603054	5
1114	3	127310000	0.286161954	0.97991006	1.523006534	1.444790755	0.179293041	0.748572669	1.239769384	1.110204875	2
1115	3	136310000	0.102388694	0.782771485	1.194805957	1.358795564	0.160119622	0.79913224	1.270174117	1.305637003	3
1116	3	137110000	0.132329567	0.051043733	0.108857199	0.177303188	0.109430798	0.08548449	0.200761117	0.022301636	5
1117	3	144810000	0.066049909	0.323134596	0.710239287	0.85518396	0.188598823	0.280729933	0.507612113	0.579848172	2
1118	3	152130000	0.232656582	0.563238659	0.795515167	0.885272846	0.249112206	0.529537062	0.664711405	0.686231257	2
1119	3	159140000	0.125139443	0.571594896	0.610036319	0.774707538	0.168804343	0.522436769	0.643640452	0.887768642	3
1120	3	131320000	0.07379743	0.287244012	0.267140289	0.364426388	0.034025317	0.233462628	0.315611361	0.322346173	3
1121	3	13830000	0.05312999	0.116360511	0.043282547	0.115141174	0.100018021	0.123991176	0.083597831	0.196442977	4
1122	3	35570000	0.151259065	0.785908992	1.350934209	1.478442196	0.143223576	0.381268697	0.558623197	0.561610385	2
1123	3	36070000	0.085523387	0.284472227	0.376710891	0.671521035	0.042346927	0.177292705	0.16092286	0.090285678	1
1124	3	41400000	0.093672962	0.308878666	0.598208118	0.75332711	0.097686813	0.191965542	0.506796575	0.772748342	3
1125	3	44700000	0.038342598	0.026153721	0.072828984	0.073048329	0.0279693	0.031055255	0.0051186	0.021723916	1
1126	3	59900000	0.142319994	0.248031606	0.348653309	0.529283675	0.071937206	0.151145403	0.184337507	0.187144606	1
1127	3	66180000	0.052997969	0.041412324	0.117960099	0.246698666	0.143511296	0.054768613	0.056088335	0.080954142	1
1128	3	102480000	0.018339973	0.104659594	0.081600518	0.142089001	0.016265381	0.007374532	0.057133732	0.024524191	1
1129	3	114230000	0.109363811	0.081640651	0.107025977	0.138781163	0.07709256	0.095245792	0.093887575	0.064287195	1
1130	3	116610000	0.121926191	0.571167754	1.005986935	0.947891677	0.17869421	0.749055888	1.340866435	1.242290195	3
1131	3	125530000	0.054664254	0.171801814	0.334916053	0.618625452	0.059780598	0.040534464	0.200625396	0.101957773	1
1132	3	139120000	0.119749167	0.174396685	0.250536752	0.298643396	0.11935431	0.192767992	0.129908547	0.187649346	1
1133	3	140980000	0.019947516	0.031988243	0.093289964	0.215585206	0.028653423	0.057291861	0.111074639	0.179356154	3
1134	3	153910000	0.065151047	0.343257705	1.005069014	1.104989698	0.041382941	0.154071568	0.562801001	0.463335086	2
1135	3	40990000	0.048745168	0.392688837	0.698401544	0.769141038	0.120493301	0.214705716	0.465368669	0.508703239	2
1136	3	69050000	0.045623844	0.687369761	1.216016436	1.346724041	0.046122045	0.130341881	0.18686111	0.242259589	1
1137	3	99900000	0.09617485	0.193965394	0.2494951	0.238094724	0.163032627	0.219911892	0.258594984	0.218755673	3
1138	3	37530000	0.100373447	0.306577656	0.64296873	0.726742912	0.122968619	0.245709345	0.424926976	0.478486913	2
1139	3	101280000	0.04095313	0.634265473	1.217542526	1.369056812	0.082468863	0.217809294	0.419985555	0.453562864	1
1140	3	113750000	0.051858347	0.036372815	0.071024324	0.090109699	0.041792268	0.035529333	0.065218689	0.131836104	3
1141	3	127470000	0.059425866	0.591017951	0.822009462	0.881275251	0.08808502	0.366209986	0.531240594	0.547621535	2
1142	3	128970000	0.080290885	0.222779926	0.39217591	0.572859731	0.077768686	0.146743979	0.196379276	0.198483397	1
1143	3	129210000	0.105814387	0.479272436	0.573399372	0.801108194	0.148710236	0.384144449	0.43207692	0.679978588	2
1144	3	132330000	0.087247746	0.272728229	0.647407135	0.702459172	0.098886047	0.367697735	0.780285207	0.906743664	3
1145	3	132750000	0.040575234	0.09755005	0.387455444	0.579754285	0.069397535	0.05982875	0.105666728	0.410952545	1
1146	3	158440000	0.168037381	0.107769782	0.109722671	0.111079637	0.13289734	0.189622384	0.173390246	0.150871494	4
1147	3	27350000	0.058786866	0.131702899	0.268908578	0.351094719	0.028085931	0.141909668	0.157304613	0.226987289	2
1148	3	49080000	0.043802291	0.220653914	0.254979613	0.498448582	0.059310686	0.199042346	0.257366577	0.45248051	3
1149	3	75830000	0.131183783	0.188422708	0.255554318	0.281707842	0.092026284	0.261821215	0.19672151	0.22486714	2
1150	3	26930000	0.057816977	0.330344582	0.516607783	0.409503961	0.062982655	0.370295772	0.431451661	0.307119954	3
1151	3	36730000	0.224342178	0.589071684	0.805121623	1.005221466	0.119178072	0.373194951	0.510586481	0.589590955	2
1152	3	121010000	0.199856747	0.48093332	0.821856254	1.176818336	0.153253059	0.264171797	0.269177788	0.310316837	1
1153	3	79880000	0.199501381	1.141228373	1.754849871	1.774100183	0.12547198	0.659348358	0.879011459	0.72249536	2
1154	3	124300000	0.255659657	0.232943599	0.405385025	0.614885945	0.09514019	0.101074669	0.239075242	0.215616798	1
1155	3	125150000	0.027954916	0.189824008	0.140945579	0.275044672	0.093601441	0.14755049	0.181842784	0.202270832	3
1156	3	131000000	0.199290065	0.354817151	0.382642055	0.467202609	0.299651762	0.328220784	0.396855186	0.468990052	3
1157	3	129810000	0.161990703	0.588970129	0.733993565	0.947057785	0.065505836	0.390825565	0.477166767	0.524947804	2
1158	3	137410000	0.153760384	0.337349883	0.567299663	0.845457986	0.123546586	0.193338563	0.188772015	0.521907491	1
1159	3	95280000	0.123442328	0.627889294	0.96975302	1.023325827	0.101394535	0.309288546	0.476748728	0.396016114	2
1160	3	97360000	0.063294395	0.172022059	0.20442585	0.308134678	0.037967425	0.137132746	0.224923522	0.200879129	2
1161	3	21300000	0.061906003	0.081237498	0.076431017	0.110469458	0.133458804	0.026240874	0.096395162	0.025091767	5
1162	3	28570000	0.095481334	0.247177697	0.43339689	0.350071412	0.045475516	0.213407546	0.445837395	0.469381559	3
1163	3	65820000	0.141415535	0.301328819	0.322758659	0.383611385	0.160623354	0.157233853	0.17454566	0.152404088	1
1164	3	68740000	0.192524601	0.473383027	0.446778904	0.486806916	0.095082732	0.283188134	0.187461547	0.035840149	1
1165	3	84760000	0.040887102	0.561483524	0.943157534	0.970175212	0.050592384	0.371878871	0.706977387	0.553571785	2
1166	3	87560000	0.054403094	0.100055357	0.173018734	0.212884472	0.01172059	0.092894883	0.073864007	0.216519597	2
1167	3	99280000	0.073927686	0.011615644	0.023699803	0.077814293	0.016154236	0.04289025	0.032102249	0.034695795	5
1168	3	108350000	0.112950563	0.220145978	0.259374723	0.232732884	0.130451989	0.198500366	0.336873394	0.325004347	3
1169	3	134860000	0.174150604	0.404624539	0.587660372	0.661494539	0.150392279	0.444611054	0.568889694	0.578513324	3
1170	3	135550000	0.092708173	0.275531644	0.435913709	0.595101268	0.137648832	0.437632868	0.946597049	0.919129602	4
1171	3	157730000	0.275433611	0.586600364	0.787565042	0.852584415	0.220572548	0.497501015	0.61209636	0.548821045	2
1172	3	129420000	0.014342121	0.379730705	0.591931426	0.913324947	0.032801287	0.181789405	0.191556403	0.407159665	1
1173	3	50050000	0.047663354	0.020194648	0.028325562	0.076692795	0.042432528	0.038303849	0.020681778	0.110791033	4
1174	3	7290000	0.096809835	0.114029292	0.053686118	0.144099894	0.069153018	0.106607732	0.179730878	0.046109431	4
1175	3	131660000	0.029383603	0.057750357	0.013075277	0.122050028	0.023480218	0.075967605	0.114898342	0.095088332	4
1176	3	136600000	0.066859377	0.264155361	0.35830325	0.598744344	0.087515561	0.34418562	0.491216666	0.680166926	3
1177	3	149240000	0.02484853	0.051564667	0.054350918	0.073309241	0.030850979	0.081366462	0.08233089	0.018585643	4
1178	3	58390000	0.03316428	0.287351576	0.348181776	0.386270507	0.106969652	0.494214358	0.767420391	0.678065988	4
1179	3	77960000	0.0640378	0.046555978	0.06181466	0.09736694	0.045697162	0.038345876	0.147236869	0.060998046	4
1180	3	32650000	0.164463333	1.376921018	2.060912674	2.274697693	0.140267966	1.211407211	1.826238014	2.001969063	3
1181	3	10330000	0.047001248	0.623166025	1.227732419	1.381012335	0.044103838	0.435763303	0.796979406	0.979294411	2
1182	3	33990000	0.081040792	0.591511103	0.925705046	0.955757341	0.089535252	0.7760948	1.225754573	1.175879538	3
1183	3	40850000	0.051565312	0.114138492	0.31193471	0.393404935	0.052399655	0.109306148	0.177277981	0.222612303	2
1184	3	57950000	0.113065657	0.155142207	0.178653037	0.352287436	0.022059807	0.062030888	0.128198755	0.093730335	1
1185	3	69560000	0.150076743	0.097014864	0.460814816	0.563596752	0.046284024	0.166085519	0.529144685	0.614573319	3
1186	3	72870000	0.136203223	0.270701193	0.323569272	0.387864216	0.128556037	0.13932418	0.237522959	0.231147216	2
1187	3	89300000	0.172968407	0.736834283	1.115904794	1.396559778	0.160695195	0.547523884	0.772032774	0.849080304	2
1188	3	90590000	0.153916859	0.274692237	0.327564996	0.394578435	0.211757122	0.288297642	0.203934455	0.248330347	1
1189	3	102090000	0.066331581	0.30647576	0.550538616	0.580589403	0.07649033	0.165326209	0.338638034	0.303603905	2
1190	3	122310000	0.069326752	0.087636054	0.042968675	0.090941855	0.071804344	0.023864904	0.047107343	0.021947816	5
1191	3	123580000	0.243101844	0.301333364	0.193432459	0.136759019	0.34506544	0.374424939	0.148042108	0.200973853	5
1192	3	126600000	0.173802467	0.145255813	0.155502877	0.269842984	0.136660537	0.134332569	0.174286912	0.252527521	3
1193	3	93120000	0.081504911	0.163696598	0.147826721	0.292989999	0.120865725	0.145375766	0.081688126	0.158428082	1
1194	3	18210000	0.154852274	0.034905296	0.054584133	0.100205953	0.047208039	0.086694069	0.126796415	0.06021672	5
1195	3	146640000	0.033691061	0.084866399	0.493316404	0.63404365	0.077563712	0.08636473	0.129907219	0.114470404	1
1196	3	5660000	0.023717201	0.139886532	0.211604795	0.134624828	0.088314784	0.131818077	0.197188722	0.110182004	3
1197	3	15900000	0.033707914	0.119273482	0.082524899	0.263245372	0.092817924	0.065941379	0.053194334	0.098124574	1
1198	3	20250000	0.109049095	0.317417643	0.564622797	0.541852419	0.070502616	0.396490849	0.642900848	0.475335733	3
1199	3	22150000	0.109421381	0.490029263	0.87360851	1.083970356	0.139280339	0.430048028	0.784064104	0.845747269	3
1200	3	26000000	0.15066325	0.335623275	0.718590007	1.019573541	0.104882521	0.22216713	0.535830076	0.667320742	2
1201	3	52750000	0.063721596	0.192221299	0.267939729	0.309937621	0.046087214	0.18192477	0.312374132	0.257076341	3
1202	3	55800000	0.044463813	0.220143869	0.251378403	0.425796749	0.06224768	0.106672731	0.128428013	0.195908525	1
1203	3	62660000	0.04615467	0.076695117	0.065543947	0.065020363	0.063440237	0.014169401	0.024611324	0.040146274	1
1204	3	80810000	0.086825501	0.110548565	0.134712015	0.108232659	0.089665	0.033424036	0.082185432	0.148320311	2
1205	3	82200000	0.09202035	0.094532839	0.069301639	0.112094201	0.047810261	0.100216809	0.061763956	0.061186305	1
1206	3	83260000	0.151253242	0.103631436	0.093367627	0.179079505	0.097364899	0.036386876	0.148717481	0.13036539	5
1207	3	87290000	0.062431504	0.140419256	0.222483227	0.289543436	0.05932663	0.151047451	0.174037159	0.130024826	2
1208	3	88340000	0.150819158	0.781764554	1.407747228	1.397875402	0.131808454	0.248009046	0.708707783	0.594273691	2
1209	3	99080000	0.0453436	0.146865724	0.296508757	0.309726063	0.051832611	0.175092991	0.236127746	0.317653826	3
1210	3	106610000	0.017489265	0.093705325	0.139004595	0.173244482	0.012017771	0.109318498	0.124749245	0.12852303	3
1211	3	109330000	0.013298517	0.114736845	0.135440827	0.150865156	0.018544669	0.115039912	0.050603569	0.057619671	2
1212	3	119370000	0.03976778	0.277683785	0.313385495	0.368933975	0.047589846	0.191954779	0.269738696	0.343528284	3
1213	3	128190000	0.117412598	0.038773204	0.124709876	0.110602439	0.073765595	0.127971947	0.151225558	0.079718314	4
1214	3	133510000	0.216201561	0.201116598	0.473698855	0.60019829	0.093906952	0.163731542	0.409524879	0.430231306	2
1215	3	140360000	0.195449976	0.069017448	0.227581411	0.268844997	0.119049819	0.146186098	0.294322226	0.285436678	3
1216	3	142610000	0.167265538	0.55456534	0.745166667	0.667032557	0.090903477	0.319752105	0.332224167	0.325641163	2
1217	3	144480000	0.153772138	0.641634764	1.153068855	1.462626904	0.175899306	0.501016443	0.533854867	0.629011018	2
1218	3	145590000	0.249052438	0.750117246	1.245502356	1.269905203	0.116756414	0.417016026	0.732355738	0.868543348	2
1219	3	148630000	0.022228287	0.083603689	0.010826406	0.077837871	0.041164223	0.035671824	0.048435367	0.074206734	4
1220	3	107680000	0.084597809	0.476285436	0.959367099	1.15678719	0.07703484	0.104808144	0.255538585	0.364802526	1
1221	3	38570000	0.066376478	0.061408271	0.034430869	0.121834626	0.129694347	0.164566783	0.074395818	0.094508081	5
1222	3	53720000	0.027534578	0.084414864	0.113253614	0.091326064	0.048595915	0.099206487	0.068224848	0.13288122	3
1223	3	54630000	0.058412688	0.269398554	0.360204026	0.438657056	0.108140856	0.221685664	0.208134401	0.24489948	2
1224	3	56440000	0.131616412	0.053556697	0.027228914	0.039888392	0.069791325	0.028620509	0.0441833	0.020153155	5
1225	3	61330000	0.065736809	0.101499805	0.279858007	0.32391735	0.019613793	0.024980361	0.191002365	0.162339952	2
1226	3	67890000	0.049131713	0.090122299	0.146361482	0.140716751	0.044312357	0.07695311	0.085412661	0.047252938	1
1227	3	71890000	0.099750658	0.093196185	0.048255452	0.075415972	0.071835973	0.089186833	0.104641382	0.073813307	5
1228	3	79280000	0.055304449	0.299318977	0.723469127	0.819208969	0.048619515	0.191954434	0.484453781	0.486232675	2
1229	3	96510000	0.060769486	0.385554762	0.678110887	0.734916514	0.176298901	0.218742435	0.341162641	0.244117295	2
1230	3	108210000	0.02496566	0.427805462	0.760497015	0.990269066	0.017929936	0.291581212	0.447217688	0.597998107	2
1231	3	117900000	0.04986889	0.075165444	0.032954435	0.125223011	0.052564094	0.158438289	0.117171863	0.056250546	4
1232	3	152360000	0.190627033	0.397978029	0.670343487	0.788897182	0.100930524	0.279487377	0.397194858	0.498560998	2
1233	3	159390000	0.032144384	0.53033987	0.639342908	0.988779684	0.127078369	0.332421943	0.419375345	0.738197609	2
1234	3	41580000	0.129226885	0.175092918	0.403691596	0.402334977	0.067637314	0.265631236	0.394139769	0.452023777	3
1235	3	45340000	0.127265934	0.04915092	0.049782338	0.056842892	0.09171645	0.035687094	0.051338928	0.015938816	5
1236	3	117210000	0.074248442	0.11439484	0.135022957	0.155490571	0.071078331	0.167377955	0.122504781	0.131919087	3
1237	3	154230000	0.057752557	0.284260249	0.540454339	0.707104362	0.051247957	0.130519776	0.236325576	0.280589431	1
1238	3	100380000	0.012463698	0.437119229	0.796118794	0.968244597	0.019102167	0.080868172	0.233209526	0.209517979	1
1239	3	37900000	0.129474349	0.266366753	0.347944419	0.283940076	0.132065227	0.141704891	0.27623964	0.209625592	2
1240	3	101680000	0.040872188	0.096416962	0.373480944	0.393581468	0.060171246	0.077822677	0.097914411	0.114290575	1
1241	3	27620000	0.033586511	0.027569305	0.039334066	0.066399961	0.008935169	0.04083381	0.053162521	0.070582754	3
1242	3	76480000	0.024858632	0.0924332	0.067443735	0.090640322	0.039124869	0.071349649	0.04803436	0.02191866	1
1243	3	27210000	0.089307217	0.08146456	0.211681795	0.318925306	0.021009978	0.097652337	0.28076721	0.380846436	3
1244	3	80230000	0.036855797	0.015463063	0.151442764	0.115986431	0.053643686	0.079138919	0.07918248	0.129529515	3
1245	3	124760000	0.069762849	0.120523185	0.247667028	0.223239495	0.090737762	0.103937394	0.16967284	0.174640808	2
1246	3	131190000	0.273146348	0.363343226	0.477375422	0.514835522	0.307937183	0.43015604	0.444011594	0.480292069	3
1247	3	28890000	0.136681776	0.087821945	0.100505014	0.369275379	0.138327252	0.099216654	0.060634527	0.078084236	1
1248	3	39120000	0.189056871	0.249269284	0.172109647	0.254587242	0.238603097	0.259555383	0.258399913	0.149248912	5
1249	3	135400000	0.13889605	0.521835874	1.245769343	1.207665649	0.052996913	0.089026881	0.117563058	0.098529696	1
1250	3	158200000	0.134348835	0.176947635	0.136638434	0.092466994	0.219101722	0.126839002	0.158413975	0.146099475	5
1251	3	7970000	0.166654867	0.245553473	0.391916427	0.605502048	0.013618862	0.209651268	0.343864132	0.592846218	3
1252	3	20500000	0.096609886	0.126638553	0.289095305	0.336635948	0.14157737	0.051923846	0.151459641	0.194938474	1
1253	3	150280000	0.051785175	0.01522638	0.056720311	0.030399652	0.033947701	0.078182421	0.050150331	0.055849328	4
1254	3	61680000	0.043088931	0.135765447	0.164735336	0.318313893	0.131141264	0.15405853	0.131363183	0.111723502	1
1255	3	63300000	0.03798996	0.076221897	0.121622992	0.187901357	0.082890527	0.111376059	0.089806914	0.078088346	1
1256	3	52980000	0.075930875	0.016156136	0.010478363	0.011348207	0.113473684	0.015122007	0.036494371	0.054386296	5
1257	3	101430000	0.155754457	0.169319287	0.314063389	0.298394683	0.117583743	0.334553219	0.641569392	0.580804089	4
1258	3	135100000	0.246978481	0.537182026	0.809947186	0.638791295	0.229868655	0.608476688	1.163820762	1.086695911	3
1259	3	81590000	0.095403002	0.129487023	0.151535866	0.156447925	0.100512296	0.1703717	0.09001867	0.104098049	1
1260	3	13270000	0.099612151	0.1360342	0.112368151	0.095625742	0.074616808	0.091665088	0.093811983	0.098878022	2
1261	3	28790000	0.027717011	0.191732255	0.339863193	0.073438845	0.047502877	0.319356532	0.457910591	0.408652716	4
1262	3	40120000	0.059260531	0.07980826	0.031726997	0.071710498	0.082613517	0.124595445	0.135783281	0.082659561	4
1263	3	50200000	0.026030535	0.072686798	0.187171472	0.215259504	0.105281749	0.05274046	0.181613288	0.08709964	2
1264	3	63660000	0.038879853	0.147024152	0.107154407	0.189027017	0.047282395	0.174459549	0.14527179	0.128326916	3
1265	3	65630000	0.044716045	0.066876177	0.070556478	0.120313478	0.060871101	0.07295697	0.144782332	0.083326596	3
1266	3	122490000	0.020079096	0.088669048	0.065161579	0.059613389	0.019540545	0.04127407	0.053216308	0.04925982	2
1267	3	129530000	0.133143562	0.465737558	0.453351999	0.674730914	0.084791596	0.244358751	0.283279265	0.518970695	2
1268	3	137560000	0.081664782	0.062498079	0.080271982	0.072984998	0.031005034	0.268321904	0.510503779	0.533793785	4
1269	3	149860000	0.146523093	0.125293051	0.119844642	0.103254137	0.165123791	0.091091211	0.157384768	0.069920637	5
1270	3	152510000	0.103027053	0.259512641	0.334513124	0.503703109	0.112655799	0.264469025	0.305510022	0.41363244	3
1271	3	27100000	0.052688709	0.045229696	0.003234123	0.027312658	0.110020612	0.071425278	0.150353187	0.192233388	4
1272	3	68410000	0.04514913	0.036537717	0.084620612	0.091702161	0.069547473	0.047777729	0.029584847	0.063067555	1
1273	3	73950000	0.025767794	0.070894982	0.101823527	0.115097861	0.107549543	0.097122411	0.088842902	0.066499768	1
1274	3	89500000	0.061223812	0.301278733	0.594783035	0.694963225	0.098642305	0.314359335	0.528137107	0.550054756	3
1275	3	97450000	0.133168045	0.076675052	0.168692649	0.176010869	0.081509241	0.061611088	0.030032074	0.039576782	1
1276	3	4720000	0.033748802	0.046143083	0.039643445	0.029934805	0.210021506	0.076565981	0.115168111	0.031030377	5
1277	3	6780000	0.024511227	0.029691022	0.026562182	0.071440405	0.036063169	0.086787042	0.057081041	0.105472176	4
1278	3	7690000	0.017678551	0.025901354	0.024751571	0.015921883	0.03157209	0.010104558	0.065285266	0.020783896	4
1279	3	99570000	0.02199622	0.064984396	0.066826527	0.050586307	0.032150351	0.101263113	0.04918213	0.074681895	4
1280	3	111360000	0.030157719	0.057448134	0.074064571	0.077390961	0.068522654	0.039611966	0.037764807	0.056795831	1
1281	3	111600000	0.081618367	0.039387406	0.044971422	0.032815559	0.082322563	0.069251774	0.056776848	0.025706182	5
1282	3	21440000	0.05576757	0.031369902	0.150803416	0.139985441	0.03386853	0.07133386	0.13396248	0.082560528	2
1283	3	44190000	0.107039338	0.019886731	0.018237778	0.02932661	0.051500357	0.077026439	0.085840539	0.057367012	5
1284	3	16580000	0.039102615	0.028823365	0.128456718	0.047380589	0.177444689	0.09688061	0.090972	0.0809928	5
1285	3	24300000	0.021974694	0.103119748	0.122398087	0.105676677	0.079061237	0.064033456	0.221088863	0.120684953	4
1286	3	93440000	0.607191091	0.971753229	0.800855399	1.05064533	0.73228942	0.901841487	0.755856877	0.887569031	2
1287	3	4590000	0.162976331	0.033294919	0.074922681	0.059687085	0.106565423	0.061610011	0.047859985	0.044462294	5
1288	3	59790000	0.078658953	0.049917436	0.077600434	0.036436782	0.074098016	0.119979094	0.222469517	0.371958223	4
1289	3	130800000	0.129136669	0.143848243	0.16139138	0.182091539	0.073661277	0.144687729	0.053877814	0.064057391	1
1290	3	134520000	0.069234485	0.028739355	0.029158885	0.052215248	0.068390588	0.067795458	0.023475903	0.109344138	5
1291	3	118940000	0.115534447	0.029354054	0.018105871	0.059609265	0.056644223	0.01696304	0.047238175	0.043797374	5
1292	3	33010000	0.07279402	0.078630332	0.120475696	0.065171128	0.169383488	0.099613251	0.102006399	0.162272729	4
1293	3	53240000	0.112937107	0.288627183	0.433616426	0.459450428	0.130809693	0.450743929	0.731951072	0.87397869	4
1294	3	13510000	0.043966743	0.083340357	0.012204041	0.033785192	0.096065939	0.019089742	0.033512857	0.060730311	5
1295	3	29110000	0.054564388	0.063983386	0.073141099	0.116211184	0.147321273	0.062636165	0.089839601	0.101416601	5
1296	3	42000000	0.094499118	0.056950926	0.082943968	0.130467254	0.121038238	0.042615821	0.090110025	0.09530614	5
1297	3	56020000	0.005622394	0.076660825	0.073986694	0.050855991	0.041237106	0.017392408	0.089827752	0.101413629	3
1298	3	63840000	0.111145392	0.233071867	0.284401964	0.379660408	0.094700109	0.290363882	0.366423901	0.353142639	3
1299	3	65910000	0.039310945	0.051001037	0.023184325	0.05279207	0.032165646	0.01792387	0.021932629	0.024360289	1
1300	3	81150000	0.034672312	0.073399086	0.078303927	0.0571147	0.067095964	0.083600058	0.02633975	0.061819758	5
1301	3	143170000	0.081345362	0.091976075	0.112387687	0.100184022	0.15667728	0.133556857	0.054941402	0.148921286	5
1302	3	150190000	0.139675744	0.028147649	0.091654334	0.085366609	0.094783964	0.12276077	0.092351131	0.099629961	5
1303	3	20870000	0.178214269	0.183863659	0.170807874	0.2141627	0.075917591	0.28105652	0.286133079	0.197151901	4
1304	3	74210000	0.081767952	0.071521168	0.060668609	0.056386513	0.06133098	0.085634233	0.034264113	0.039502905	5
1305	3	89810000	0.148717842	0.215244272	0.255496097	0.228775631	0.221496735	0.49124988	0.935508815	1.011466805	4
1306	3	95450000	0.098361736	0.109551452	0.165857509	0.230546402	0.175084544	0.255757662	0.485009668	0.510745285	4
1307	3	107860000	0.154242215	0.287753114	0.542970485	0.552398516	0.090894494	0.352733163	0.429779391	0.360856209	2
1308	3	157990000	0.151535513	0.135378917	0.071557668	0.147555496	0.151170133	0.050113681	0.110586393	0.091216469	5
1309	3	7030000	0.06172646	0.032432107	0.043056353	0.101218007	0.055702068	0.038977757	0.136406624	0.078082516	4
1310	3	54870000	0.04437309	0.184619511	0.185087038	0.270670753	0.055770313	0.085769267	0.073634688	0.125384713	1
1311	3	85030000	0.026999112	0.058631776	0.093846987	0.062706498	0.0155795	0.030997263	0.027284964	0.172472583	3
1312	3	112080000	0.163009924	0.247319756	0.167918115	0.227826192	0.162744328	0.168379875	0.182158851	0.221628455	2
1313	3	130250000	0.202697439	0.071732052	0.088557725	0.174946233	0.138246708	0.150925195	0.090892347	0.118190766	5
1314	3	44490000	0.047654993	0.033482126	0.037866368	0.053678475	0.078714605	0.029312049	0.010251411	0.096020988	5
1315	3	17080000	0.100461463	0.123188533	0.100554123	0.042987747	0.134956784	0.089966779	0.112621527	0.072590085	5
1316	3	25090000	0.020812594	0.136748614	0.040774635	0.41668464	0.015601229	0.08732632	0.12364984	0.126172594	1
1317	3	88450000	0.209416387	0.065935931	0.21073986	0.360240372	0.246066921	0.311952997	0.08558123	0.290376705	5
1318	3	131410000	0.089177733	0.107960088	0.095734122	0.084175925	0.01712823	0.040197654	0.042071482	0.046209449	1
1319	3	61160000	0.078607116	0.083345525	0.216095339	0.324566474	0.117471389	0.234193846	0.328927499	0.462989792	4
1320	4	6120000	0.2109938	0.588373895	1.011073295	1.262605898	0.291877687	0.592341215	0.69632985	0.99423129	2
1321	4	12090000	0.17526628	0.420786725	0.597502985	0.594857073	0.081661382	0.488285291	0.845764588	0.864233841	3
1322	4	19440000	0.078233686	0.414727015	0.529195934	0.547315441	0.112162454	0.397539751	0.660016421	0.680566795	3
1323	4	24400000	0.241797571	0.362650724	0.560333366	0.477113257	0.165328944	0.407403863	0.624667381	0.461704544	3
1324	4	24570000	0.200362083	0.288864703	0.562561339	0.489295219	0.131833628	0.400255169	0.511207553	0.470034807	3
1325	4	24850000	0.099229992	0.098030827	0.139067021	0.254213249	0.087042559	0.080653868	0.080613777	0.073094867	1
1326	4	26170000	0.096289558	0.151133213	0.393574635	0.319927218	0.136862029	0.105584169	0.159543202	0.220374602	2
1327	4	34290000	0.283809666	0.316907056	0.284678215	0.279262428	0.250263248	0.332774603	0.311894721	0.321368572	4
1328	4	34500000	0.099274192	0.465962354	0.509470556	0.559522619	0.178870548	0.363443084	0.552595095	0.438456334	3
1329	4	40240000	0.122157405	0.667651768	0.930543208	1.077972385	0.148074092	0.344423786	0.693075236	0.78135701	2
1330	4	40640000	0.223523809	1.047825679	1.583732138	1.645672762	0.125741304	0.814806111	1.318225965	1.125577445	2
1331	4	43440000	0.19857811	0.742468331	1.162493601	1.274388699	0.087004421	0.377831442	0.557923385	0.818059789	2
1332	4	44750000	0.212750114	0.859771807	1.1644132	1.263815794	0.192552502	0.782257427	1.358341898	1.382409349	3
1333	4	45010000	0.20624483	0.667935152	0.876125517	0.935673894	0.179033922	0.557382142	0.909367143	1.038567069	3
1334	4	57670000	0.142005758	0.448535991	0.959970106	1.061158204	0.081469207	0.21682087	0.478807535	0.557876375	2
1335	4	62200000	0.15683314	0.46350849	0.663112418	0.725957613	0.156742721	0.439907461	0.732414866	0.715085657	3
1336	4	73870000	0.135428969	0.466830264	0.554461539	0.746495435	0.200233983	0.354068127	0.4702527	0.621876881	2
1337	4	74060000	0.103378791	0.398666083	0.514625539	0.682013561	0.079426601	0.321170857	0.512720189	0.600366519	3
1338	4	82590000	0.175034836	0.242297935	0.300545272	0.352849667	0.095908837	0.197317082	0.264083088	0.279211636	2
1339	4	89200000	0.241721147	1.180334947	1.540480859	1.685562072	0.131697793	0.719016156	0.99543804	0.93973388	2
1340	4	106840000	0.116026944	0.766879743	1.105992133	1.210840414	0.097725314	0.39871124	0.72815661	0.673337983	2
1341	4	107050000	0.021200364	0.692675846	1.190121292	1.240830522	0.021464323	0.523713186	1.028840686	0.942869719	3
1342	4	107360000	0.046664654	0.571768718	0.889790855	1.131970975	0.049719837	0.208922638	0.241339071	0.238162414	1
1343	4	109110000	0.114036304	0.531427578	1.045300194	1.206745863	0.050691178	0.245596454	0.60899138	0.585631403	2
1344	4	114260000	0.102717633	0.199366118	0.432453946	0.437440631	0.025165916	0.203156255	0.333123264	0.466496485	3
1345	4	114620000	0.132070732	0.501654711	0.648662019	0.813920867	0.139797102	0.396904818	0.526970642	0.434412932	2
1346	4	118660000	0.140348206	1.30781313	2.028689041	2.198320379	0.080231347	0.64773518	0.767669358	1.00765093	2
1347	4	119350000	0.02512057	0.499233433	0.847240874	1.149300759	0.05301027	0.295584343	0.594732451	0.740403808	2
1348	4	123420000	0.112363045	0.222933488	0.530113813	0.733103828	0.014570965	0.295515888	0.545399831	0.662427305	3
1349	4	123630000	0.21776523	0.349619444	0.474617956	0.588765654	0.179581527	0.248893026	0.392563887	0.41031574	2
1350	4	128250000	0.060984428	0.27691306	0.373461082	0.47625344	0.114572771	0.215941427	0.337377056	0.339986039	2
1351	4	128610000	0.140156243	0.89375774	1.450950865	1.737052847	0.075341933	0.430489935	0.537249529	0.605540117	1
1352	4	133130000	0.195053223	0.641141542	0.957585575	0.965814842	0.07501274	0.153842085	0.367335147	0.288997826	1
1353	4	133850000	0.085181257	0.046130534	0.084441906	0.153323643	0.061560399	0.156996643	0.531026123	0.256463203	4
1354	4	135410000	0.209425082	0.729244542	0.753919893	0.702341881	0.277690198	0.798010485	1.150137906	1.008402894	4
1355	4	136650000	0.1970752	0.494171339	0.750903997	1.10756208	0.117299695	0.27644914	0.3843471	0.442224558	1
1356	4	137220000	0.180251597	0.479982002	0.769773887	1.044554158	0.104272663	0.234853345	0.535810927	0.705148557	2
1357	4	137520000	0.278876292	0.806171148	1.235716936	1.375123843	0.242398235	0.378850552	0.49223687	0.468473698	1
1358	4	137840000	0.049313545	0.337417948	0.485930183	0.572032866	0.07631335	0.198301045	0.37530597	0.289701518	2
1359	4	138010000	0.103421962	0.54920797	0.887702754	0.976580698	0.094416242	0.330881966	0.455297105	0.539944102	2
1360	4	140240000	0.180491726	0.582241077	0.953226905	0.82108174	0.070641058	0.281300751	0.601519135	0.418988119	2
1361	4	141140000	0.23636291	0.838271977	1.803259176	1.755083895	0.136525175	0.187508969	0.275313722	0.293030812	1
1362	4	142670000	0.20607884	0.445749698	0.540536607	0.654620068	0.10222808	0.368524609	0.548220981	0.576262589	3
1363	4	144450000	0.120173068	0.515058763	0.477451501	0.71219508	0.045966923	0.146967013	0.204214285	0.323313295	1
1364	4	144790000	0.06873457	0.641392607	0.866115679	0.989544853	0.106416337	0.569742376	0.592563183	0.697714291	2
1365	4	147540000	0.273545003	0.532712066	1.052666154	1.289069232	0.149678009	0.399486492	0.576088105	0.637895471	2
1366	4	147810000	0.26557548	0.62103688	1.299659022	1.637799077	0.291355219	0.534301305	1.111259663	1.186301643	2
1367	4	148010000	0.292129006	0.693585955	0.982101615	1.164363757	0.354471705	0.537412681	0.89221818	1.018619137	3
1368	4	33120000	0.117003016	0.800023198	1.384854886	1.383993724	0.134529675	0.744236905	1.420653545	1.541280716	3
1369	4	33400000	0.121496087	0.280879582	0.583265242	0.843681848	0.175550746	0.164527989	0.272492738	0.461706712	1
1370	4	53390000	0.159075776	0.407679641	0.812825693	0.888352087	0.046629649	0.223422801	0.623311983	0.526247304	2
1371	4	87670000	0.164843487	0.63986486	1.090460164	1.184899826	0.118484724	0.299307421	0.572586276	0.672492763	2
1372	4	118280000	0.102673066	0.318468461	0.528197227	0.714262864	0.084091395	0.168532873	0.166624679	0.155981288	1
1373	4	46200000	0.132016108	0.353682613	1.084333609	0.9513444	0.086711086	0.206746803	0.75565742	0.711257731	2
1374	4	46380000	0.260442648	0.668248385	1.059756589	0.926477887	0.25560371	0.548032698	0.663726615	0.622311844	2
1375	4	69870000	0.059685328	0.282206277	0.268330292	0.387203331	0.036797746	0.311962213	0.386975149	0.492952858	3
1376	4	87410000	0.18995684	0.715951985	1.246801577	1.335368277	0.134259869	0.52146578	0.977441574	0.980348215	2
1377	4	88510000	0.196607548	0.946355911	1.549051506	1.706863897	0.036347442	0.484978949	0.774857902	0.879903716	2
1378	4	116470000	0.062838481	0.592361872	1.087875842	1.598410005	0.080433648	0.334526937	0.567281085	0.639704212	2
1379	4	116670000	0.044914592	0.668216042	1.093279212	1.445611756	0.051385203	0.42551207	0.783822181	0.874184039	2
1380	4	132090000	0.22335819	0.683775288	0.985658186	1.119885591	0.239504326	0.627120445	0.731923458	0.641493533	2
1381	4	138410000	0.124578903	0.561284087	0.992123683	1.127534741	0.131075668	0.445734742	0.511384454	0.589481598	2
1382	4	150440000	0.097399222	0.497801955	0.663050922	0.844441641	0.075303052	0.441268469	0.69381619	0.702685393	3
1383	4	3740000	0.118956102	0.899318163	1.705819985	2.020545501	0.062536356	0.497538849	0.95935725	1.199571041	2
1384	4	7940000	0.0722281	0.020753221	0.067821918	0.063820234	0.096827633	0.092639996	0.080524795	0.020111048	5
1385	4	8600000	0.230053614	0.302705472	0.576983382	0.555673377	0.122030827	0.332260371	0.664282255	0.577451012	3
1386	4	14710000	0.069176199	0.407129037	0.749061595	0.776930221	0.119648662	0.470410612	0.793261262	0.766116357	3
1387	4	14890000	0.049171165	0.454220436	0.753577054	0.771035113	0.055699565	0.298541962	0.501524318	0.432096891	2
1388	4	16390000	0.091285605	0.053498929	0.087431967	0.087424489	0.187532408	0.169542663	0.091255609	0.047575344	5
1389	4	17870000	0.132186041	0.184892645	0.097793588	0.167587859	0.081757476	0.014439216	0.117349616	0.070493385	1
1390	4	18850000	0.023895494	0.022564565	0.083643223	0.083442959	0.073889801	0.149146032	0.080829079	0.079955457	4
1391	4	21630000	0.1114335	0.49753855	0.681788367	0.627098088	0.102475988	0.605606491	0.904911997	0.806569089	3
1392	4	22220000	0.055586114	0.223282839	0.364842347	0.43876246	0.076294886	0.1654686	0.355094491	0.469630737	3
1393	4	23890000	0.085191504	0.012333234	0.030391577	0.06141076	0.050837601	0.088306885	0.019336962	0.054257398	5
1394	4	26420000	0.238174492	0.206297018	0.218827431	0.246019268	0.178103185	0.225922315	0.185287839	0.191973728	1
1395	4	27920000	0.039498452	0.07683423	0.089990724	0.079263922	0.063247251	0.041466456	0.14013172	0.108700427	4
1396	4	33620000	0.123126417	0.238536723	0.25363863	0.425710519	0.105777524	0.294634923	0.525965727	0.745172764	4
1397	4	37580000	0.047444998	0.080844048	0.032583162	0.108632061	0.040635592	0.113594067	0.042868849	0.044532413	5
1398	4	37890000	0.098102535	0.1504129	0.034562322	0.200949542	0.092014428	0.117106191	0.070206304	0.144531157	1
1399	4	38170000	0.083945516	0.085999736	0.06599703	0.059666733	0.064775577	0.128206189	0.091408255	0.107172934	4
1400	4	40060000	0.213934814	0.878909904	1.246655018	1.310914956	0.077505396	0.422644809	0.474743327	0.548142042	2
1401	4	43730000	0.123552419	0.530920334	0.616522008	0.968316836	0.061511844	0.35381963	0.537909163	0.829346558	3
1402	4	43910000	0.164445766	0.509726788	0.618997765	0.918747147	0.108032194	0.29540878	0.401384713	0.637170621	2
1403	4	44410000	0.148863829	0.192338793	0.322592682	0.246058206	0.030957085	0.185219701	0.238715594	0.309675822	3
1404	4	45430000	0.095313929	0.393553353	0.519968783	0.759947062	0.111037384	0.380676452	0.60801531	0.639965233	3
1405	4	47240000	0.068840793	0.464420684	1.132053866	1.095828317	0.10076857	0.331750348	0.704930931	0.793353331	2
1406	4	47430000	0.22180467	0.499558453	1.076185804	1.146890806	0.110284019	0.261320324	0.555970586	0.713839342	2
1407	4	48050000	0.092296152	0.20784665	0.289926755	0.383223336	0.079609109	0.204629224	0.29160952	0.201461089	2
1408	4	48500000	0.096239652	0.326356983	0.663099117	0.789873453	0.146286024	0.32321022	0.618787574	0.729178294	3
1409	4	49510000	0.152037597	0.511021481	0.563218228	0.674151988	0.143892185	0.395036896	0.526477037	0.51639934	2
1410	4	49690000	0.031879394	0.573398092	0.841880812	0.886876099	0.029242727	0.575245213	0.722730748	0.851412005	3
1411	4	55270000	0.077902126	0.210223305	0.243543611	0.230506737	0.04836299	0.189241347	0.207304526	0.11468501	2
1412	4	56730000	0.107490839	0.476110728	0.702269145	0.691844115	0.115436394	0.545673086	0.842606605	0.796116686	3
1413	4	57900000	0.199893859	0.471637213	0.938071599	1.087361009	0.069526116	0.201461208	0.41495176	0.459571741	2
1414	4	58790000	0.127066851	0.465559147	0.728466618	0.812810442	0.186171468	0.376178352	0.585283056	0.667321409	2
1415	4	61940000	0.108127387	0.549288923	0.785167685	0.715873495	0.148380666	0.541595152	0.742718668	0.698808937	3
1416	4	71980000	0.240046964	0.093877863	0.101007977	0.109041666	0.10719887	0.127477229	0.127791877	0.1136812	5
1417	4	83250000	0.08745932	0.290042951	0.295997117	0.4617844	0.078199104	0.007165517	0.064873986	0.030228774	1
1418	4	83520000	0.088569428	0.212542963	0.168417525	0.144782814	0.108006009	0.279336755	0.514398159	0.538660897	4
1419	4	85450000	0.073655826	0.626484075	0.819731012	1.184630579	0.032829256	0.331691369	0.410743289	0.589823737	2
1420	4	85840000	0.082274152	0.044286942	0.125798458	0.076074726	0.065288233	0.059593924	0.10187294	0.209190095	4
1421	4	86190000	0.237813756	0.764385356	1.171110359	1.312751672	0.166849234	0.636972777	0.887712968	0.777855839	2
1422	4	86920000	0.046745722	0.131732414	0.101560899	0.125392732	0.028786014	0.078021525	0.066290863	0.091541088	2
1423	4	94080000	0.026982052	0.093016608	0.144156632	0.103878712	0.135012859	0.266578372	0.378787102	0.364092891	4
1424	4	94270000	0.071392263	0.17217399	0.332624132	0.238781794	0.07243812	0.179890692	0.352409939	0.361736199	3
1425	4	99360000	0.053943686	0.305427755	0.490402797	0.450964512	0.050926065	0.286925309	0.383578251	0.524365926	3
1426	4	100820000	0.072801403	0.726673361	1.151702049	1.231039304	0.030731847	0.523732431	0.838941089	0.895789614	2
1427	4	101020000	0.136182022	0.707869661	1.092038742	1.161058444	0.063745326	0.531934835	0.796169476	0.873439551	2
1428	4	102650000	0.087422089	0.155242633	0.080615514	0.090371711	0.083431991	0.121693422	0.066759291	0.074806322	5
1429	4	103550000	0.053717412	0.026142939	0.021899744	0.074901937	0.046684958	0.029695951	0.044472628	0.059493435	5
1430	4	105880000	0.092277696	0.675858902	0.889919986	1.101270551	0.041920413	0.200414545	0.359022024	0.346473322	1
1431	4	107570000	0.115347039	0.609816849	1.023521242	1.217077349	0.042267016	0.261805615	0.60158094	0.68959198	2
1432	4	107980000	0.153316299	0.583691925	1.089660178	1.329448718	0.060231816	0.270766555	0.550404562	0.617397732	2
1433	4	109390000	0.087272236	0.362754982	0.802268442	1.110302889	0.121540888	0.1089123	0.205863737	0.262550232	1
1434	4	115390000	0.104657608	0.863397718	1.163829649	1.321352089	0.118353828	0.556708136	0.642984975	0.672108762	2
1435	4	116870000	0.143102142	0.879072806	1.320676919	1.394681353	0.113103613	0.516905148	0.887814972	0.935038153	2
1436	4	122460000	0.215246557	0.431874255	0.584862325	0.610839461	0.1476566	0.272132933	0.474282785	0.48086481	2
1437	4	122800000	0.132996518	0.435874766	0.747445651	0.948440808	0.040236628	0.216114386	0.294259785	0.305904035	1
1438	4	122970000	0.069871218	0.230540048	0.378718515	0.464459523	0.072020202	0.254286349	0.416617961	0.461623907	3
1439	4	125700000	0.19817966	0.685016641	0.932450271	0.873373014	0.105589647	0.492770438	0.750750842	0.688961785	2
1440	4	131410000	0.286502989	0.603069351	0.85571019	0.791038486	0.248653776	0.410946413	0.425854343	0.231725704	1
1441	4	134910000	0.121670218	0.664326447	1.07186456	1.201987746	0.115763077	0.38942893	1.028773831	1.050185784	3
1442	4	135710000	0.039989047	0.291768139	0.619943587	0.602609145	0.035648652	0.176684363	0.518026659	0.549826813	3
1443	4	135920000	0.073722636	0.410160529	0.768772435	1.015819824	0.158514535	0.401178298	0.777643158	0.703445994	3
1444	4	139030000	0.151133096	0.415388878	0.730558023	0.916812911	0.269513098	0.381820787	0.564692901	0.618720437	2
1445	4	139220000	0.058301315	0.469969987	0.772653269	1.008795885	0.03549403	0.298026759	0.284408905	0.257057853	1
1446	4	141530000	0.160827709	0.302544689	0.350055862	0.370918295	0.054946523	0.224982446	0.238499129	0.256056692	2
1447	4	148490000	0.049569627	0.623461792	1.121287307	1.230912647	0.139886387	0.345334206	0.778921108	0.883345727	2
1448	4	149610000	0.183939441	0.631933483	1.133470884	0.987118726	0.248460643	0.90350032	1.353766372	1.236028465	3
1449	4	150010000	0.090472636	0.92432241	1.599946076	1.68966006	0.105461818	0.393750643	0.633062107	0.71521047	2
1450	4	153310000	0.259122356	0.475629818	0.69225395	0.760759672	0.142334523	0.515090428	0.775379256	0.678900247	3
1451	4	153550000	0.043889202	0.370919517	0.368626456	0.32817756	0.075811625	0.324432549	0.425975759	0.407040865	3
1452	4	154220000	0.12553344	1.136637374	1.914194601	1.975045442	0.041481396	0.798926659	1.212185193	1.173712311	2
1453	4	32020000	0.240991403	0.272723346	0.219756768	0.308404966	0.262562484	0.196915738	0.347589778	0.352743977	4
1454	4	32400000	0.053094529	0.413475818	0.600021217	0.652532682	0.049830783	0.263273567	0.405487581	0.305194541	2
1455	4	59090000	0.035968709	0.568600556	0.738939442	0.874862748	0.032949022	0.056533663	0.052408821	0.148002209	1
1456	4	59360000	0.151028155	0.845235923	1.603112753	1.331595158	0.016004258	0.055337263	0.266089629	0.086183256	1
1457	4	59590000	0.140436842	0.633918379	1.316426595	1.421707155	0.099198422	0.419469539	0.89950169	0.836040779	2
1458	4	130320000	0.081048351	0.565276143	0.956863251	1.043139877	0.0635767	0.4110728	0.838301675	0.679839114	2
1459	4	132490000	0.198040074	0.426754163	0.584371233	0.579820848	0.145705903	0.323205139	0.393329272	0.516581469	2
1460	4	132850000	0.075532913	0.390535074	0.859012923	0.818369508	0.088988547	0.245508223	0.453364856	0.503071976	2
1461	4	136190000	0.149211093	0.657135905	1.259578575	1.471915166	0.09626374	0.028026677	0.028851234	0.089825247	1
1462	4	136460000	0.072663855	0.363509467	0.745897688	0.847457662	0.093461054	0.181382222	0.370624315	0.356108831	2
1463	4	140670000	0.121142673	0.50855642	0.753729799	0.820228463	0.053473194	0.11538762	0.194852243	0.359407885	1
1464	4	140940000	0.003582882	0.726908581	1.420069239	1.544315375	0.129018737	0.189639905	0.421344789	0.468488478	1
1465	4	154840000	0.080780029	0.755544943	1.201975087	1.063673253	0.324054878	0.808152282	1.302125514	1.2479367	3
1466	4	3890000	0.17576961	0.697504357	0.879275018	0.894718742	0.27787087	0.513912814	0.665877086	0.580937359	2
1467	4	9000000	0.03256767	0.18360568	0.234571869	0.297786683	0.094330166	0.02834974	0.143958695	0.151449917	2
1468	4	9370000	0.092202259	0.341563948	0.265302223	0.276891813	0.110075465	0.303215255	0.270784649	0.35040611	3
1469	4	10350000	0.096499698	0.051084336	0.078910306	0.096373374	0.050786056	0.109991261	0.13609489	0.055629811	4
1470	4	10780000	0.161481364	0.61850827	1.166630198	1.235087324	0.127546787	0.447297424	0.766079544	0.764829464	2
1471	4	11190000	0.048843673	0.550915335	1.137513918	1.355246115	0.091269442	0.460078089	1.113375237	1.230166458	3
1472	4	15540000	0.185912536	0.15359972	0.06783697	0.097659889	0.049938887	0.037974875	0.158892125	0.144144927	5
1473	4	27110000	0.059308363	0.03819715	0.054405686	0.091843556	0.046274629	0.076408476	0.020468516	0.0731192	1
1474	4	27500000	0.04508854	0.111773146	0.287724937	0.313298532	0.122547147	0.060043576	0.274984939	0.327707974	3
1475	4	34870000	0.139477737	0.49938833	0.882808457	0.935544852	0.115061106	0.346115657	0.444451884	0.442198499	2
1476	4	35080000	0.142045885	0.280967387	0.326687577	0.192670491	0.09424999	0.212837038	0.358799435	0.275776259	3
1477	4	39820000	0.036075749	0.025257265	0.062558379	0.078447706	0.027240429	0.032109401	0.173380788	0.246741939	4
1478	4	43050000	0.268846077	0.767325981	1.103869378	1.61394077	0.209273026	0.538604832	0.73113628	1.083914254	2
1479	4	53590000	0.054015763	0.35147552	0.636879275	0.971779608	0.049886212	0.109386898	0.308058485	0.140119121	1
1480	4	77060000	0.13851015	0.0405629	0.026126927	0.071323601	0.060902693	0.134062805	0.094432703	0.035709342	5
1481	4	89020000	0.15029826	0.59838593	0.666291346	0.773289244	0.101643499	0.342281978	0.418547782	0.506465183	2
1482	4	94650000	0.149590476	0.490564836	0.901278791	0.921526081	0.068338985	0.334749262	0.715943535	0.810995793	3
1483	4	98130000	0.08096239	0.147478729	0.096152641	0.104385928	0.132538649	0.042557404	0.143431586	0.054599705	5
1484	4	99630000	0.208660055	0.434763247	0.251522935	0.431734672	0.180014851	0.329297163	0.729992536	0.687586352	4
1485	4	118010000	0.080565666	0.407898541	0.531987696	0.654667849	0.118950078	0.269288418	0.475420446	0.468023034	2
1486	4	123920000	0.053662744	0.093984192	0.11551697	0.037719274	0.059164105	0.07888046	0.093448435	0.026604164	5
1487	4	124360000	0.146094252	0.758897472	1.003139196	0.918603988	0.157467038	0.599751677	0.697786723	0.493218264	2
1488	4	124530000	0.110110736	0.58715263	0.859679994	1.003130234	0.106459947	0.497581798	0.670091226	0.58510172	2
1489	4	126000000	0.094162727	0.18532614	0.442459898	0.51431664	0.068852514	0.068686337	0.139833629	0.228344803	1
1490	4	126420000	0.093170089	0.089539825	0.407509511	0.397707581	0.030507198	0.223897272	0.420459539	0.501550177	3
1491	4	128810000	0.061526412	0.773994524	1.170134542	1.443559935	0.023185873	0.276986731	0.326103391	0.277541116	1
1492	4	130530000	0.081527934	0.643615723	0.914538386	1.002251406	0.091022975	0.463908928	0.642778512	0.655363254	2
1493	4	134080000	0.270898039	1.175319736	2.128811414	2.314186915	0.158223823	0.603089857	1.2783397	1.202658822	2
1494	4	134290000	0.218210256	1.049035524	1.747452584	1.812809014	0.096246166	0.586939543	1.045075656	0.842685287	2
1495	4	134480000	0.126025765	0.783857543	1.295427657	1.268485085	0.170357098	0.607814163	1.151256449	1.225930963	3
1496	4	142840000	0.123983787	0.32886886	0.574767579	0.745382093	0.111790063	0.247264544	0.470868729	0.498816152	2
1497	4	151320000	0.212559677	0.875847609	1.082681344	0.970700208	0.105962178	0.395891586	0.457142415	0.424220541	2
1498	4	151510000	0.070087914	0.652177178	0.803359907	0.726286764	0.064927632	0.130491411	0.284895786	0.252700363	2
1499	4	154450000	0.116955616	1.096981011	1.981001423	2.148000479	0.09220758	0.587515203	1.271895249	1.233989342	2
1500	4	154640000	0.209702819	1.034194801	1.71361907	1.952304671	0.064902772	0.542258912	0.94099539	0.984284214	2
1501	4	129150000	0.086709829	0.541422827	1.059134581	1.143085621	0.028229453	0.308216045	0.543215266	0.514175619	2
1502	4	14420000	0.097825038	0.153707212	0.242558034	0.282379194	0.081817314	0.109652174	0.053667587	0.032017303	1
1503	4	45880000	0.040699851	0.169103844	0.338722129	0.414768547	0.042919228	0.039777023	0.231176169	0.202157257	2
1504	4	46690000	0.050497724	0.784566001	1.136542448	0.908754873	0.047846307	0.416075071	0.407495386	0.469684589	2
1505	4	47080000	0.056047334	0.17421358	0.381372883	0.46122725	0.030513896	0.0068817	0.028116617	0.048964123	1
1506	4	68000000	0.204497709	0.109518605	0.123144424	0.083354303	0.088734482	0.118700255	0.129950061	0.090891086	5
1507	4	93740000	0.038489522	0.058642669	0.024042453	0.276033637	0.072058561	0.065368156	0.061368885	0.029608692	1
1508	4	97310000	0.061607672	0.012132744	0.0171552	0.072449635	0.064906401	0.042774109	0.056325806	0.032625875	5
1509	4	115730000	0.164255831	0.575092745	0.875329584	1.044899232	0.202757443	0.622115086	1.07877726	1.013495374	3
1510	4	120210000	0.161277182	1.008037018	1.443452528	1.491916027	0.107693849	0.83331846	1.306895926	1.286892267	3
1511	4	140060000	0.138939589	0.513211223	0.934203672	0.831488268	0.038160394	0.42587264	0.82346976	0.545377574	2
1512	4	25390000	0.023427191	0.112863246	0.038530203	0.23833008	0.089711252	0.106432266	0.227820083	0.163337562	4
1513	4	40960000	0.166074646	0.66797717	1.083998142	1.091364704	0.135665949	0.516267512	1.154922121	1.166861954	3
1514	4	41220000	0.095489677	0.222052991	0.601986252	0.673257369	0.028253391	0.20500377	0.585346929	0.61898885	3
1515	4	53030000	0.076677815	0.241661785	0.338709237	0.574564549	0.091469338	0.238555427	0.593180499	0.628094644	3
1516	4	77270000	0.103213574	0.170168721	0.149549025	0.220528937	0.111107285	0.1302354	0.098351384	0.166578136	1
1517	4	95020000	0.062023438	0.083143327	0.271792669	0.233092305	0.070740547	0.070580872	0.279268841	0.286876372	3
1518	4	108680000	0.045457058	0.361824196	0.56531295	0.664363206	0.057868361	0.320215036	0.665804196	0.664378075	3
1519	4	108850000	0.019752881	0.179362077	0.408723774	0.566768082	0.107942913	0.022398236	0.014591045	0.011575746	1
1520	4	117760000	0.02773249	0.369881282	0.836528214	1.193987645	0.102656079	0.143360098	0.402700867	0.356413497	1
1521	4	149160000	0.267563872	1.225293833	1.917509696	2.084104191	0.220206893	0.649748212	0.944565033	0.848199258	2
1522	4	19650000	0.107950613	0.268973638	0.47528634	0.509332305	0.174151522	0.406814997	0.756300436	0.765199093	3
1523	4	105540000	0.014348581	0.013242722	0.020462202	0.104631798	0.025964156	0.045133339	0.017932764	0.037132953	1
1524	4	108290000	0.178771533	0.574097858	0.75032717	0.951540406	0.156834235	0.439134318	0.76314764	0.875438886	3
1525	4	124800000	0.159110519	0.789768873	1.06302668	1.201803365	0.189007915	0.388517413	0.552751127	0.478071941	2
1526	4	128970000	0.030878038	0.453216526	0.839197088	0.883650595	0.015995522	0.113426195	0.410291534	0.3939793	2
1527	4	131820000	0.106858574	0.346207896	0.415113225	0.424417477	0.110930292	0.425351797	0.792910564	0.880585389	4
1528	4	133390000	0.129428263	1.071673969	1.903279225	1.823523358	0.160458032	0.250908484	0.243552799	0.321597689	1
1529	4	151710000	0.277671447	0.681675981	0.996158104	1.060157514	0.293739721	0.78811615	1.26182879	1.188364906	3
1530	4	56970000	0.04192377	0.438132218	0.682843037	0.664286669	0.064500728	0.513129548	0.802027909	0.775032025	3
1531	4	88240000	0.076374168	0.242679885	0.278686725	0.53663258	0.200596282	0.089502153	0.18988438	0.09400372	1
1532	4	126740000	0.184780612	0.534534519	0.793935577	0.802499054	0.103941857	0.491601696	0.768152075	0.772824162	3
1533	4	151120000	0.138360438	0.382905636	0.46528422	0.547304121	0.119649088	0.380658101	0.524331375	0.491176727	3
1534	4	129360000	0.028113333	0.493948596	0.898035949	0.894029083	0.058599641	0.38496097	0.852020877	0.765493501	3
1535	4	12450000	0.032252153	0.114451128	0.245936306	0.136808549	0.113351545	0.026991693	0.139652145	0.125938172	2
1536	4	93260000	0.057284196	0.242717671	0.100508031	0.179368422	0.058195473	0.233038608	0.16579109	0.301498437	4
1537	4	11550000	0.02624243	0.385300452	0.463975074	0.690864199	0.104850901	0.364727077	0.271562883	0.244281145	2
1538	4	21240000	0.104485307	0.063475711	0.09348731	0.126137462	0.120190183	0.062467039	0.084107097	0.075050393	5
1539	4	52520000	0.115167191	0.220455209	0.291630956	0.330416707	0.08576824	0.170569721	0.252396694	0.276345699	2
1540	4	106470000	0.084329926	0.874907098	1.29693038	1.267273816	0.059887327	0.523003863	0.75185582	0.537640476	2
1541	4	114790000	0.136965078	0.514891895	0.698501686	0.620345842	0.181620654	0.374920932	0.544238105	0.467716048	2
1542	4	118900000	0.142624527	0.881241549	1.403619708	1.666120824	0.094018506	0.247101968	0.340276786	0.626337302	1
1543	4	8270000	0.172093324	0.250478084	0.390704207	0.532602971	0.08641016	0.192792748	0.306741237	0.348745293	2
1544	4	9750000	0.11279313	1.279681991	1.942070313	1.897342438	0.151977778	1.054782319	1.481695313	1.240892636	2
1545	4	25130000	0.135039426	0.12295877	0.269673888	0.208226303	0.115016865	0.169866708	0.199389368	0.200788617	3
1546	4	32680000	0.519987487	1.095055116	1.087061134	1.170012711	0.511897305	0.976495863	1.177484075	0.95619553	3
1547	4	58130000	0.011751762	0.024990045	0.10358119	0.208615793	0.036566764	0.010488401	0.057528534	0.048675513	1
1548	4	62480000	0.037478742	0.16905656	0.141050539	0.145608771	0.122194996	0.068226597	0.062456304	0.083113078	1
1549	4	82850000	0.199329917	0.591279103	0.970843078	1.030418981	0.099315149	0.48074964	0.845433733	0.849326137	3
1550	4	84780000	0.051916132	0.082840117	0.090259133	0.159776909	0.066041279	0.077218589	0.04310863	0.046366833	1
1551	4	88020000	0.086651513	0.28754332	0.397978716	0.665351999	0.061657937	0.137229564	0.235180335	0.426918193	2
1552	4	88780000	0.161825415	1.041891747	1.704838358	1.727499572	0.094086571	0.54905306	0.670381341	0.725290136	2
1553	4	106100000	0.121957686	0.438108891	0.71224885	0.864039504	0.21713578	0.246365725	0.472970562	0.698227286	2
1554	4	131740000	0.051932074	0.462828158	0.593274576	0.504077359	0.046643338	0.32609548	0.601225516	0.55457323	3
1555	4	72310000	0.165235328	0.096110602	0.108129113	0.144791367	0.102856729	0.154296529	0.102559278	0.146022632	5
1556	4	117350000	0.085542718	0.230727179	0.382098421	0.512849686	0.051154077	0.200565959	0.446993285	0.486648792	3
1557	4	54770000	0.171592159	0.115061357	0.127244209	0.166968893	0.097938377	0.133821658	0.138369377	0.161464282	5
1558	4	120580000	0.062135701	0.214228107	0.401568424	0.664053182	0.042874105	0.131189735	0.131728387	0.098429557	1
1559	4	126210000	0.119675554	0.316727186	0.803888248	0.928813336	0.036252586	0.137466792	0.114993908	0.110078379	1
1560	4	67430000	0.120969678	0.0634396	0.177070394	0.169911485	0.118925178	0.168489346	0.19485863	0.100335091	4
1561	4	125190000	0.085498981	0.017575603	0.019525502	0.103907212	0.027567291	0.045186997	0.017061274	0.067854846	5
1562	4	19910000	0.121876179	0.179127217	0.205562804	0.319941782	0.060780447	0.104208675	0.140385754	0.16623593	1
1563	4	44170000	0.133411466	0.225374179	0.337560704	0.419132289	0.086390441	0.117988363	0.114822066	0.149683734	1
1564	4	86580000	0.071708763	0.520232746	0.610910392	0.705246576	0.090379445	0.243391649	0.267385974	0.211920708	1
1565	4	100310000	0.116307518	0.099572137	0.023285776	0.148654592	0.031403198	0.07972615	0.060755739	0.057172558	5
1566	4	129600000	0.113999732	0.681895042	1.001545185	0.924289932	0.169568661	0.459830685	0.600334941	0.539648892	2
1567	4	98760000	0.059965928	0.023275538	0.068759111	0.045956029	0.046560753	0.054752367	0.114761965	0.074145589	4
1568	4	152830000	0.061029637	0.046405983	0.043711258	0.06531759	0.038209676	0.114125252	0.129478571	0.047413368	4
1569	4	98680000	0.070599925	0.138729691	0.146082211	0.13887191	0.056193758	0.150911738	0.167710689	0.110013794	3
1570	4	6430000	0.098568742	0.71583065	0.805455942	0.876565541	0.200090484	0.556241321	0.507727514	0.294479844	2
1571	4	74510000	0.125577641	0.085825024	0.050544471	0.093817503	0.106359514	0.075198215	0.128804722	0.160102244	4
1572	4	89540000	0.127471409	0.19609964	0.145226654	0.144168746	0.167124242	0.183811066	0.205943138	0.239275498	4
1573	4	135600000	0.089816965	0.30425389	0.416151662	0.392646565	0.148644275	0.350098168	0.667865042	0.423436481	3
1574	4	136850000	0.177938575	0.579958578	0.908784799	1.3225404	0.204428495	0.413063802	0.58354389	0.755575819	2
1575	4	144960000	0.348928889	0.284831387	0.241314206	0.29446427	0.29422522	0.244149756	0.235718735	0.373147421	5
1576	4	70080000	0.100213395	0.297790462	0.358483075	0.50827454	0.023951408	0.283371629	0.373050671	0.479905717	3
1577	4	138640000	0.024564274	0.765929217	1.433302863	1.420375452	0.031339717	0.236977426	0.41716494	0.390358747	1
1578	4	15240000	0.035022501	0.291510969	0.194323088	0.57094459	0.012969962	0.129542738	0.015102673	0.195090899	1
1579	4	16730000	0.021137146	0.047531051	0.024799136	0.046404009	0.106199015	0.068501259	0.061657945	0.073070833	4
1580	4	21910000	0.054058207	0.167948222	0.207590303	0.236750809	0.075527044	0.145233334	0.101279274	0.06832379	1
1581	4	22410000	0.078403004	0.244234964	0.373629348	0.483540716	0.1800609	0.191741721	0.396901462	0.526731082	3
1582	4	26810000	0.085498524	0.035822485	0.15056105	0.307133322	0.127076433	0.077205213	0.030915908	0.269767829	1
1583	4	28280000	0.050133501	0.048260615	0.091911608	0.040051203	0.047901738	0.050361816	0.079396717	0.071819998	4
1584	4	38490000	0.071468301	0.111210823	0.112695989	0.114912686	0.1404033	0.108459303	0.026482095	0.12774304	5
1585	4	48710000	0.018704238	0.127320844	0.067940608	0.103190739	0.022379851	0.062029305	0.106854746	0.131861951	3
1586	4	50020000	0.092240204	0.109000562	0.089318451	0.059487478	0.102475985	0.042525397	0.074757623	0.036759442	5
1587	4	55440000	0.079857324	0.234751778	0.406742193	0.366461653	0.191837452	0.229384371	0.349285434	0.302786278	3
1588	4	101390000	0.142662119	0.200358552	0.234116029	0.263682484	0.084888608	0.186030939	0.193520648	0.260391856	3
1589	4	103050000	0.077010955	0.353239672	0.434444986	0.464639393	0.108060656	0.253478063	0.3303174	0.453692336	3
1590	4	103870000	0.090574423	0.072880697	0.063710675	0.121433442	0.059635375	0.084373998	0.04042533	0.094485992	1
1591	4	109690000	0.025176319	0.339590142	0.621781757	0.878688791	0.146934471	0.1884207	0.181750145	0.285546741	1
1592	4	148840000	0.461240925	0.331149142	0.5002333	0.326146749	0.628537735	0.437449787	0.867544685	0.67590552	4
1593	4	59950000	0.089725631	0.421205695	0.726426202	1.05741175	0.075524265	0.034891831	0.373580108	0.377484558	1
1594	4	132760000	0.115520808	0.450945255	0.779334471	0.777412389	0.131337574	0.269951423	0.401627372	0.499562498	2
1595	4	155180000	0.258777409	0.538281409	0.941205034	0.842284086	0.085168118	0.300664674	0.493608845	0.468974837	2
1596	4	4170000	0.01847464	0.031311724	0.036566839	0.049114036	0.037785141	0.06656888	0.097673776	0.037889519	4
1597	4	15820000	0.11960946	0.258890566	0.24917153	0.480743692	0.073288116	0.269170689	0.301555693	0.287650877	2
1598	4	27730000	0.091884644	0.058085327	0.044494761	0.038528736	0.106657957	0.060452855	0.113477327	0.085945333	5
1599	4	35310000	0.045394462	0.302576267	0.478851178	0.609847322	0.038257447	0.203862102	0.282286532	0.358383192	2
1600	4	53930000	0.086781294	0.219228627	0.462759083	0.635924078	0.087537168	0.121890055	0.258068139	0.271031597	1
1601	4	100020000	0.074238628	0.108418619	0.056463784	0.080953255	0.062818934	0.055961451	0.078963229	0.042313654	5
1602	4	130750000	0.075676027	0.032213359	0.024797324	0.128889372	0.03308727	0.014900984	0.106428814	0.070775411	4
1603	4	134770000	0.172972485	0.770765892	1.55136685	1.55566014	0.189768362	0.503544181	0.919753809	0.939053052	2
1604	4	144120000	0.46974296	0.721323571	0.880753115	0.885283328	0.578693973	0.635083669	0.854491253	0.799354766	3
1605	4	68290000	0.117253159	0.038769271	0.026812534	0.032722707	0.050824546	0.075312065	0.0370276	0.069490994	5
1606	4	97930000	0.026475266	0.047961868	0.132833933	0.1069939	0.109366935	0.078423321	0.140532422	0.098397088	3
1607	4	116240000	0.070310712	0.217340035	0.57174084	0.833781982	0.10813402	0.251503245	0.738940132	0.735795124	3
1608	4	25820000	0.140390317	0.091048962	0.1798615	0.303119381	0.066486604	0.059651612	0.198901917	0.3519419	3
1609	4	41410000	0.149511177	0.780303224	1.265387875	1.792222365	0.162867219	0.399456096	0.780481991	0.492451024	1
1610	4	77760000	0.097306911	0.156872204	0.199595474	0.107509157	0.099410023	0.164308995	0.223955653	0.10713298	4
1611	4	95580000	0.136189634	0.110363996	0.075861019	0.203453207	0.017544419	0.09871292	0.0433904	0.083665398	1
1612	4	149390000	0.66385411	1.108868899	1.570646873	1.98658841	0.524088512	0.64760743	0.966283693	0.940717895	1
1613	4	108460000	0.100704796	0.314914293	0.42307242	0.441899636	0.06292805	0.276258879	0.550532308	0.587668695	3
1614	4	133730000	0.100482892	0.200238506	0.471593164	0.45348517	0.055979358	0.091096066	0.2188851	0.308264169	2
1615	4	152290000	0.072212066	0.128860827	0.0275659	0.083793421	0.065605883	0.030784429	0.027627137	0.044782729	5
1616	4	126960000	0.108803623	0.174395387	0.208940641	0.274949086	0.066146588	0.144978203	0.064451803	0.131567729	1
1617	4	12990000	0.080691378	0.075052168	0.092473036	0.130371381	0.167627553	0.091033732	0.05419435	0.067071132	5
1618	4	10130000	0.076296428	0.03734452	0.081180115	0.167303049	0.03063134	0.033037256	0.028268824	0.083380719	1
1619	4	63140000	0.134431182	0.210389614	0.230256145	0.253475322	0.094521478	0.214610485	0.243334892	0.18896743	3
1620	4	72730000	0.060296035	0.187170997	0.073831913	0.246052576	0.129863542	0.171425865	0.12088701	0.121107098	1
1621	4	120900000	0.102372208	0.310350981	0.519505932	0.607028471	0.032735672	0.186428033	0.344145437	0.284539452	2
1622	4	20740000	0.087720652	0.097147861	0.072324126	0.089414449	0.020437218	0.056113434	0.059246761	0.116016541	3
1623	4	129870000	0.013130115	0.173594627	0.34735211	0.424907264	0.044863459	0.05302511	0.129844651	0.083095745	1
1624	4	71270000	0.116113605	0.098241858	0.092053766	0.178550201	0.045564669	0.160910859	0.063201898	0.128993556	1
1625	4	91780000	0.13726995	0.023184787	0.090663062	0.047818993	0.052454256	0.083863568	0.121650304	0.128373716	4
1626	4	117550000	0.057452702	0.171476171	0.470169345	0.690845493	0.10154189	0.18564056	0.51923585	0.519341905	3
1627	4	6930000	0.063040212	0.049238908	0.085570698	0.182816499	0.048839347	0.127248447	0.075824214	0.097973197	1
1628	4	11870000	0.0558558	0.177362811	0.208538648	0.12055906	0.09859231	0.353762078	0.48307921	0.444413611	4
1629	4	13880000	0.03961667	0.143215918	0.091026585	0.031464332	0.079189669	0.05752139	0.040566024	0.064875933	5
1630	4	21350000	0.118885493	0.066371779	0.03031565	0.045782883	0.039965923	0.069047332	0.031362921	0.080741138	5
1631	4	49190000	0.142689121	0.019385446	0.067797632	0.039602475	0.094650136	0.086780903	0.080409782	0.078912501	5
1632	4	54940000	0.085902513	0.036002473	0.008333993	0.060848313	0.05040082	0.064884919	0.068883674	0.025734148	5
1633	4	58280000	0.115803581	0.021163887	0.04890376	0.06801728	0.097114485	0.082563524	0.105202091	0.065801398	5
1634	4	58540000	0.011818407	0.064200091	0.048990752	0.040150894	0.040986306	0.080334932	0.029826988	0.080414356	4
1635	4	62730000	0.009057666	0.023591565	0.068849615	0.101685136	0.123164846	0.047940805	0.037855441	0.01343765	5
1636	4	65460000	0.060696409	0.012139456	0.026633269	0.021217079	0.018325291	0.077424921	0.010800195	0.041608319	5
1637	4	71520000	0.094851923	0.140537911	0.078940165	0.12493747	0.123854927	0.094050169	0.196092813	0.16757216	4
1638	4	75920000	0.151422522	0.069633992	0.118903349	0.112008731	0.075705433	0.124660104	0.083946812	0.17625522	5
1639	4	76150000	0.098432848	0.074417816	0.066730885	0.065669611	0.084546362	0.060204697	0.091827984	0.125378371	4
1640	4	82100000	0.018249761	0.057870861	0.036735826	0.084789155	0.05811816	0.091570193	0.135173975	0.162527876	4
1641	4	92280000	0.058369633	0.099911433	0.084059303	0.166332067	0.090788602	0.066819054	0.065071274	0.177500108	3
1642	4	98880000	0.02264039	0.032056809	0.022352375	0.054165458	0.055375058	0.030479001	0.067224275	0.063149993	4
1643	4	100510000	0.131401017	0.10914967	0.065293867	0.072985923	0.166319964	0.152431227	0.184974871	0.202857914	4
1644	4	101490000	0.020519215	0.032822978	0.063700787	0.015662917	0.059312563	0.015640332	0.017052884	0.05973821	5
1645	4	153040000	0.015601142	0.056853507	0.178945057	0.107597413	0.099763031	0.047439978	0.155753899	0.159384719	3
1646	4	8430000	0.043427787	0.249421423	0.475827965	0.41770376	0.066531413	0.371994565	0.501098457	0.546391785	3
1647	4	32870000	0.404441748	0.766598068	1.472915981	1.555796776	0.440536801	0.622278026	1.215727501	1.344634266	3
1648	4	56430000	0.130903348	0.041836163	0.018631887	0.04355088	0.101879231	0.06945668	0.050098224	0.044922498	5
1649	4	67660000	0.220934345	0.112555813	0.056250947	0.132226828	0.163493784	0.175662842	0.154375469	0.09737563	5
1650	4	76430000	0.045065031	0.137111829	0.040031868	0.136621616	0.039700389	0.054588025	0.033250934	0.06709909	1
1651	4	89720000	0.068959463	0.126922578	0.045422333	0.111483069	0.099296022	0.034562399	0.073976167	0.078315429	5
1652	4	125420000	0.067990044	0.086819817	0.075112518	0.021702655	0.031957741	0.084278061	0.067101846	0.069116004	4
1653	4	104200000	0.08127875	0.063367128	0.022637224	0.031263549	0.038227741	0.038982041	0.010172395	0.072514909	5
1654	4	120710000	0.071163843	0.166318339	0.195768785	0.296812934	0.049952536	0.181925339	0.166146933	0.221729066	2
1655	4	129780000	0.139526692	0.273118003	0.32682979	0.476455949	0.146152772	0.380171942	0.574070931	0.501532244	3
1656	4	30140000	0.098170673	0.165680963	0.072498962	0.170603233	0.155072203	0.06076431	0.152028928	0.214173051	4
1657	4	52880000	0.081419861	0.03297899	0.081517668	0.097741921	0.031390613	0.143422943	0.159017432	0.167762186	4
1658	4	63580000	0.039055419	0.062310038	0.044100535	0.038219641	0.090504165	0.00992227	0.039610513	0.011304549	5
1659	4	59200000	0.098288915	0.319536258	0.563801726	0.351506755	0.196501173	0.283742778	0.55807161	0.714268893	3
1660	4	9990000	0.214540814	0.148968963	0.135359007	0.114729684	0.143224233	0.105826037	0.14859743	0.164029153	5
1661	4	14300000	0.167593827	0.134021189	0.06563056	0.16627908	0.023760226	0.168371628	0.110558121	0.110691487	5
1662	4	83120000	0.042368381	0.265942915	0.704796092	0.643133505	0.093581173	0.474555877	0.777070831	0.811031933	3
1663	4	3350000	0.120363583	0.263181602	0.530207822	0.741064773	0.082385992	0.159391593	0.310697716	0.409640253	2
1664	4	106720000	0.019316869	0.632162564	0.76660102	0.906975659	0.011328991	0.391899016	0.587210154	0.56507494	2
1665	4	133530000	0.143669409	0.132345757	0.429085564	0.3025135	0.024613793	0.118108151	0.430611324	0.436501936	3
1666	4	100220000	0.061851828	0.016074661	0.11034861	0.118226274	0.189114387	0.034549984	0.173951668	0.067054593	5
1667	4	92060000	0.265679917	0.095536348	0.118112525	0.121394884	0.09100656	0.068555098	0.06532379	0.123647776	5
1668	4	110300000	0.133734991	0.180537305	0.080142342	0.045808181	0.088749355	0.091290681	0.07754009	0.170639976	5
1669	4	7430000	0.169328442	0.143579587	0.06479737	0.103055913	0.019016778	0.11143871	0.078916447	0.122406868	5
1670	4	20130000	0.077631392	0.116191077	0.060925746	0.134040917	0.062880018	0.080878524	0.115537222	0.079024337	1
1671	4	35580000	0.203828286	0.170519451	0.1081524	0.239252194	0.144086933	0.167630827	0.211879438	0.132562519	5
1672	4	65770000	0.088325702	0.01395763	0.006683688	0.062822949	0.071063864	0.060859523	0.041505993	0.064451524	5
1673	4	71750000	0.042443999	0.009775342	0.065492558	0.024342024	0.058961168	0.025817749	0.011623788	0.049453769	5
1674	4	82470000	0.049263294	0.037437022	0.052079416	0.053842354	0.053149225	0.102641981	0.091908023	0.030224693	4
1675	4	92770000	0.030324922	0.153940064	0.12113043	0.081395084	0.114847001	0.161050399	0.093227301	0.165058433	4
1676	4	101710000	0.009030635	0.075678387	0.069446561	0.212948135	0.016260593	0.047920898	0.106003754	0.045974734	1
1677	4	115120000	0.097607827	0.171427519	0.105939816	0.077603785	0.090299794	0.071539064	0.086748299	0.128214997	5
1678	4	76680000	0.102885984	0.136212215	0.048209619	0.086261251	0.165092362	0.04037487	0.154752538	0.115691768	5
1679	4	90080000	0.052577498	0.033251492	0.10131902	0.120520882	0.027093589	0.126876349	0.024020194	0.080634827	1
1680	4	72540000	0.374783695	0.021828045	0.177451061	0.081788661	0.20437652	0.095653018	0.125209619	0.157889821	5
1681	4	85230000	0.046036929	0.022992781	0.060147587	0.078780434	0.128635212	0.061336881	0.079498612	0.036617994	5
1682	4	104450000	0.023413836	0.042702332	0.051533781	0.073780159	0.100105703	0.048318617	0.034285092	0.075408877	5
1683	4	129980000	0.320988591	0.452302262	0.65156807	0.721020993	0.291611117	0.459889456	0.885168486	0.6789415	3
1684	4	106340000	0.046322655	0.030001809	0.025909465	0.054766147	0.047672508	0.094929133	0.441247452	0.336129617	4
1685	4	30410000	0.297344282	0.400320971	0.271290227	0.386213422	0.198190853	0.389714576	0.324315509	0.351234583	4
1686	4	63890000	0.074569805	0.048195648	0.041009352	0.034239863	0.041814531	0.015834611	0.036626737	0.082162577	5
1687	4	119200000	0.07064963	0.211494082	0.319141032	0.440840368	0.109120392	0.174366593	0.378794436	0.43994498	3
1688	4	155350000	0.302949728	0.515197478	0.877073695	0.91521809	0.2997294	0.672463792	1.014016076	1.171777479	3
1689	4	138920000	0.116532621	0.389764835	0.721303301	0.580294736	0.227967126	0.41514374	0.821567553	0.698166229	3
1690	5	5470000	0.150869975	0.467728047	0.553150343	0.689002446	0.131553605	0.275616241	0.351511715	0.475734992	2
1691	5	14880000	0.359593552	0.470391982	0.438404094	0.482388869	0.242448188	0.446041493	0.458211174	0.443922381	3
1692	5	17330000	0.249404112	0.91361242	1.457569967	1.696041124	0.050692341	0.468674934	0.736543717	0.700759242	2
1693	5	17560000	0.188935117	0.876481073	1.45379971	1.794218602	0.186312526	0.55326325	0.96463799	1.113442438	2
1694	5	24170000	0.174003123	0.219195389	0.297765828	0.489101316	0.216582169	0.194060706	0.506738661	0.336315148	3
1695	5	27980000	0.052967991	0.268826788	0.334589322	0.395309934	0.026913687	0.078564379	0.131025982	0.083001319	1
1696	5	31580000	0.107801569	0.384034854	0.555703619	0.718003382	0.134074076	0.398662182	0.613082109	0.732224837	3
1697	5	33950000	0.215292802	0.622881435	1.273891432	1.448611496	0.154965763	0.570473169	0.909080913	1.122524704	2
1698	5	34680000	0.140090301	0.566902025	0.838000412	0.780207156	0.213821564	0.59858117	1.006253314	0.859835342	3
1699	5	35000000	0.061689491	0.522595153	1.01413	1.044935088	0.114879897	0.387594978	0.937246939	0.863551826	3
1700	5	38390000	0.112333665	0.18604822	0.27889315	0.261833908	0.051703254	0.24413255	0.331674	0.415518004	3
1701	5	38630000	0.027086054	0.183179891	0.409110276	0.476936223	0.041904279	0.100765346	0.237526055	0.244078963	2
1702	5	45800000	0.116838688	0.306627531	0.286824545	0.371753668	0.11932351	0.227011337	0.208358616	0.141669313	1
1703	5	46050000	0.193942776	0.476168746	0.709778234	0.774689656	0.100531645	0.395367855	0.697611494	0.827104133	3
1704	5	52600000	0.081152071	0.257368639	0.265884742	0.364582132	0.125153527	0.343493559	0.508270902	0.601940536	4
1705	5	53010000	0.057538737	0.385515472	0.575158132	0.644128052	0.077081482	0.307763507	0.406601435	0.47239623	2
1706	5	54250000	0.092355367	0.134146864	0.364959842	0.699155424	0.024921346	0.005241832	0.0880825	0.252556555	1
1707	5	76020000	0.147380597	0.646660514	1.04479074	1.067037602	0.14355565	0.513764971	0.860698058	1.05987387	3
1708	5	77310000	0.204326864	0.633000997	1.176572135	1.250490891	0.095868874	0.503615243	1.035983021	1.053754748	3
1709	5	77780000	0.150362236	0.313018315	0.350279621	0.403715946	0.062254692	0.344650328	0.50271717	0.599244943	3
1710	5	86430000	0.086372025	0.641637206	0.832914122	0.823705195	0.08621776	0.548228409	0.699993213	0.671057945	3
1711	5	88940000	0.23486843	0.493290604	0.889312389	1.102450572	0.111806597	0.381413939	0.576042339	0.578784389	2
1712	5	90630000	0.199638156	0.836534112	1.003580636	1.035805642	0.208459999	0.56323693	0.695285114	0.669149814	2
1713	5	97200000	0.027988251	0.140885878	0.248802954	0.392162292	0.069271058	0.046042795	0.060771371	0.053250375	1
1714	5	103750000	0.094809383	0.025541081	0.025232434	0.092430611	0.113936817	0.037722019	0.06584035	0.047298471	5
1715	5	104090000	0.203663205	0.884166845	1.319686463	1.404362339	0.037863501	0.378739211	0.503034774	0.586723455	2
1716	5	107000000	0.073202626	0.435429894	0.6378674	0.621611178	0.121464924	0.308313847	0.564309435	0.664047045	3
1717	5	107400000	0.047202597	0.445780505	0.939637548	0.93814041	0.175135174	0.322103134	0.704686263	0.715208154	2
1718	5	107740000	0.084072584	0.774730671	1.187609444	1.322332452	0.182355967	0.274725444	0.550059722	0.410671011	2
1719	5	110730000	0.075972978	0.336405264	0.770387359	0.867008244	0.088336	0.311549916	0.523196082	0.706469441	2
1720	5	116090000	0.202053753	0.674575054	1.180401565	1.183970172	0.095051739	0.662082864	1.364778897	1.360739585	3
1721	5	117540000	0.209666141	0.848755731	1.127466017	1.028959653	0.197714932	0.726852291	0.96111677	0.863985297	3
1722	5	118410000	0.05726645	0.243359277	0.28543583	0.364181981	0.069861837	0.208981621	0.229487716	0.256721766	2
1723	5	119010000	0.108700249	0.171487089	0.403744359	0.465700656	0.104565249	0.149282001	0.269025629	0.29719256	2
1724	5	121240000	0.066347722	0.331721949	0.500501456	0.68269482	0.044142626	0.117053259	0.067410566	0.101110831	1
1725	5	122310000	0.330096637	0.89659128	1.473404554	2.07648005	0.22338064	0.825917127	1.258229718	1.524717012	2
1726	5	122550000	0.297387428	0.724439547	1.281351941	1.884581581	0.166515031	0.55847465	0.823912194	1.048043455	2
1727	5	122860000	0.031873831	0.614658884	0.734587598	1.167785479	0.024606661	0.147592988	0.484460842	0.542681767	2
1728	5	123210000	0.043389997	0.46020301	0.768777769	0.932535304	0.123030181	0.398289107	0.909927318	0.753552011	3
1729	5	129570000	0.15365518	0.213866579	0.244734541	0.254061587	0.093856779	0.246246952	0.239442377	0.286563721	3
1730	5	134630000	0.20844073	1.010505886	1.504686914	1.621050566	0.178287967	0.566278383	0.608237134	0.590537404	2
1731	5	137930000	0.289453264	0.920985962	1.240742758	1.176769004	0.228928376	0.72427773	1.030457855	0.968056667	2
1732	5	145510000	0.240754077	0.749497449	0.948079838	1.050560538	0.28300195	0.545055744	0.750886143	0.803518279	2
1733	5	145860000	0.159466434	0.57474058	0.836314863	0.873946888	0.129799873	0.502947003	0.952307394	1.028372327	3
1734	5	148760000	0.166947023	0.359889359	0.455437094	0.569579763	0.116617696	0.203687133	0.328698466	0.345402094	2
1735	5	149600000	0.114569302	0.301423558	0.603812556	0.719170643	0.050507953	0.204268996	0.30314772	0.305844409	2
1736	5	76740000	0.108020177	0.264214835	0.326208147	0.469343949	0.118660793	0.219227758	0.358276534	0.619656902	3
1737	5	138230000	0.301138051	1.267986815	1.845000652	1.678554826	0.326090218	1.200347654	1.762155979	1.401778226	3
1738	5	145030000	0.088874332	0.509719592	0.805049691	0.82411679	0.134299676	0.412014724	0.797589766	0.761663184	3
1739	5	21150000	0.115582828	0.457473137	0.944630202	1.015568921	0.13377618	0.216402006	0.388991985	0.44790921	2
1740	5	65260000	0.113112999	0.685534402	1.157218081	1.156743784	0.110825098	0.47469123	0.776909912	0.75022943	2
1741	5	66350000	0.103857743	0.966951249	1.483869068	1.621445498	0.030348443	0.43582197	0.566513479	0.549924965	2
1742	5	93130000	0.085872421	0.323145606	0.471699347	0.731801304	0.24281793	0.165712987	0.082455502	0.23147494	1
1743	5	105820000	0.166873074	0.73807745	0.975158169	0.989050673	0.120219779	0.540920741	0.836070407	0.906148232	3
1744	5	122080000	0.034079827	0.379241211	0.593644967	0.571999516	0.030985272	0.157211741	0.295490792	0.283118932	2
1745	5	135880000	0.118559953	0.130602999	0.458485514	0.544885214	0.027606181	0.116774646	0.370824694	0.381512153	2
1746	5	144080000	0.209061191	0.515486713	1.194970872	1.344559436	0.206597022	0.144468073	0.444030624	0.470608864	1
1747	5	147470000	0.110884548	1.200645809	1.91108623	1.963506444	0.193368809	0.539962556	0.797851208	0.948946516	2
1748	5	147720000	0.057160364	1.04722696	1.809033508	1.909312667	0.137875278	0.133710226	0.156464702	0.362011621	1
1749	5	148140000	0.200742832	0.552917388	0.824280152	0.89298657	0.180819962	0.265627093	0.379744578	0.501403382	2
1750	5	148370000	0.110460537	0.574942168	0.936711182	1.008453394	0.10977486	0.370876837	0.699111708	0.712980258	2
1751	5	33070000	0.209505425	0.398905462	0.426441317	0.442793047	0.187712029	0.403980512	0.376442859	0.3757905	2
1752	5	112650000	0.153811326	0.833825426	1.181256591	1.234080051	0.102965939	0.402895095	0.565561329	0.594526312	2
1753	5	114170000	0.075861406	0.604154309	0.786396184	0.707113134	0.104341296	0.549478954	0.925360613	0.853509007	3
1754	5	4210000	0.221873261	0.349747703	0.52597947	0.499252713	0.316342407	0.234156046	0.317343678	0.282118796	1
1755	5	5740000	0.116935677	0.294283076	0.588806883	0.669173081	0.164990997	0.195077768	0.243878974	0.384750686	2
1756	5	10120000	0.057055682	0.173853603	0.053802504	0.087179402	0.170037039	0.090282578	0.139860975	0.147048657	4
1757	5	15200000	0.343282913	0.423123237	0.41443008	0.491568738	0.404449264	0.41626292	0.36566312	0.451067362	1
1758	5	15810000	0.113746597	0.263850963	0.677449235	0.873718629	0.035897033	0.122090341	0.323237557	0.475918805	2
1759	5	18960000	0.045363028	0.164525602	0.181799731	0.209878818	0.158607025	0.098494218	0.184461783	0.097160713	2
1760	5	22900000	0.16867071	0.836863457	1.026430645	0.899053824	0.195080267	0.604889321	0.653416759	0.557768248	2
1761	5	24530000	0.09596176	0.340102863	0.822728971	0.849385259	0.039185336	0.104976571	0.334714457	0.322218486	2
1762	5	28160000	0.079903995	0.222366803	0.291592812	0.329680548	0.072040858	0.164212946	0.235219245	0.353372446	3
1763	5	28570000	0.132874544	0.366498292	0.598634896	0.543044187	0.06854402	0.324230827	0.431598847	0.411359883	2
1764	5	29700000	0.118043617	0.472377347	0.805815467	1.033889144	0.05990046	0.196483426	0.334171044	0.266415981	1
1765	5	30090000	0.119450927	0.330416697	0.67969704	1.0491747	0.084268938	0.163773993	0.47778209	0.530837129	2
1766	5	34300000	0.204563045	0.7029352	1.063605181	1.063393395	0.132799645	0.613076819	0.672913645	0.7700809	2
1767	5	42250000	0.13291214	0.336402684	0.46839981	0.460031602	0.137717265	0.403183228	0.490153646	0.594249692	3
1768	5	43780000	0.022219649	0.339216619	0.532896984	0.644366684	0.075382205	0.186174213	0.240499174	0.312759507	2
1769	5	44120000	0.05845805	0.237107004	0.350200489	0.345932808	0.148330607	0.197053162	0.519871698	0.461449637	3
1770	5	54070000	0.038135762	0.258995252	0.296164907	0.348120959	0.137491808	0.23382284	0.297831616	0.331914627	3
1771	5	56780000	0.264134477	0.191563667	0.169622442	0.196991439	0.112287646	0.215837006	0.068717577	0.107369337	5
1772	5	58090000	0.198892117	0.614309974	0.912814845	1.139279162	0.041751475	0.490680926	0.777990343	0.821618915	2
1773	5	64890000	0.084713447	0.778030113	1.184768849	1.005586667	0.076999175	0.478820611	0.516385341	0.499302412	2
1774	5	73110000	0.03721098	0.455645642	0.62282667	0.636465625	0.10663394	0.303388128	0.350072333	0.379797362	2
1775	5	73780000	0.034785995	0.606688655	1.00324152	1.127131059	0.005003608	0.162534446	0.16418748	0.20231104	1
1776	5	74050000	0.117553313	0.332770681	0.655428318	0.822368337	0.047629223	0.036662271	0.042856437	0.021406724	1
1777	5	91070000	0.148668708	0.805938178	1.363269314	1.346979084	0.124443956	0.404939597	0.649795704	0.59373216	2
1778	5	91350000	0.163913589	0.68408173	0.817770997	1.007714533	0.078036266	0.354481008	0.490073521	0.671458427	2
1779	5	91870000	0.135411496	0.344583761	0.524415749	0.605613572	0.080240092	0.048977497	0.205292187	0.167299282	1
1780	5	96460000	0.016358769	0.480900648	0.688441165	0.724436649	0.026956308	0.423102714	0.701421132	0.647599537	3
1781	5	97530000	0.095387815	1.18226114	1.758279843	1.564355583	0.104629922	0.790602311	1.293015327	1.049443017	2
1782	5	101100000	0.024082378	0.448551748	0.90038599	0.906681858	0.068426029	0.22771908	0.547758993	0.504946263	2
1783	5	104350000	0.016607809	0.52076616	0.894240515	0.899252034	0.104502663	0.351804695	0.580809736	0.665941581	2
1784	5	106370000	0.069871301	0.270772394	0.457844847	0.462800934	0.118475978	0.234229924	0.320553439	0.277540824	2
1785	5	111080000	0.105977891	0.664739783	1.28778172	1.498221954	0.146362201	0.652217345	0.96260206	1.115174488	2
1786	5	111300000	0.191239366	0.587758567	0.631277905	0.572873561	0.115193319	0.811424428	0.946746967	0.777669991	4
1787	5	117850000	0.111259198	0.27984034	0.370193799	0.386689797	0.056596836	0.387215022	0.551777573	0.562662946	3
1788	5	120540000	0.147232744	0.690138344	0.798644955	0.824684082	0.153040487	0.563640566	0.573430335	0.696951728	2
1789	5	120920000	0.096689971	0.576975275	1.148065223	1.098204986	0.067285614	0.393928978	0.862611511	0.741734108	2
1790	5	125740000	0.163023558	0.454417211	0.650608726	0.678079017	0.087506882	0.445049303	0.554262772	0.502830428	2
1791	5	129980000	0.161375129	0.361260241	0.448053216	0.46510837	0.172039502	0.395694526	0.458414866	0.494415942	3
1792	5	132650000	0.095311233	0.239159917	0.499279938	0.517998796	0.103950535	0.289964747	0.416345098	0.481512414	3
1793	5	136360000	0.129364583	0.576153446	0.956638595	0.989532334	0.059100541	0.463075425	0.757247408	0.694858488	2
1794	5	136680000	0.143462464	0.681271166	0.987196078	1.081969511	0.093482954	0.380513898	0.575357081	0.638300318	2
1795	5	137140000	0.112475568	0.452919845	0.940920806	1.005606575	0.095865634	0.390505304	0.598028302	0.716005053	2
1796	5	140890000	0.125534362	0.246662568	0.585607448	0.595618265	0.089142569	0.369040069	0.791724513	0.669981636	3
1797	5	150570000	0.13247282	0.309742994	0.273757476	0.472597617	0.104242385	0.174138683	0.102013267	0.273119034	1
1798	5	151300000	0.076718983	0.502935885	0.646632775	0.769759455	0.135546465	0.294070157	0.521206111	0.495521452	2
1799	5	3340000	0.360523866	0.535748696	0.911970386	1.028875485	0.268131665	0.489021958	0.750175989	0.866785781	3
1800	5	3620000	0.123374786	0.459138823	0.808673463	0.945686939	0.038579805	0.280528351	0.555036233	0.575435263	2
1801	5	30510000	0.126651029	0.133576442	0.158035546	0.352928257	0.090193184	0.134312279	0.039585886	0.140099922	1
1802	5	46270000	0.2066401	0.443496062	0.840381705	0.78353549	0.149574421	0.44478803	0.771682187	0.878885856	3
1803	5	48430000	0.103672732	0.032605866	0.020401345	0.113175332	0.044729894	0.041807806	0.050078984	0.069913448	5
1804	5	66070000	0.105971446	0.236957222	0.406874083	0.404084512	0.126596074	0.357374591	0.662359866	0.678274025	4
1805	5	76550000	0.256674478	0.423948836	0.472326003	0.562152108	0.207168978	0.328057418	0.4470145	0.426369535	2
1806	5	76970000	0.118926561	0.601237878	0.895414334	1.017314113	0.095451862	0.470664028	0.747552804	0.842745214	3
1807	5	124370000	0.095444577	0.752937219	1.203630637	1.220109174	0.146681817	0.398069933	0.777945976	0.560744888	2
1808	5	124550000	0.150078136	0.812985164	1.466216039	1.544735614	0.029205427	0.456636559	0.854123538	0.85317114	2
1809	5	143850000	0.147645296	0.679160032	1.154905642	1.245411655	0.164721927	0.318495371	0.452441421	0.305067477	1
1810	5	7310000	0.077634218	0.101003681	0.085421236	0.065594787	0.144593812	0.145449433	0.068230585	0.108271594	5
1811	5	16970000	0.081201597	0.073374444	0.07836598	0.074485692	0.099854971	0.095173748	0.085536543	0.061819034	5
1812	5	20770000	0.022754939	0.436043274	0.848661122	0.973341982	0.073948684	0.109540986	0.273625917	0.390249554	1
1813	5	23350000	0.399047901	0.667732472	1.168125565	1.286158813	0.23075271	0.364231148	0.675927007	0.718526593	2
1814	5	28760000	0.181820218	0.50733337	0.821119279	0.82238967	0.163720602	0.405369144	0.67690076	0.641705655	2
1815	5	31340000	0.067743057	0.500996731	0.80054881	1.006811264	0.030082278	0.155843003	0.308869559	0.290207317	1
1816	5	33720000	0.108887113	0.460381673	0.901926735	1.041341611	0.106616059	0.277244008	0.652207245	0.690689521	2
1817	5	36330000	0.056939021	0.154946838	0.202026613	0.260139163	0.067706002	0.10020304	0.078462006	0.106359294	1
1818	5	41980000	0.057690655	0.218258772	0.356639151	0.51395899	0.129032843	0.213197823	0.456596946	0.525040497	3
1819	5	43550000	0.028205076	0.243086643	0.424689405	0.356511281	0.064719135	0.143777469	0.357668342	0.463917745	3
1820	5	48750000	0.050395481	0.349773664	0.55683522	0.690127087	0.121215	0.24315949	0.509873408	0.707594787	3
1821	5	51570000	0.151942621	0.108765183	0.252500586	0.191004983	0.02941021	0.055369489	0.216108015	0.223336406	3
1822	5	53270000	0.07956972	0.432344182	0.745139952	0.809763087	0.073510626	0.343756176	0.455343239	0.450484443	2
1823	5	53490000	0.035715654	0.13966097	0.069109322	0.17283371	0.02885172	0.052403677	0.087159632	0.09498337	1
1824	5	64270000	0.077030493	0.503663105	1.030652523	1.169495122	0.034691531	0.221130302	0.481415084	0.496412671	2
1825	5	67200000	0.083103966	0.063529273	0.106276258	0.052469635	0.13318731	0.010941668	0.067838609	0.0406312	5
1826	5	72890000	0.102643959	0.265289886	0.640168112	0.57578779	0.095597388	0.357187088	0.698071623	0.82149376	3
1827	5	73490000	0.086214417	0.606330092	1.120206318	0.966626417	0.051483624	0.588805994	1.200017236	0.997347874	3
1828	5	74690000	0.056073417	0.173522557	0.277785757	0.375845863	0.037984498	0.100704238	0.068288096	0.218348749	1
1829	5	87300000	0.07539419	0.182206929	0.13818635	0.206581545	0.083143923	0.143012448	0.176858333	0.194241122	3
1830	5	89210000	0.144771718	0.438894121	0.704697135	0.771261318	0.24252695	0.541720259	0.746836213	0.775575572	3
1831	5	90800000	0.182453559	0.682001867	0.689810461	0.784678244	0.197517403	0.407903089	0.573937652	0.694252846	2
1832	5	108020000	0.072557735	0.330548519	0.787863025	0.980632382	0.031823103	0.147359696	0.32311484	0.327818847	1
1833	5	108320000	0.054304021	0.691362753	0.994357867	1.054209828	0.090095228	0.335467503	0.673185598	0.57934319	2
1834	5	130480000	0.063599472	0.418484439	0.736133591	0.83014911	0.169062183	0.26904304	0.510379729	0.394230334	2
1835	5	134970000	0.040574912	0.309731569	0.55339109	0.756897784	0.113808692	0.098186717	0.245049094	0.194759148	1
1836	5	135180000	0.169097225	0.6054138	0.867745692	1.16267497	0.204513702	0.423941641	0.742817833	0.787472819	2
1837	5	137400000	0.118071702	0.867269102	1.293367973	1.183703094	0.106530254	0.580952587	0.917784988	0.817512232	2
1838	5	137590000	0.348187741	0.957642196	1.29753579	1.260259799	0.326837962	0.640417187	0.718376559	0.644917906	2
1839	5	139650000	0.132140334	0.189515335	0.466666405	0.604041302	0.123494772	0.296836852	0.774654618	0.612070888	3
1840	5	141320000	0.073523911	0.38045135	0.49311614	0.487311397	0.12802799	0.298481302	0.3320793	0.384604744	2
1841	5	144310000	0.100662716	0.728573979	1.254356848	0.997189927	0.141881248	0.311564516	0.788306683	0.490366646	2
1842	5	144490000	0.337914287	1.018803153	1.543816201	1.340129356	0.282625954	0.666735779	1.358674579	0.940500592	2
1843	5	144750000	0.141786307	0.457304902	0.638473746	0.800154759	0.149822902	0.335116205	0.395100706	0.362068554	2
1844	5	149110000	0.158625179	0.580984062	0.780270507	0.934274669	0.15870434	0.440779533	0.630284854	0.592959055	2
1845	5	149380000	0.139244977	0.136881424	0.306932361	0.306334162	0.028944174	0.202558084	0.288036431	0.346798978	3
1846	5	108880000	0.029932696	0.284086452	0.472018034	0.294185494	0.091648557	0.184641743	0.366954911	0.401377304	3
1847	5	109170000	0.025444221	0.228009709	0.292548014	0.259769967	0.037325826	0.133060797	0.088047123	0.152418092	2
1848	5	151620000	0.233506361	0.368137964	0.524340969	0.615901503	0.116283597	0.453464993	0.818264655	0.80361548	3
1849	5	8500000	0.060608682	0.22549419	0.293041956	0.303430004	0.108726999	0.248017803	0.311617529	0.306311888	3
1850	5	14470000	0.070904521	0.043472724	0.150173434	0.179918405	0.09579182	0.131177001	0.158680481	0.103495746	3
1851	5	20220000	0.082415873	0.32807908	0.644523454	0.621520053	0.128388672	0.265909365	0.476464071	0.509062373	2
1852	5	42720000	0.069571336	0.195123969	0.312896349	0.29182382	0.086720907	0.169301253	0.21480462	0.304339118	3
1853	5	49450000	0.08357091	0.09965567	0.075637094	0.199876504	0.099864516	0.01793431	0.036366427	0.041705101	1
1854	5	74340000	0.039308616	0.414894521	0.586666186	0.677736878	0.027720732	0.231231161	0.674656622	0.379176756	2
1855	5	86610000	0.174343324	0.482577051	0.737711605	0.717844782	0.099100274	0.462374565	0.653242764	0.647711842	3
1856	5	107240000	0.046322828	0.191125234	0.228537472	0.355709425	0.051140006	0.013903257	0.048558261	0.044080862	1
1857	5	126000000	0.112826901	0.376744045	0.558766067	0.581190576	0.142029728	0.323890538	0.472553003	0.375111257	2
1858	5	150170000	0.082919136	0.506864266	1.005766573	0.904808652	0.023085609	0.417501067	0.564511984	0.599884425	2
1859	5	150410000	0.251828997	0.302230577	0.484559226	0.498178172	0.207686023	0.397907034	0.587711558	0.569234341	3
1860	5	20500000	0.029419137	0.376615787	0.3924839	0.685788675	0.059018424	0.313950095	0.396557985	0.457298167	2
1861	5	23680000	0.015594207	0.108811163	0.394690795	0.421678921	0.070876493	0.17983207	0.494770866	0.608267073	3
1862	5	33520000	0.10592748	0.40366011	0.682836184	0.538939065	0.051172852	0.270169163	0.334142619	0.294326984	2
1863	5	35230000	0.038437989	0.176917367	0.422975188	0.513098971	0.055785447	0.16467293	0.198410531	0.306799236	2
1864	5	72520000	0.145891376	0.560058284	0.748262414	0.865726449	0.108029438	0.398986707	0.634595232	0.712766156	3
1865	5	146550000	0.555883884	0.549757831	0.624971793	0.621997737	0.383738237	0.517659102	0.609379974	0.742842905	3
1866	5	4940000	0.05114745	0.211273496	0.470824369	0.63083372	0.106298498	0.085398161	0.289492948	0.29215794	2
1867	5	5290000	0.095247604	0.187105467	0.301521119	0.449594393	0.031786557	0.045513893	0.221261196	0.236391813	2
1868	5	16380000	0.067750348	0.179397897	0.599091893	0.799464673	0.158623296	0.114971731	0.296315107	0.378847545	1
1869	5	26620000	0.185389139	0.093925327	0.091274926	0.201537979	0.062309764	0.076015717	0.073289073	0.194973379	5
1870	5	35420000	0.069780972	0.279369497	0.616143123	0.714867277	0.05982122	0.060615582	0.147283056	0.178746319	1
1871	5	50190000	0.06897727	0.441052632	0.777264982	0.898747163	0.070720516	0.265938337	0.427546353	0.640899046	2
1872	5	68420000	0.033494524	0.169235786	0.68354366	0.776401128	0.079732404	0.018027934	0.291307282	0.261215393	1
1873	5	72680000	0.068809221	0.413795967	0.543109359	0.684514469	0.068906783	0.282189287	0.442154786	0.349109087	2
1874	5	73290000	0.147952549	0.354582412	0.555405663	0.432624778	0.262524955	0.288413725	0.400746227	0.324666915	2
1875	5	75010000	0.215704579	0.411954775	0.564814927	0.737310315	0.159169306	0.397852447	0.416237011	0.70491288	3
1876	5	75330000	0.04617287	0.218776019	0.469779176	0.597410789	0.064857947	0.195538199	0.201400636	0.306904995	2
1877	5	85890000	0.188572078	0.060682525	0.099522611	0.074294081	0.024503448	0.125995099	0.064843776	0.059279394	5
1878	5	92480000	0.043816571	0.272902497	0.241521125	0.143125103	0.056674918	0.208614104	0.387875706	0.364833198	4
1879	5	114900000	0.079237836	0.472570064	0.994541452	0.949161352	0.113266713	0.352941683	0.968474664	0.88419955	3
1880	5	121580000	0.220493715	0.610359332	1.07495105	1.080928052	0.226088347	0.553409955	0.823348208	0.826016312	2
1881	5	123500000	0.130436092	0.403102822	0.864272884	0.668112101	0.014284976	0.215941596	0.361699092	0.389766326	2
1882	5	125400000	0.070694767	0.248569193	0.358450678	0.399513705	0.059246715	0.258259467	0.314106872	0.42725549	3
1883	5	130270000	0.147428076	0.254344974	0.544257648	0.547048988	0.345394962	0.344696189	0.754650081	0.718955322	3
1884	5	12570000	0.034149141	0.150815927	0.12574299	0.284360892	0.160730755	0.036851831	0.057444774	0.07806316	1
1885	5	30990000	0.08179913	0.186060288	0.536372075	0.883138596	0.073770005	0.096914165	0.254744478	0.359062987	1
1886	5	44650000	0.12971688	0.258316398	0.282475352	0.581484829	0.044056244	0.159369904	0.31707125	0.44237966	3
1887	5	68110000	0.02127189	0.371061616	0.811226339	0.82959969	0.012939043	0.242271458	0.59868191	0.518434385	2
1888	5	93400000	0.071982999	0.535710528	0.859517073	1.169838842	0.130512297	0.131755918	0.109128113	0.255937208	1
1889	5	96950000	0.03564228	0.012712941	0.034479368	0.103988585	0.046771295	0.05472224	0.087750756	0.03635705	4
1890	5	114420000	0.084087879	0.499132054	0.947564017	0.796189068	0.010844574	0.270018851	0.371499349	0.301418437	2
1891	5	117250000	0.069530422	0.020471751	0.074879943	0.062667408	0.03845839	0.021262505	0.043444438	0.038638405	1
1892	5	119210000	0.073523758	0.654969507	1.053860793	1.349714439	0.074450661	0.486562586	0.816021148	1.086238646	3
1893	5	118610000	0.082286732	0.135421941	0.276579661	0.220468713	0.08673807	0.096160889	0.35460006	0.269257656	3
1894	5	83500000	0.036796649	0.207032774	0.234476234	0.361815183	0.05105821	0.153153757	0.261438784	0.368951301	3
1895	5	46800000	0.098075584	0.14201899	0.364026022	0.439682135	0.087349826	0.025722965	0.135931708	0.22804175	1
1896	5	88460000	0.154198932	0.128666495	0.22394284	0.195522126	0.125557411	0.244232507	0.201710433	0.189722053	3
1897	5	96680000	0.132374586	0.514034798	0.682072115	0.727062124	0.111392192	0.461626993	0.557688492	0.638143402	3
1898	5	140310000	0.216842255	0.712438127	1.161943391	1.316728814	0.154088632	0.503245606	0.803380872	0.832145335	2
1899	5	138650000	0.303851706	0.454684229	0.768631377	0.89680824	0.229907206	0.318361382	0.543645799	0.596642288	2
1900	5	100790000	0.078206945	0.723137474	0.921064562	0.795353376	0.187699072	0.590105547	0.84063546	0.658515618	3
1901	5	21300000	0.079262066	0.611500366	1.007236502	0.982497285	0.106076653	0.54377448	0.886512223	0.770682993	3
1902	5	22090000	0.151419562	0.245005146	0.304684146	0.321274856	0.179822796	0.144010351	0.262424283	0.281892109	2
1903	5	33380000	0.214576899	0.696739374	0.944994033	1.091256536	0.171925961	0.358685089	0.445045383	0.578289636	2
1904	5	50370000	0.059949428	0.377990952	0.686626174	0.854617981	0.03102767	0.19555837	0.247620556	0.388076136	2
1905	5	53700000	0.028223124	0.233759939	0.358706739	0.535474664	0.035384469	0.155368887	0.229441099	0.337768404	2
1906	5	66650000	0.074733013	0.202299091	0.250894343	0.31841367	0.07438671	0.151654466	0.205751226	0.17058784	2
1907	5	67970000	0.050428493	0.111923525	0.122347249	0.21408839	0.140296774	0.123263566	0.125886674	0.199482076	3
1908	5	82800000	0.028438608	0.048558252	0.034842817	0.096323305	0.16597167	0.082129127	0.106018768	0.115258901	4
1909	5	92380000	0.082641999	0.353444071	0.534967057	0.521997215	0.086154973	0.259730214	0.560875021	0.602725791	3
1910	5	92830000	0.133124232	0.304637962	0.550268647	0.67127635	0.100122565	0.211484377	0.276623774	0.332047786	2
1911	5	111830000	0.054780093	0.309811644	0.37557549	0.434453901	0.07977214	0.343299932	0.414354688	0.418303625	3
1912	5	112840000	0.087677986	0.734521466	1.080840242	1.121007634	0.161703296	0.421259842	0.661815669	0.663791515	2
1913	5	3890000	0.021469053	0.392406342	0.754305198	0.851897087	0.122578555	0.095707395	0.039737493	0.075630481	1
1914	5	14280000	0.140135384	0.162867012	0.151343542	0.158822543	0.036849082	0.129064088	0.119797725	0.17087879	3
1915	5	47420000	0.145223025	0.174919157	0.207550099	0.099975474	0.080913857	0.216476405	0.132378466	0.159460107	4
1916	5	115070000	0.05825399	0.543796383	1.208039707	1.145136455	0.103415553	0.242784776	0.696736264	0.694146087	2
1917	5	6790000	0.129229828	0.095589338	0.140225052	0.128529329	0.154645392	0.089196563	0.099139104	0.188725113	5
1918	5	29300000	0.069297093	0.057141861	0.041021061	0.073646706	0.03289188	0.062823494	0.030736894	0.0633461	5
1919	5	75570000	0.03072136	0.484359289	0.653518553	1.013678611	0.031244608	0.045502779	0.09472344	0.08382177	1
1920	5	124060000	0.059915711	0.380027865	0.791197758	1.008014368	0.062540034	0.154923413	0.173981381	0.152313417	1
1921	5	149840000	0.119289972	0.404191721	0.84659497	0.813097369	0.032358595	0.200651111	0.454873535	0.33589649	2
1922	5	27300000	0.033278659	0.022171502	0.068479477	0.044166045	0.054391309	0.057398786	0.080764717	0.025923594	4
1923	5	57660000	0.082125917	0.01700486	0.065332183	0.08676043	0.050856781	0.016066978	0.063070707	0.050554663	5
1924	5	115400000	0.102241814	0.956730419	1.69568591	1.65241929	0.126697523	0.50653158	0.749693798	0.803089401	2
1925	5	123660000	0.042809547	0.438094753	0.774255155	0.762139857	0.090458333	0.300259887	0.427347707	0.315005624	2
1926	5	49720000	0.048045562	0.163626819	0.205412659	0.313644678	0.069700821	0.046746619	0.028471803	0.071047388	1
1927	5	101250000	0.111862189	0.317501734	0.536622028	0.593520313	0.125703415	0.470745099	0.811491387	0.902109557	3
1928	5	70020000	0.097346144	0.123040226	0.162734406	0.181975425	0.110237001	0.102505891	0.138173872	0.114234415	1
1929	5	76250000	0.068934534	0.863391307	1.322036698	1.473192147	0.058349773	0.398975	0.465549076	0.663347957	2
1930	5	146030000	0.169170691	0.409209238	0.429852472	0.449523223	0.112925095	0.396412099	0.479791108	0.475169032	3
1931	5	116480000	0.286420331	0.845907636	1.080759322	1.158333104	0.233863636	0.669293394	0.809239644	0.917442135	2
1932	5	17980000	0.072675364	0.147901465	0.162389271	0.237507997	0.070663199	0.038023397	0.069415226	0.035896059	1
1933	5	31760000	0.222920887	0.391869015	0.637312725	0.817382162	0.097003855	0.373824593	0.671743315	0.793037863	3
1934	5	39010000	0.12726839	0.500265805	0.749960691	0.858639515	0.115959096	0.347996489	0.649174645	0.705979772	3
1935	5	54520000	0.022041407	0.602913491	0.965833536	1.265263575	0.087824285	0.351039076	0.663918213	0.817238601	2
1936	5	78180000	0.031363545	0.02871854	0.028453735	0.068005254	0.045379017	0.099034894	0.078228721	0.070282491	4
1937	5	134840000	0.130577983	0.534235266	0.789174617	0.862706052	0.2317659	0.317052332	0.531640715	0.56724096	2
1938	5	65640000	0.074188834	0.21564533	0.364159748	0.709668257	0.040661644	0.228635262	0.453624575	0.432396234	3
1939	5	106100000	0.12597711	0.557738621	0.915615119	1.183653885	0.126748893	0.189590398	0.274163412	0.42697315	1
1940	5	136080000	0.117824587	1.107026694	1.866029209	1.884034051	0.126328388	0.655100359	1.098542598	0.981255379	2
1941	5	10550000	0.062197741	0.037599359	0.061225916	0.142821919	0.049264909	0.042417975	0.065528092	0.04994997	1
1942	5	24770000	0.037860074	0.26339347	0.464162779	0.633976216	0.131656317	0.397544394	0.698921668	0.908018833	3
1943	5	57390000	0.088392284	0.035737408	0.075289652	0.056741986	0.070594872	0.080205815	0.089776195	0.045682999	5
1944	5	58650000	0.043243694	0.110627035	0.093417383	0.139087858	0.145354892	0.027239923	0.058618809	0.067220891	1
1945	5	97990000	0.030099218	0.100162538	0.09569695	0.083972375	0.04308458	0.018834678	0.053008906	0.061816328	2
1946	5	104530000	0.067226747	0.177984588	0.213649911	0.284808857	0.137107512	0.202363237	0.148780338	0.162413118	1
1947	5	133100000	0.083470065	0.100612828	0.139636324	0.135392237	0.057785833	0.109151118	0.092569871	0.142682589	3
1948	5	124780000	0.191352656	0.947626477	1.82771582	1.822142651	0.106799385	0.634174787	1.290840647	1.178133843	2
1949	5	8030000	0.097503498	0.08025013	0.177113455	0.151936163	0.218131152	0.205010637	0.046671741	0.057859539	5
1950	5	36790000	0.074165543	0.356380768	0.556986582	0.575017457	0.126696303	0.314472853	0.404591154	0.380444651	2
1951	5	49160000	0.113764503	0.147498036	0.362582963	0.385443389	0.138027781	0.079400914	0.33673795	0.247133188	2
1952	5	51900000	0.090940973	0.052929162	0.173693897	0.128704948	0.01086602	0.020181496	0.095083254	0.184945892	3
1953	5	64770000	0.076999751	0.080470526	0.198006366	0.27277976	0.04994303	0.106969462	0.202842796	0.189098038	3
1954	5	67630000	0.151653382	0.404699221	0.382052863	0.431882469	0.123414246	0.318382733	0.447158266	0.373915882	3
1955	5	87740000	0.134537057	0.136934183	0.124810626	0.103952333	0.112259587	0.047191284	0.132217426	0.087326142	5
1956	5	89630000	0.096018124	0.009111424	0.156891999	0.055279098	0.080472012	0.083344506	0.102595603	0.041967212	5
1957	5	108570000	0.01505449	0.266223086	0.27613073	0.349417814	0.106718479	0.382059497	0.718811847	0.632884605	4
1958	5	130740000	0.034195306	0.299205803	0.594540953	0.626942417	0.111682211	0.328930068	0.521313673	0.513058237	3
1959	5	135370000	0.106478051	0.462552919	0.684700316	0.833766521	0.109468058	0.515418269	0.820624515	0.9437042	3
1960	5	139970000	0.117053303	0.551042078	1.008198905	1.129574038	0.108154534	0.545827401	0.733893347	0.749350672	2
1961	5	141720000	0.085371813	0.041119178	0.029887603	0.055172014	0.09876525	0.014531969	0.074131913	0.041822075	5
1962	5	109910000	0.033212325	0.088562096	0.103641212	0.118591211	0.068852396	0.121067709	0.039208848	0.077107111	1
1963	5	152150000	0.090867572	0.337327796	0.50155623	0.473446222	0.173156006	0.42024915	0.567369052	0.471250907	3
1964	5	8850000	0.045983345	0.114745317	0.170648392	0.224112021	0.025400784	0.089706804	0.13280154	0.171681073	2
1965	5	43050000	0.029567765	0.066493446	0.11652934	0.200354383	0.07579057	0.126031118	0.162116401	0.172764599	3
1966	5	86870000	0.025958573	0.100269138	0.114707645	0.187156103	0.073040487	0.138799126	0.062245405	0.054439685	1
1967	5	126390000	0.055814333	0.059594889	0.059914305	0.044933679	0.086043468	0.025854832	0.064586089	0.04801066	5
1968	5	23860000	0.199808948	0.317910875	0.389560314	0.477177102	0.13169701	0.20480042	0.347265778	0.393392109	2
1969	5	146980000	0.100540813	0.768237035	0.939158211	0.997431979	0.266420271	0.572498962	0.584006908	0.681412862	2
1970	5	16840000	0.13591895	0.118395664	0.108965866	0.114530452	0.133109235	0.107047704	0.124338948	0.119410463	5
1971	5	27100000	0.136567011	0.045155434	0.10637488	0.095679992	0.087735557	0.070201347	0.054492782	0.055224683	5
1972	5	35840000	0.03113388	0.168257114	0.244403461	0.299182697	0.053536494	0.252560809	0.286491468	0.29908552	3
1973	5	69180000	0.10694913	0.032211452	0.037642886	0.103789173	0.048578512	0.043230162	0.072957644	0.070697094	5
1974	5	13690000	0.167041483	0.154096428	0.065228899	0.101306318	0.056947499	0.095043543	0.055618685	0.031395624	5
1975	5	44900000	0.060141559	0.293972184	0.392314704	0.534492668	0.08913603	0.337866345	0.428415903	0.457894812	3
1976	5	93750000	0.027236102	0.641851577	0.936855326	1.073172252	0.023634509	0.296607454	0.468650827	0.385894308	2
1977	5	119660000	0.033040991	0.015775321	0.03591013	0.047057477	0.024300523	0.073266388	0.030803083	0.022940091	5
1978	5	83890000	0.093017029	0.15740401	0.139096082	0.146795741	0.044054597	0.065128327	0.049650639	0.048252338	1
1979	5	126730000	0.033102989	0.072439199	0.067253019	0.063023483	0.102442369	0.089285198	0.092240009	0.140547306	4
1980	5	115700000	0.06104455	0.225476702	0.318709227	0.430131967	0.03985481	0.260983417	0.454131171	0.437713629	3
1981	5	89720000	0.055886747	0.076011618	0.085858444	0.21023364	0.060169354	0.027367234	0.07572756	0.11114559	1
1982	5	102020000	0.061866095	0.019430881	0.032262681	0.086144635	0.058568175	0.028894918	0.104273791	0.055449978	4
1983	5	70970000	0.078305563	0.139036103	0.171539151	0.200319436	0.042123365	0.070127137	0.245571794	0.148054427	3
1984	5	102190000	0.070402538	0.02425314	0.047871655	0.062151427	0.014762819	0.013729275	0.080876296	0.032705204	5
1985	5	142820000	0.139184713	0.476312096	0.590500262	0.668929524	0.120319697	0.438276051	0.660216898	0.558911394	3
1986	5	30620000	0.120552388	0.197467901	0.264644175	0.239462279	0.087592756	0.300484819	0.399044402	0.438610731	4
1987	5	32480000	0.022229615	0.222971689	0.31408527	0.461147134	0.073893566	0.039104057	0.081407149	0.134882287	1
1988	5	75660000	0.088965495	0.390699528	0.460365903	0.523999245	0.107656028	0.427725176	0.595132505	0.540863734	3
1989	5	124190000	0.169250206	0.232192213	0.511680814	0.737088818	0.124291267	0.241776769	0.621542698	0.751183206	3
1990	5	142440000	0.042253516	0.03616353	0.038556986	0.099937335	0.014260586	0.051643142	0.012533352	0.055356927	1
1991	5	9230000	0.222322253	0.088923573	0.170282038	0.219563117	0.130434673	0.23542445	0.227475434	0.123799795	5
1992	5	22580000	0.140141027	0.020998117	0.024985085	0.025064111	0.051881307	0.129989551	0.181227231	0.137104785	4
1993	5	29480000	0.095903427	0.042314027	0.182462803	0.145972717	0.105776504	0.217785193	0.368990955	0.51412949	4
1994	5	57840000	0.018998919	0.055579555	0.04536603	0.024367811	0.096180834	0.063064546	0.103491278	0.081312839	4
1995	5	79120000	0.079389771	0.033913405	0.045713842	0.030267027	0.029587634	0.058341374	0.115198429	0.070714471	4
1996	5	83110000	0.041011148	0.041761174	0.056285256	0.090649142	0.041896456	0.09719427	0.141908657	0.034291527	4
1997	5	85080000	0.078774106	0.102376586	0.022187623	0.03191962	0.077055499	0.083945481	0.11628073	0.02849639	5
1998	5	112330000	0.10185684	0.102459554	0.031800881	0.031150102	0.129235091	0.094657174	0.097954779	0.127374228	5
1999	5	127980000	0.050950187	0.132347487	0.157425559	0.190960637	0.087360187	0.124415956	0.139090863	0.138732029	2
[truncated: 4,377 more rows]
