# Supplementary material for: CTCF and transcription influence chromatin structure re-configuration after mitosis
Source: Nat Commun. 2021 Aug 27;12:5157. doi: 10.1038/s41467-021-25418-5 (PMC8397779; doi:10.1038/s41467-021-25418-5)
Supplement: Supplementary file 5 — Supplementary Dataset 3 [file 41467_2021_25418_MOESM5_ESM.csv]

loop_id	chr1	left_border	right_border	chr2	top_border	bottom_border	summit_us_x1	summit_us_x2	summit_ds_y1	summit_ds_y2	loop_size	no_auxin_time_of_detection	with_auxin_time_of_detection	category	oe_0h_no_a_merge_surround	oe_30min_no_a_merge_surround	oe_60min_no_a_merge_surround	oe_120min_no_a_merge_surround	oe_0h_with_a_merge_surround	oe_30min_with_a_merge_surround	oe_60min_with_a_merge_surround	oe_120min_with_a_merge_surround
1	18	60940000	60950000	18	61130000	61140000	60940000	60950000	61130000	61140000	190000	ana/telo	Inf	structural_loops	0.89805853	2.602130408	2.895534345	3.476606021	0.995245237	1.382043694	1.428297371	1.347621941
2	18	67620000	67630000	18	67770000	67780000	67620000	67630000	67770000	67780000	150000	ana/telo	Inf	dual_function loops	1.272430416	2.704669543	3.57825445	3.802819905	0.947234402	1.522963265	1.621509398	1.484544033
3	19	9990000	10000000	19	10060000	10070000	9990000	10000000	10060000	10070000	70000	ana/telo	ana/telo	dual_function loops	0.721419458	1.457183573	1.780620155	2.042350349	0.627859283	1.022793107	0.95634576	1.001337568
4	19	10170000	10180000	19	10250000	10260000	10170000	10180000	10250000	10260000	80000	ana/telo	ana/telo	dual_function loops	1.218862627	2.185385344	2.890303375	2.520491538	1.264505697	2.143415301	2.770850383	2.766354055
5	19	9060000	9070000	19	9150000	9160000	9060000	9070000	9150000	9160000	90000	ana/telo	Inf	dual_function loops	1.061719124	2.315056655	3.246282551	3.326389476	0.921320245	1.60073215	1.71144761	1.849333256
6	19	11680000	11690000	19	11840000	11850000	11680000	11690000	11840000	11850000	160000	ana/telo	early-g1	dual_function loops	1.377163484	2.942438459	3.17854797	3.787976047	1.053572417	1.420118071	1.895428902	1.920803816
7	19	46740000	46750000	19	46810000	46820000	46740000	46750000	46810000	46820000	70000	ana/telo	Inf	structural_loops	0.955616937	1.230788863	1.459766952	1.963806861	0.652384508	0.774745578	0.923143337	0.948505694
8	19	46950000	46960000	19	47060000	47070000	46950000	46960000	47060000	47070000	110000	ana/telo	early-g1	dual_function loops	0.945023025	2.39002414	3.077633028	3.134550105	1.089135443	1.161499684	1.73446085	1.72922032
9	19	46800000	46840000	19	47060000	47090000	46830000	46840000	47060000	47070000	230000	ana/telo	ana/telo	dual_function loops	1.359996904	2.680290399	3.805469632	3.928176627	1.54868472	1.955332074	1.961965506	2.431043072
10	19	46830000	46840000	19	46940000	46950000	46830000	46840000	46940000	46950000	110000	ana/telo	Inf	dual_function loops	1.580392028	2.644612048	3.414619174	3.782636757	0.852214521	1.68557596	1.931150896	2.240294645
11	19	45290000	45300000	19	45620000	45630000	45290000	45300000	45620000	45630000	330000	ana/telo	Inf	structural_loops	2.216038963	3.254005498	4.548865084	4.421586968	0.786469365	1.354859875	1.340275227	1.390636069
12	2	116720000	116730000	2	117050000	117060000	116720000	116730000	117050000	117060000	330000	ana/telo	Inf	structural_loops	1.246041453	5.077597866	6.057512098	6.678371197	1.041650801	2.191362433	1.979016131	2.291020688
13	2	158370000	158380000	2	158450000	158460000	158370000	158380000	158450000	158460000	80000	ana/telo	Inf	structural_loops	0.977714751	1.865509137	2.355021802	2.925777641	1.00411693	0.792581572	0.878225434	1.026637676
14	2	167500000	167520000	2	167710000	167730000	167510000	167520000	167710000	167720000	200000	ana/telo	early-g1	structural_loops	1.048898436	3.421442486	4.69273446	4.984389734	1.307006472	1.526649965	1.623291562	1.759046674
15	2	32340000	32350000	2	32420000	32430000	32340000	32350000	32420000	32430000	80000	ana/telo	Inf	dual_function loops	1.004756029	1.625004586	2.364046381	2.209488913	0.845204333	1.035798351	1.283501389	1.131713306
16	2	158370000	158380000	2	158470000	158480000	158370000	158380000	158470000	158480000	100000	ana/telo	ana/telo	structural_loops	1.450328762	2.352106052	3.021265534	3.825439365	1.091258317	1.444131442	1.327095326	1.370211586
17	2	172820000	172830000	2	172900000	172910000	172820000	172830000	172900000	172910000	80000	ana/telo	Inf	dual_function loops	1.172290968	1.944745044	2.308237527	2.731717463	0.842242842	1.125322683	1.175308733	1.324331265
18	2	155340000	155350000	2	155440000	155450000	155340000	155350000	155440000	155450000	100000	ana/telo	Inf	dual_function loops	1.086199039	2.240887853	2.732491443	2.956632501	1.309511721	1.338866598	1.465587995	1.632893494
19	2	166410000	166420000	2	166600000	166610000	166410000	166420000	166600000	166610000	190000	ana/telo	Inf	structural_loops	1.225918659	3.016214118	4.58184052	4.905524191	1.095639146	1.193333888	1.221158311	1.696478112
20	2	174150000	174180000	2	174270000	174300000	174150000	174160000	174290000	174300000	140000	ana/telo	ana/telo	CRE loops	1.312496994	2.532856093	3.308386355	3.207848008	1.557140677	2.403341108	2.705601254	2.780885818
21	2	38780000	38790000	2	38850000	38860000	38780000	38790000	38850000	38860000	70000	ana/telo	early-g1	dual_function loops	0.878481454	1.147586236	1.479242773	1.682647042	1.070571739	1.028378847	1.007830752	0.819175389
22	2	26290000	26310000	2	26410000	26450000	26300000	26310000	26410000	26420000	110000	ana/telo	early-g1	dual_function loops	1.12658239	1.826591657	2.531262298	2.988270032	0.955139493	1.414858102	1.508916291	1.349990938
23	2	172300000	172310000	2	172590000	172600000	172300000	172310000	172590000	172600000	290000	ana/telo	Inf	structural_loops	1.166057247	3.851141791	4.65970153	5.732503833	1.02893531	1.889167499	1.813759875	1.967196914
24	2	35400000	35420000	2	35760000	35790000	35400000	35410000	35760000	35770000	360000	ana/telo	Inf	structural_loops	1.426564826	2.732347566	3.845175591	4.581497588	0.957884547	1.521207411	1.629943302	1.762487919
25	2	172300000	172310000	2	172820000	172830000	172300000	172310000	172820000	172830000	520000	ana/telo	Inf	structural_loops	1.423227318	2.901289995	4.224850704	5.625512416	0.953972255	2.474238935	2.617821573	3.801467421
26	3	105600000	105610000	3	105690000	105700000	105600000	105610000	105690000	105700000	90000	ana/telo	ana/telo	CRE loops	0.925040652	2.22330668	2.457676579	2.433849906	0.896359261	1.912632375	2.168796934	2.232810515
27	3	105490000	105530000	3	105690000	105740000	105490000	105500000	105700000	105710000	210000	ana/telo	ana/telo	dual_function loops	1.476571525	3.067152695	3.819460406	4.044334536	1.068729252	2.546363942	2.474206838	2.336433889
28	3	84120000	84160000	3	84330000	84370000	84150000	84160000	84340000	84350000	190000	ana/telo	Inf	dual_function loops	1.352882005	2.340008108	3.138802706	3.183138756	1.020693714	1.315198055	1.356435238	1.61142611
29	3	101120000	101130000	3	101260000	101270000	101120000	101130000	101260000	101270000	140000	ana/telo	Inf	dual_function loops	1.083276736	2.386634797	2.831994468	3.239929265	1.06857502	1.192069383	1.416845161	1.304623046
30	3	107490000	107530000	3	107660000	107690000	107500000	107510000	107660000	107670000	160000	ana/telo	Inf	structural_loops	0.919132662	2.716820387	3.456680181	3.753095569	1.025144671	1.045515723	1.217784892	1.551822154
31	3	14870000	14880000	3	15190000	15200000	14870000	14880000	15190000	15200000	320000	ana/telo	Inf	structural_loops	1.549418279	4.496293346	4.466925598	4.295300693	1.116368613	1.554517488	1.385649338	1.328948779
32	3	79000000	79010000	3	79390000	79400000	79000000	79010000	79390000	79400000	390000	ana/telo	Inf	structural_loops	1.540686132	3.120330638	4.450664504	4.610558266	0.6573315	1.574580255	1.632724067	1.842792792
33	3	145600000	145610000	3	145840000	145850000	145600000	145610000	145840000	145850000	240000	ana/telo	Inf	structural_loops	0.902044916	3.257126311	4.827333763	6.201930472	0.935362225	1.316260665	1.159989888	1.846343481
34	3	51280000	51290000	3	52040000	52050000	51280000	51290000	52040000	52050000	760000	ana/telo	Inf	structural_loops	1.21771298	3.088636012	4.181452385	6.841334374	0.997154515	1.5651956	0.832425227	1.444273579
35	4	40990000	41010000	4	41060000	41080000	40990000	41000000	41060000	41070000	70000	ana/telo	Inf	structural_loops	0.681969936	1.072275455	1.338625067	1.597462459	0.626287729	0.747237312	0.908367049	0.757180761
36	4	118670000	118680000	4	118840000	118850000	118670000	118680000	118840000	118850000	170000	ana/telo	Inf	structural_loops	1.510741825	2.904480526	3.561414032	4.036937662	1.05744331	1.230019213	1.367647759	1.570581093
37	4	154460000	154490000	4	154590000	154630000	154460000	154470000	154620000	154630000	160000	ana/telo	early-g1	dual_function loops	1.338644276	2.904054403	3.630712267	4.118606227	0.986575091	1.365535087	1.853844112	1.732044897
38	4	116390000	116410000	4	116460000	116480000	116390000	116400000	116460000	116470000	70000	ana/telo	early-g1	dual_function loops	0.696607975	1.478149961	2.014621751	2.39633685	0.771321611	1.051263012	1.30764916	1.30324132
39	4	129020000	129030000	4	129130000	129140000	129020000	129030000	129130000	129140000	110000	ana/telo	early-g1	dual_function loops	1.529530389	2.511106106	2.861090772	2.81912431	1.135546109	1.484228588	1.763308741	1.821176936
40	4	116500000	116510000	4	116660000	116670000	116500000	116510000	116660000	116670000	160000	ana/telo	Inf	structural_loops	0.788792806	2.218330111	2.940679215	3.605551708	0.874736832	1.306550203	1.551411045	1.802587837
41	4	40720000	40730000	4	40850000	40860000	40720000	40730000	40850000	40860000	130000	ana/telo	Inf	structural_loops	1.209681311	2.586529776	2.751033629	3.373445281	1.270520108	1.115629602	1.158657287	1.159171497
42	4	88510000	88550000	4	88770000	88780000	88510000	88520000	88770000	88780000	260000	ana/telo	Inf	dual_function loops	1.490622493	4.58154756	5.822111236	6.244655976	0.788718771	2.083202579	2.083311941	2.200501979
43	4	140960000	140970000	4	141120000	141130000	140960000	140970000	141120000	141130000	160000	ana/telo	Inf	structural_loops	0.903548251	2.613944141	3.850668394	4.237168346	1.025708928	1.155980059	1.320655256	1.343054457
44	4	137280000	137290000	4	137500000	137510000	137280000	137290000	137500000	137510000	220000	ana/telo	Inf	structural_loops	0.967683833	2.226673802	3.208073025	3.342245036	1.135997848	1.23775601	1.353815531	1.471135203
45	4	132560000	132570000	4	132850000	132860000	132560000	132570000	132850000	132860000	290000	ana/telo	Inf	dual_function loops	1.289972257	2.926236753	3.906367592	3.568797695	1.17900818	1.235774625	1.335773284	1.17739299
46	4	133190000	133240000	4	133370000	133390000	133220000	133230000	133380000	133390000	160000	ana/telo	Inf	dual_function loops	1.281861472	3.364432536	4.808499024	4.038153063	1.097594116	1.54427657	2.021810538	1.909820242
47	5	124450000	124460000	5	124530000	124540000	124450000	124460000	124530000	124540000	80000	ana/telo	Inf	dual_function loops	1.090065578	2.317884681	2.906172463	3.161269341	0.77286708	1.011907787	1.137465888	1.313694976
48	5	73820000	73830000	5	74020000	74030000	73820000	73830000	74020000	74030000	200000	ana/telo	Inf	structural_loops	1.272281558	3.722179495	3.931593295	6.001241533	1.270696816	1.314673454	1.510335857	1.803104097
49	5	105830000	105840000	5	106080000	106090000	105830000	105840000	106080000	106090000	250000	ana/telo	Inf	structural_loops	1.096553083	3.413488166	4.012167277	4.382058215	1.272663836	1.800271472	2.047561316	2.111536458
50	5	147510000	147520000	5	147710000	147720000	147510000	147520000	147710000	147720000	200000	ana/telo	Inf	dual_function loops	0.92034839	3.406764788	3.999357864	4.569394391	1.091045552	1.286266108	1.316413904	1.318961455
51	5	141010000	141020000	5	141090000	141100000	141010000	141020000	141090000	141100000	80000	ana/telo	Inf	structural_loops	1.194314778	1.345081614	1.946502923	2.144775556	0.864655174	0.794159473	0.922893642	0.888883655
52	5	115790000	115840000	5	115890000	115930000	115800000	115810000	115890000	115900000	90000	ana/telo	ana/telo	dual_function loops	1.322040286	1.936527016	2.830414829	2.850629219	0.992850874	1.262324049	1.671625676	1.869617045
53	5	140010000	140020000	5	140220000	140230000	140010000	140020000	140220000	140230000	210000	ana/telo	Inf	structural_loops	0.718760255	2.522722661	2.440973112	3.445629911	0.603689018	1.055383626	0.963667247	1.066995275
54	5	147480000	147490000	5	147710000	147720000	147480000	147490000	147710000	147720000	230000	ana/telo	Inf	dual_function loops	0.957733821	2.944907955	3.984899788	4.158424177	1.54663329	1.381211629	1.525872229	1.461487804
55	5	116470000	116500000	5	117530000	117590000	116470000	116480000	117560000	117570000	1090000	ana/telo	ana/telo	dual_function loops	1.838258046	3.860405495	5.414666429	7.522255534	0.996365135	4.035883646	4.258719898	6.136544337
56	6	136410000	136420000	6	136480000	136490000	136410000	136420000	136480000	136490000	70000	ana/telo	ana/telo	CRE loops	0.724849359	2.021485787	1.987728982	1.961644179	0.996412565	1.664497016	1.696208221	1.727677481
57	6	136410000	136420000	6	136500000	136510000	136410000	136420000	136500000	136510000	90000	ana/telo	ana/telo	dual_function loops	1.108191294	2.818293682	3.067746995	2.985391151	1.08983803	2.008158495	2.190262143	2.132482805
58	6	86050000	86100000	6	86310000	86350000	86070000	86080000	86310000	86320000	240000	ana/telo	early-g1	dual_function loops	0.773156955	3.293737262	4.55758118	4.36954967	1.436265621	2.134303298	2.46687753	2.472638526
59	6	88470000	88510000	6	88790000	88810000	88500000	88510000	88800000	88810000	300000	ana/telo	mid-g1	structural_loops	0.9621905	3.681650526	4.302568138	4.575384088	1.161208685	1.917047441	2.202760371	2.321112234
60	7	85930000	85950000	7	86030000	86050000	85930000	85940000	86030000	86040000	100000	ana/telo	mid-g1	dual_function loops	1.482922819	3.018598659	3.240443805	3.683148204	1.066196459	1.711271575	1.904888723	1.926582137
61	7	80680000	80700000	7	80760000	80770000	80680000	80690000	80760000	80770000	80000	ana/telo	ana/telo	CRE loops	1.150565961	2.876419953	3.179999623	3.163184099	1.363635749	2.516950095	2.442754436	2.514653691
62	7	127980000	127990000	7	128050000	128070000	127980000	127990000	128050000	128060000	70000	ana/telo	early-g1	dual_function loops	0.795791322	1.911529841	2.213391159	2.433532069	0.658677811	1.393825155	1.442216494	1.399536217
63	7	73220000	73260000	7	73440000	73450000	73240000	73250000	73440000	73450000	200000	ana/telo	Inf	structural_loops	1.314156981	3.35303037	4.110577106	4.405727109	1.063135532	1.654526797	1.682377906	1.869242563
64	7	17500000	17520000	7	17580000	17620000	17510000	17520000	17580000	17590000	70000	ana/telo	early-g1	dual_function loops	0.975148419	1.337417729	1.748717863	1.61629475	0.683107256	1.11457055	1.437910386	1.321168676
65	7	73220000	73260000	7	73800000	73810000	73240000	73250000	73800000	73810000	560000	ana/telo	Inf	structural_loops	1.234022112	4.637147357	6.715302559	8.542174667	0.867600853	2.348519984	2.960962075	2.80215226
66	8	125630000	125650000	8	125710000	125740000	125630000	125640000	125720000	125730000	90000	ana/telo	early-g1	dual_function loops	1.310222891	2.067995707	2.857489278	2.609135264	1.08480628	1.63353359	1.816874009	1.756010209
67	8	74060000	74120000	8	74170000	74200000	74080000	74090000	74180000	74190000	100000	ana/telo	mid-g1	structural_loops	1.363228609	2.17843334	2.518018038	2.783595543	0.912060333	1.293873411	1.411760006	1.748693589
68	9	50260000	50270000	9	50330000	50340000	50260000	50270000	50330000	50340000	70000	ana/telo	mid-g1	structural_loops	1.123300181	1.799930782	2.374671711	2.503359563	0.733062256	1.077252467	1.154401851	1.318883018
69	9	63760000	63770000	9	63940000	63950000	63760000	63770000	63940000	63950000	180000	ana/telo	Inf	structural_loops	1.323359094	3.624664943	4.978627547	5.002074599	1.389817498	1.768558551	2.089925939	2.220091485
70	9	71490000	71500000	9	71650000	71660000	71490000	71500000	71650000	71660000	160000	ana/telo	Inf	structural_loops	1.183033564	3.300569901	3.399221942	3.998079925	1.316024701	1.150345748	1.38540056	1.387649447
71	9	20700000	20710000	9	20800000	20810000	20700000	20710000	20800000	20810000	100000	ana/telo	Inf	dual_function loops	1.293917684	1.891387498	2.251518077	2.436329355	1.086894912	1.306039061	0.985180992	1.012559993
72	9	107240000	107280000	9	107400000	107440000	107250000	107260000	107410000	107420000	160000	ana/telo	early-g1	structural_loops	1.797441904	2.857716549	3.705113465	3.835158987	1.12305271	1.498468309	1.632690927	1.711528797
73	9	114320000	114330000	9	114400000	114410000	114320000	114330000	114400000	114410000	80000	ana/telo	Inf	dual_function loops	0.812587713	1.433268965	2.008169642	2.140654618	0.74756447	1.290920376	1.297048177	1.214553499
74	9	60090000	60100000	9	60440000	60450000	60090000	60100000	60440000	60450000	350000	ana/telo	Inf	structural_loops	0.90547883	3.532361918	4.13334414	4.510757937	1.052793612	1.473460056	1.358679174	1.443109266
75	9	30280000	30290000	9	30890000	30900000	30280000	30290000	30890000	30900000	610000	ana/telo	Inf	structural_loops	1.56256642	3.392268028	5.116475305	8.139266191	0.84848337	1.218419246	1.409404094	1.746902278
76	1	156870000	156880000	1	157060000	157070000	156870000	156880000	157060000	157070000	190000	ana/telo	Inf	structural_loops	1.242713635	3.229131934	3.636069933	4.011422532	1.20068125	1.407692835	1.639290209	1.646912024
77	1	88070000	88080000	1	88230000	88240000	88070000	88080000	88230000	88240000	160000	ana/telo	mid-g1	dual_function loops	1.463187013	3.182186745	4.139680625	4.875280081	1.010933891	1.413070775	1.944390061	2.029782157
78	1	167590000	167600000	1	167660000	167670000	167590000	167600000	167660000	167670000	70000	ana/telo	Inf	dual_function loops	0.684551495	1.419354012	1.962654984	2.04995445	0.884922393	0.968276276	0.805795266	0.924758372
79	1	74330000	74360000	1	74420000	74440000	74330000	74340000	74430000	74440000	100000	ana/telo	ana/telo	dual_function loops	1.024073305	2.00224986	2.245444343	2.011239139	1.262271758	2.212069219	2.468751655	2.2879841
80	1	173040000	173080000	1	173140000	173180000	173050000	173060000	173140000	173150000	90000	ana/telo	early-g1	dual_function loops	1.318340942	2.236156594	2.581955641	2.688252053	1.068108948	1.447254173	1.720627162	1.638363732
81	1	135630000	135640000	1	135790000	135800000	135630000	135640000	135790000	135800000	160000	ana/telo	Inf	dual_function loops	1.00612321	2.305788416	2.913125055	3.377536602	1.208408151	1.299636729	1.219421564	1.281639302
82	1	182200000	182210000	1	182350000	182360000	182200000	182210000	182350000	182360000	150000	ana/telo	Inf	dual_function loops	1.13434069	2.854503186	3.3165254	3.571228681	1.215988796	1.151110284	1.511774473	1.628542241
83	1	163670000	163680000	1	163890000	163910000	163670000	163680000	163900000	163910000	230000	ana/telo	Inf	dual_function loops	0.998014016	3.596496471	4.110903558	4.587161036	1.166892522	1.552127764	1.649848964	1.731917009
84	1	155390000	155420000	1	155580000	155600000	155400000	155410000	155590000	155600000	190000	ana/telo	ana/telo	dual_function loops	0.996175556	3.078421023	3.899342934	4.331005955	1.128815228	1.595352011	1.272074696	1.669584232
85	1	182200000	182210000	1	182330000	182340000	182200000	182210000	182330000	182340000	130000	ana/telo	Inf	dual_function loops	1.531630419	3.065146584	3.966092206	4.350770009	1.138648959	1.301084178	1.686737501	1.597902518
86	1	172820000	172850000	1	172910000	172950000	172830000	172840000	172920000	172930000	90000	ana/telo	Inf	structural_loops	1.09914998	2.242949844	2.840892818	3.623091771	0.822882488	1.222544674	1.213025384	1.420433312
87	1	152920000	152950000	1	153180000	153200000	152920000	152930000	153190000	153200000	270000	ana/telo	ana/telo	dual_function loops	1.543029829	3.344834588	4.289689151	3.783281855	1.483646949	2.546841014	3.10197871	2.51483441
88	1	135800000	135840000	1	135930000	135970000	135800000	135810000	135940000	135950000	140000	ana/telo	mid-g1	structural_loops	0.932782989	2.416137378	2.967497879	3.071504799	1.143117364	1.659975142	1.651447755	1.737111916
89	1	138060000	138070000	1	138350000	138360000	138060000	138070000	138350000	138360000	290000	ana/telo	Inf	dual_function loops	0.934365455	2.845991296	3.33235168	3.59412973	1.234185212	1.655847281	1.765243615	1.841128874
90	1	167700000	167740000	1	168070000	168090000	167700000	167710000	168080000	168090000	380000	ana/telo	early-g1	structural_loops	1.585407424	4.504784391	6.253049963	6.446954954	0.994748074	2.171300973	2.812802083	2.741240611
91	1	157130000	157150000	1	157360000	157410000	157130000	157140000	157380000	157390000	250000	ana/telo	Inf	structural_loops	1.190827434	4.499897433	5.402102306	6.03048729	0.935205517	1.761363197	1.607873293	1.825887613
92	1	133890000	133900000	1	134010000	134020000	133890000	133900000	134010000	134020000	120000	ana/telo	Inf	dual_function loops	1.180271409	2.172281893	2.356752528	3.278737178	0.815093196	1.034818064	0.949212938	1.081998405
93	1	39050000	39070000	1	39570000	39590000	39050000	39060000	39580000	39590000	530000	ana/telo	Inf	dual_function loops	1.217645863	3.747217593	5.213282924	6.368175517	1.282302319	1.841974499	2.174220568	1.886522873
94	1	156630000	156640000	1	156850000	156860000	156630000	156640000	156850000	156860000	220000	ana/telo	Inf	structural_loops	1.487961631	2.86655557	3.87963324	6.074548786	0.94406128	1.584728843	1.649520054	1.447184595
95	1	158670000	158680000	1	159000000	159010000	158670000	158680000	159000000	159010000	330000	ana/telo	Inf	structural_loops	0.995761699	2.990015584	4.802944422	4.897224612	1.299850294	1.929285258	1.743061078	1.76429229
96	1	38240000	38250000	1	38840000	38850000	38240000	38250000	38840000	38850000	600000	ana/telo	Inf	structural_loops	1.068107006	4.363900137	4.067962527	5.18092634	1.329569543	1.314685235	1.323448416	1.286001866
97	X	139250000	139260000	X	139480000	139490000	139250000	139260000	139480000	139490000	230000	ana/telo	Inf	structural_loops	0.814605292	3.198194435	5.487040006	5.874609669	1.057893217	1.419352356	1.494731782	1.665806411
98	10	76590000	76610000	10	76710000	76720000	76590000	76600000	76710000	76720000	120000	ana/telo	early-g1	dual_function loops	1.225480646	2.789269541	3.483273201	3.40394863	1.266876193	1.561223512	1.936635197	1.904084414
99	10	110940000	110950000	10	111360000	111370000	110940000	110950000	111360000	111370000	420000	ana/telo	Inf	dual_function loops	2.056302036	3.989288573	5.771522374	4.437083786	1.247005811	2.055916636	2.133305605	2.71625048
100	10	18730000	18740000	10	18900000	18910000	18730000	18740000	18900000	18910000	170000	ana/telo	mid-g1	structural_loops	1.532681638	2.658679734	3.128576265	3.084567712	0.970778992	1.611959554	1.827159434	2.154006593
101	10	21100000	21110000	10	21720000	21730000	21100000	21110000	21720000	21730000	620000	ana/telo	Inf	dual_function loops	1.421677556	5.818332023	7.120373218	10.24149403	0.87981187	1.960157635	2.215489935	1.584492922
102	10	7580000	7610000	10	7950000	7970000	7600000	7610000	7960000	7970000	360000	ana/telo	Inf	structural_loops	1.447005302	3.395149358	5.052546141	5.794415412	1.165648657	2.008409297	2.616178546	2.379027036
103	11	61940000	61950000	11	62090000	62100000	61940000	61950000	62090000	62100000	150000	ana/telo	mid-g1	dual_function loops	1.099956563	3.078434008	3.180821001	3.38031782	0.879648296	1.449239098	1.364037508	1.786222987
104	11	49800000	49810000	11	49940000	49950000	49800000	49810000	49940000	49950000	140000	ana/telo	ana/telo	dual_function loops	1.379224477	2.975331851	3.80908586	3.788679929	1.01804162	1.935045134	2.074706661	1.914514947
105	11	117090000	117120000	11	117190000	117220000	117100000	117110000	117210000	117220000	110000	ana/telo	ana/telo	dual_function loops	1.188088904	2.515141269	3.033903766	3.05221218	1.26912568	1.676379831	1.465056135	1.525530834
106	11	101520000	101530000	11	101590000	101600000	101520000	101530000	101590000	101600000	70000	ana/telo	ana/telo	dual_function loops	0.895016026	1.447557436	1.848675902	1.849001639	0.559479803	0.944134765	1.012005517	0.988643801
107	11	98540000	98580000	11	98640000	98660000	98560000	98570000	98640000	98650000	80000	ana/telo	early-g1	dual_function loops	0.981618567	1.982192886	2.569459611	2.622611397	1.161405915	1.24557418	1.504162553	1.471323501
108	11	116170000	116190000	11	116290000	116320000	116180000	116190000	116300000	116310000	120000	ana/telo	early-g1	dual_function loops	1.257745419	2.742505935	3.62887601	3.479480999	0.835524183	1.711536194	1.991719698	2.012543227
109	11	109300000	109310000	11	109440000	109450000	109300000	109310000	109440000	109450000	140000	ana/telo	early-g1	dual_function loops	1.241150703	2.519996506	3.27418217	2.927085588	1.124956553	1.502795816	1.78054339	1.68996817
110	11	95540000	95550000	11	95610000	95620000	95540000	95550000	95610000	95620000	70000	ana/telo	Inf	dual_function loops	0.885432677	1.674353127	1.950091027	2.012727024	0.801685935	0.923626422	0.947180089	0.955617472
111	11	48670000	48700000	11	48880000	48910000	48680000	48690000	48900000	48910000	220000	ana/telo	ana/telo	dual_function loops	1.798424423	3.854534523	5.057683742	4.942319764	1.967124798	2.866619023	3.684423721	3.318241013
112	11	116500000	116510000	11	116670000	116680000	116500000	116510000	116670000	116680000	170000	ana/telo	Inf	dual_function loops	1.150731483	3.246695544	3.813411464	3.892050978	1.353272689	2.026828049	1.681570258	1.78063992
113	11	78840000	78850000	11	79020000	79030000	78840000	78850000	79020000	79030000	180000	ana/telo	Inf	dual_function loops	1.330222917	2.787691416	3.835800347	3.81719031	1.075995161	1.360333324	1.542705617	1.553353622
114	11	11690000	11740000	11	11860000	11880000	11710000	11720000	11870000	11880000	160000	ana/telo	Inf	structural_loops	1.361507064	3.71206136	4.324706323	4.843898732	0.889160075	1.638220591	1.995881693	1.857891383
115	11	87870000	87880000	11	88000000	88020000	87870000	87880000	88010000	88020000	140000	ana/telo	Inf	dual_function loops	1.629228155	2.707084707	3.492789428	3.748671376	1.091689192	1.660268532	2.021111082	2.000192088
116	11	115580000	115590000	11	115670000	115680000	115580000	115590000	115670000	115680000	90000	ana/telo	Inf	dual_function loops	1.234113894	1.835559974	2.526187432	2.694071809	1.06880907	1.225469423	1.505596067	1.509519186
117	11	95250000	95270000	11	95360000	95390000	95250000	95260000	95380000	95390000	130000	ana/telo	Inf	structural_loops	1.106188833	2.016690527	2.741566319	3.697786887	1.074165696	1.072477092	0.981886427	1.022780037
118	11	62420000	62430000	11	62500000	62510000	62420000	62430000	62500000	62510000	80000	ana/telo	Inf	structural_loops	0.908442236	1.412551596	2.012644396	2.51701957	0.892567203	0.723102048	0.783425466	0.81426782
119	11	76030000	76070000	11	76210000	76220000	76060000	76070000	76210000	76220000	150000	ana/telo	early-g1	dual_function loops	1.032755181	2.151272655	3.062024847	3.748174781	1.167954754	1.681608939	1.875786898	1.622359536
120	12	81840000	81880000	12	81990000	82010000	81860000	81870000	81990000	82000000	130000	ana/telo	Inf	dual_function loops	1.411933156	2.29340369	3.345261378	3.510690087	0.793442447	1.184362174	1.250372202	1.484643706
121	12	25390000	25430000	12	25630000	25660000	25390000	25400000	25630000	25640000	240000	ana/telo	Inf	dual_function loops	1.008186605	3.932065673	4.528988363	5.285758196	1.245328163	1.446075395	1.434411972	1.756275547
122	12	102170000	102200000	12	102260000	102280000	102190000	102200000	102260000	102270000	70000	ana/telo	early-g1	dual_function loops	0.633647792	1.60933919	2.011313156	2.542524691	0.644532024	0.86147077	1.176187738	1.196357788
123	14	122320000	122330000	14	122460000	122470000	122320000	122330000	122460000	122470000	140000	ana/telo	Inf	structural_loops	0.946377649	2.350881248	2.620047666	2.801331368	0.745671515	1.021596294	1.07088233	1.186653089
124	14	66600000	66610000	14	66760000	66770000	66600000	66610000	66760000	66770000	160000	ana/telo	Inf	structural_loops	1.342937997	3.262822764	3.658291352	3.810534242	1.406822122	1.639762551	1.633411621	1.743199986
125	14	121650000	121710000	14	121820000	121860000	121670000	121680000	121850000	121860000	180000	ana/telo	mid-g1	structural_loops	1.465255413	3.091654161	4.027283617	4.250970192	1.118175489	1.468239673	2.109186877	2.31750469
126	14	66790000	66820000	14	66890000	66920000	66790000	66800000	66900000	66910000	110000	ana/telo	early-g1	structural_loops	1.422609398	2.734710475	3.453086694	3.667142422	0.978346811	1.400863135	1.800190702	2.179801453
127	15	79770000	79780000	15	79890000	79900000	79770000	79780000	79890000	79900000	120000	ana/telo	Inf	dual_function loops	1.680786765	2.826659649	3.656867382	4.243853351	1.158650481	2.311968659	2.149171079	2.057189125
128	15	102790000	102850000	15	102990000	103020000	102810000	102820000	103000000	103010000	190000	ana/telo	ana/telo	dual_function loops	1.707093387	4.578258005	5.388847185	5.892036981	1.101084024	2.12003303	2.541661031	2.949670946
129	15	72890000	72900000	15	73010000	73020000	72890000	72900000	73010000	73020000	120000	ana/telo	early-g1	dual_function loops	1.414393759	2.694152578	2.985019107	3.346583755	0.763499154	1.513652542	1.381080016	1.358669475
130	15	85740000	85750000	15	85860000	85870000	85740000	85750000	85860000	85870000	120000	ana/telo	Inf	structural_loops	1.476208323	2.219851108	3.137542302	3.640561293	0.893165358	1.325705571	1.317191795	1.525928994
131	15	85880000	85890000	15	85950000	85960000	85880000	85890000	85950000	85960000	70000	ana/telo	Inf	dual_function loops	0.662437355	1.319610033	1.810274086	2.217421186	0.657097244	0.783408341	0.817589099	0.866606515
132	15	77600000	77610000	15	77740000	77750000	77600000	77610000	77740000	77750000	140000	ana/telo	Inf	structural_loops	1.555958039	2.639654323	3.405942661	3.756142542	1.215939628	1.394023315	1.755594482	1.541959141
133	15	66500000	66510000	15	66730000	66740000	66500000	66510000	66730000	66740000	230000	ana/telo	Inf	structural_loops	1.744661971	2.477161472	3.223493181	4.275731283	1.453239946	1.427527587	1.577036788	1.926250438
134	16	17200000	17210000	16	17270000	17280000	17200000	17210000	17270000	17280000	70000	ana/telo	mid-g1	dual_function loops	0.676820448	1.378701531	1.860028734	2.144144881	0.735064959	0.798071381	0.974935194	1.144013157
135	16	33990000	34000000	16	34110000	34120000	33990000	34000000	34110000	34120000	120000	ana/telo	Inf	structural_loops	0.759873436	2.469600689	3.061476168	3.363697875	1.264642335	1.400931958	1.322618774	1.382738953
136	16	91060000	91100000	16	91330000	91380000	91080000	91090000	91350000	91360000	270000	ana/telo	early-g1	dual_function loops	1.177667908	3.722291125	6.942450048	6.850220198	1.105644613	1.896859606	3.04813187	2.487068612
137	17	35290000	35320000	17	35370000	35390000	35300000	35310000	35370000	35380000	70000	ana/telo	ana/telo	dual_function loops	0.79388299	1.950597263	2.584989736	2.382654918	0.864106534	1.422748788	2.023084257	1.91731357
138	17	56480000	56520000	17	56680000	56700000	56490000	56500000	56690000	56700000	200000	ana/telo	early-g1	structural_loops	1.593255691	2.916816204	4.010995541	4.289276416	1.123797071	1.571954152	2.031144758	1.623053507
139	17	12230000	12260000	17	12380000	12410000	12230000	12240000	12400000	12410000	170000	ana/telo	ana/telo	dual_function loops	1.180963727	3.211303075	3.32515276	3.84650223	1.132744791	2.1005441	2.334628042	2.284357622
140	17	57130000	57140000	17	57470000	57480000	57130000	57140000	57470000	57480000	340000	ana/telo	Inf	dual_function loops	1.303343674	2.943802054	3.286767763	3.266808713	1.170284941	1.524308852	2.108340069	1.727413193
141	2	131640000	131650000	2	131760000	131780000	131640000	131650000	131760000	131770000	120000	ana/telo	Inf	dual_function loops	1.321979639	2.776452315	3.140874558	3.305616343	1.066413281	1.41427298	1.554867104	1.341102281
142	2	165640000	165670000	2	165720000	165750000	165640000	165650000	165730000	165740000	90000	ana/telo	Inf	dual_function loops	0.910864473	1.906702487	2.532147314	2.67593365	0.779209166	0.970106931	0.976360006	0.954151384
143	2	27130000	27150000	2	27280000	27300000	27140000	27150000	27280000	27290000	140000	ana/telo	Inf	structural_loops	0.9390823	2.748688682	3.179484728	4.221071401	1.070786486	1.094366554	1.164423338	1.543070952
144	2	157160000	157170000	2	157390000	157410000	157160000	157170000	157390000	157400000	230000	ana/telo	Inf	structural_loops	1.251789939	2.518551714	3.216073029	4.307050498	1.075154019	1.395907297	1.431653068	1.466658105
145	2	91120000	91130000	2	91320000	91330000	91120000	91130000	91320000	91330000	200000	early-g1	Inf	structural_loops	1.284054254	2.275565202	3.224326058	4.068122658	0.948046076	1.035965843	1.227118892	1.448067228
146	4	116660000	116700000	4	116790000	116820000	116660000	116670000	116810000	116820000	150000	ana/telo	ana/telo	dual_function loops	1.141138989	2.2823791	2.734660178	2.672808254	1.004895731	1.516737364	1.630140683	1.637074192
147	4	107410000	107420000	4	107510000	107520000	107410000	107420000	107510000	107520000	100000	early-g1	Inf	structural_loops	1.088227841	1.900727045	2.394641777	3.051033156	1.070547576	1.201489886	1.249950628	1.150014617
148	4	150030000	150070000	4	150240000	150290000	150030000	150040000	150270000	150280000	240000	ana/telo	ana/telo	dual_function loops	0.764429202	4.021667036	4.724530085	4.821324233	0.811204671	2.094240611	2.086185025	1.700642081
149	5	139320000	139330000	5	139650000	139660000	139320000	139330000	139650000	139660000	330000	early-g1	Inf	structural_loops	0.890929564	1.768411649	3.480203518	4.658114174	0.668539336	1.074737009	1.039869091	0.937089781
150	5	147710000	147730000	5	148110000	148140000	147720000	147730000	148130000	148140000	410000	ana/telo	Inf	structural_loops	1.43129301	3.620016911	3.793597804	6.097088423	1.091681344	1.29893184	0.896827431	1.372693778
151	7	117860000	117890000	7	117940000	117960000	117870000	117880000	117940000	117950000	70000	ana/telo	Inf	structural_loops	0.785744411	1.414147543	1.878764226	2.37724409	0.745578952	0.684097892	0.77538734	0.696694058
152	7	150310000	150350000	7	150650000	150660000	150340000	150350000	150650000	150660000	310000	ana/telo	Inf	structural_loops	1.365494744	3.433476035	5.107966466	6.28224132	0.931848152	1.363966267	1.641956239	1.197058478
153	8	87230000	87270000	8	87320000	87360000	87230000	87240000	87330000	87340000	100000	ana/telo	ana/telo	dual_function loops	1.307989261	3.171718722	3.927050679	4.446745681	1.576768474	2.304437682	2.550612433	2.894550184
154	8	71630000	71660000	8	71720000	71740000	71640000	71650000	71720000	71730000	80000	ana/telo	early-g1	dual_function loops	0.939284117	2.574462954	2.95517502	3.31265599	1.10981651	1.304302162	1.420346655	1.778052619
155	1	169340000	169360000	1	169540000	169580000	169340000	169350000	169570000	169580000	230000	ana/telo	Inf	structural_loops	1.558674835	4.249504583	5.116474435	5.562384078	1.158272491	1.639610587	1.779364101	2.176213198
156	1	156890000	156900000	1	157060000	157070000	156890000	156900000	157060000	157070000	170000	early-g1	Inf	structural_loops	0.99423593	2.418476468	2.902238797	3.160502217	1.240687726	0.915887271	1.296202729	1.14582767
157	1	88540000	88550000	1	88930000	88950000	88540000	88550000	88930000	88940000	390000	ana/telo	Inf	structural_loops	1.323921659	3.408346459	4.454990496	5.454003071	0.969897787	1.612940112	1.839958089	1.78783374
158	10	21160000	21190000	10	21710000	21740000	21180000	21190000	21720000	21730000	540000	ana/telo	Inf	dual_function loops	1.681276453	4.82802465	6.041979021	6.54452712	1.165447718	2.046758658	2.041123972	2.211189352
159	10	77470000	77510000	10	77610000	77640000	77490000	77500000	77620000	77630000	130000	ana/telo	early-g1	structural_loops	1.406110121	2.034084965	3.380228447	3.739579019	0.970328404	1.489441151	1.89738404	1.862736874
160	11	77630000	77670000	11	77760000	77780000	77640000	77650000	77770000	77780000	130000	ana/telo	Inf	structural_loops	1.170279964	3.315678169	4.096441207	4.240933676	1.398936935	1.48350418	1.685032546	1.602062401
161	11	102150000	102190000	11	102260000	102300000	102170000	102180000	102270000	102280000	100000	ana/telo	ana/telo	dual_function loops	1.666305221	2.900088436	3.540710519	3.457971761	1.113108094	1.860846437	1.987501558	1.824592656
162	12	106190000	106200000	12	106260000	106270000	106190000	106200000	106260000	106270000	70000	early-g1	Inf	structural_loops	0.493149484	0.95008688	1.19565373	1.843537845	0.581472414	0.469509013	0.744875722	0.852403951
163	13	23540000	23550000	13	23610000	23620000	23540000	23550000	23610000	23620000	70000	early-g1	ana/telo	CRE loops	1.286698351	2.592784204	2.575975184	2.550701528	1.378587629	2.204364216	2.432480257	2.246668404
164	15	103010000	103040000	15	103130000	103150000	103010000	103020000	103140000	103150000	130000	ana/telo	Inf	structural_loops	1.258736398	2.61035452	4.024445651	3.539075869	1.021886126	1.643303285	1.366956867	1.624068206
165	15	85440000	85460000	15	85520000	85540000	85440000	85450000	85530000	85540000	90000	ana/telo	Inf	structural_loops	1.320332948	3.000473839	3.829995904	3.819402221	0.825983698	1.284684963	1.540377934	1.475801169
166	15	101810000	101830000	15	101890000	101910000	101810000	101820000	101890000	101900000	80000	ana/telo	early-g1	dual_function loops	1.039814504	2.298413743	3.077628764	3.42174028	0.917040948	1.319520919	1.685184953	1.702926049
167	15	36530000	36550000	15	36630000	36660000	36530000	36540000	36630000	36640000	100000	early-g1	early-g1	CRE loops	0.727945501	1.853422746	2.285179592	2.721419636	0.947772843	1.503057241	1.676321414	1.724085842
168	16	32510000	32520000	16	32600000	32620000	32510000	32520000	32610000	32620000	100000	ana/telo	ana/telo	CRE loops	1.871927124	2.926858572	3.358528049	3.234791039	1.213274497	1.995366397	2.422568708	2.576501016
169	17	29530000	29540000	17	29620000	29640000	29530000	29540000	29630000	29640000	100000	ana/telo	ana/telo	dual_function loops	1.280402143	3.048679565	3.936221197	3.969778349	1.351686969	1.966172774	1.980312542	2.043819344
170	17	47640000	47660000	17	47720000	47750000	47650000	47660000	47730000	47740000	80000	ana/telo	ana/telo	dual_function loops	1.207047747	2.578901611	3.155501263	3.300433082	1.036108052	2.209001781	2.460437784	2.224068031
171	17	28360000	28380000	17	28440000	28460000	28360000	28370000	28440000	28450000	80000	ana/telo	ana/telo	dual_function loops	1.474171355	2.062886242	2.736102442	2.588303289	1.183378716	1.467352172	1.729193085	1.737091143
172	17	35870000	35900000	17	35950000	35970000	35870000	35880000	35960000	35970000	90000	ana/telo	early-g1	structural_loops	0.984411296	1.81456889	2.363335323	2.516648447	1.113450828	1.513484818	1.983556397	2.137388509
173	19	8650000	8680000	19	8740000	8790000	8650000	8660000	8750000	8760000	100000	ana/telo	early-g1	dual_function loops	1.310250187	2.984233594	3.815928535	4.523833713	1.182062027	1.602007319	1.78467218	1.706311939
174	3	100770000	100800000	3	101080000	101110000	100770000	100780000	101100000	101110000	330000	ana/telo	Inf	dual_function loops	0.953215745	3.119683716	3.904812693	5.968979825	1.291789345	1.434709488	1.451824001	1.732414604
175	4	116490000	116510000	4	116810000	116820000	116490000	116500000	116810000	116820000	320000	ana/telo	Inf	dual_function loops	1.301823773	2.923105027	4.566729382	5.233494919	1.238152391	1.232748353	1.642439891	1.736526631
176	4	154240000	154260000	4	154430000	154450000	154250000	154260000	154430000	154440000	180000	ana/telo	early-g1	dual_function loops	1.493500239	3.155637837	4.258725258	4.834880658	0.838685328	1.998871525	2.596638356	2.637313997
177	5	45540000	45550000	5	45670000	45680000	45540000	45550000	45670000	45680000	130000	mid-g1	mid-g1	others	0.88852742	0.988725106	1.0500376	1.592818377	1.414982456	1.121196629	1.104723541	2.308950198
178	7	151760000	151780000	7	152080000	152090000	151770000	151780000	152080000	152090000	310000	ana/telo	Inf	dual_function loops	1.46170068	3.599852503	4.638110375	5.124931097	1.061532696	1.893792981	1.942154456	2.21023385
179	7	151760000	151800000	7	151960000	151980000	151770000	151780000	151960000	151970000	190000	ana/telo	Inf	dual_function loops	0.990353623	2.470822315	3.207096771	3.866776996	1.010685356	1.505604612	1.441200981	1.318004697
180	8	109960000	110020000	8	110090000	110110000	109980000	109990000	110090000	110100000	110000	ana/telo	early-g1	structural_loops	1.284044966	2.380886696	3.351872331	3.932945329	1.144575035	1.409353235	1.727236567	1.842778505
181	8	109620000	109650000	8	109830000	109880000	109620000	109630000	109840000	109850000	220000	ana/telo	Inf	structural_loops	0.870499226	2.572239663	2.876573527	3.85932373	0.943858719	1.173486389	1.119607643	1.229757916
182	11	106270000	106290000	11	106350000	106370000	106280000	106290000	106350000	106360000	70000	ana/telo	Inf	dual_function loops	0.844807103	1.617858531	1.926852088	2.371654222	0.577450672	0.867003856	0.925813176	0.908003727
183	11	62700000	62750000	11	62940000	62980000	62730000	62740000	62940000	62950000	210000	ana/telo	Inf	structural_loops	1.187453111	2.711259443	3.468298745	4.583131667	0.728845575	1.389734859	1.482658876	1.645359068
184	12	56410000	56430000	12	56590000	56600000	56410000	56420000	56590000	56600000	180000	ana/telo	Inf	dual_function loops	0.723183983	3.790214098	4.755944243	5.035006865	0.800879473	2.021656215	2.023048049	2.152757209
185	12	80450000	80470000	12	81220000	81250000	80460000	80470000	81240000	81250000	780000	ana/telo	mid-g1	dual_function loops	0.620816444	7.743912832	7.915513766	8.908242672	1.293653518	1.510376219	2.547256526	2.328799258
186	15	71740000	71750000	15	72850000	72890000	71740000	71750000	72870000	72880000	1130000	early-g1	Inf	structural_loops	1.157913951	4.728514315	7.662376233	13.50045604	0.827424156	0.897579052	1.45635111	2.491007778
187	9	110540000	110550000	9	110610000	110620000	110540000	110550000	110610000	110620000	70000	ana/telo	Inf	dual_function loops	1.060923125	1.28566967	1.643575849	1.807959671	0.744138778	0.91756195	0.776833285	0.857840271
188	1	167930000	167950000	1	168070000	168090000	167930000	167940000	168080000	168090000	150000	ana/telo	early-g1	structural_loops	0.972350258	2.273394294	2.925868592	2.7160936	1.213413095	1.736084365	2.106776908	1.932184874
189	12	85990000	86000000	12	86090000	86100000	85990000	86000000	86090000	86100000	100000	ana/telo	Inf	structural_loops	1.248877309	2.029633601	2.273123002	2.957888253	0.927321576	1.207805828	1.358361513	1.582198737
190	16	33820000	33830000	16	33950000	33960000	33820000	33830000	33950000	33960000	130000	ana/telo	Inf	dual_function loops	1.128438971	2.535546839	2.869759812	3.004985314	0.959109882	1.38475257	1.574569044	1.349590049
191	13	96150000	96170000	13	96240000	96260000	96150000	96160000	96250000	96260000	100000	ana/telo	Inf	dual_function loops	0.741227794	2.603655588	3.121999206	3.62736356	1.069752892	1.538836358	1.661424636	1.686215845
192	7	117950000	117960000	7	118150000	118170000	117950000	117960000	118160000	118170000	210000	ana/telo	mid-g1	structural_loops	1.29409043	2.923726069	3.46725061	3.792217268	1.056185513	2.0357441	1.846787093	2.054975057
193	11	101920000	101930000	11	101990000	102010000	101920000	101930000	101990000	102000000	70000	ana/telo	Inf	structural_loops	0.675252521	1.431157359	1.565411668	1.663173882	0.740519892	0.840541157	0.83608883	0.826998925
194	19	53460000	53510000	19	53620000	53690000	53470000	53480000	53650000	53660000	180000	ana/telo	ana/telo	structural_loops	1.245699722	3.214906517	3.962879645	4.374189131	1.236929565	1.901727194	1.843867246	1.722001529
195	9	61880000	61890000	9	62090000	62100000	61880000	61890000	62090000	62100000	210000	early-g1	Inf	structural_loops	1.081281577	2.2941677	2.944717456	3.640382167	1.134642472	1.471216748	1.043463015	1.354049253
196	3	151770000	151790000	3	151850000	151880000	151770000	151780000	151870000	151880000	100000	ana/telo	early-g1	CRE loops	1.084190542	2.132248471	2.838318432	3.06853913	1.136045128	1.502131509	1.760619839	2.346048848
197	15	76540000	76560000	15	76700000	76710000	76550000	76560000	76700000	76710000	150000	ana/telo	early-g1	dual_function loops	1.329846903	2.170438126	2.569892952	2.631959365	1.127866651	1.735120287	2.390500596	2.058466983
198	10	80200000	80220000	10	80340000	80350000	80210000	80220000	80340000	80350000	130000	early-g1	Inf	structural_loops	1.252489587	1.758439367	2.406991	2.765240107	1.175852507	1.085896863	1.089316047	1.193444071
199	15	39690000	39700000	15	39960000	39970000	39690000	39700000	39960000	39970000	270000	ana/telo	Inf	structural_loops	1.390024435	5.843031864	5.575202511	7.718284987	0.435570279	1.733565965	1.750388442	2.153967803
200	11	49000000	49010000	11	49070000	49090000	49000000	49010000	49070000	49080000	70000	ana/telo	Inf	dual_function loops	1.032213915	1.39408775	1.653681895	2.34180481	0.512078379	0.746850044	0.616764933	0.683218782
201	7	117300000	117310000	7	117400000	117410000	117300000	117310000	117400000	117410000	100000	ana/telo	Inf	dual_function loops	1.254039246	1.933829029	2.696602405	2.92149856	1.00343151	1.15279057	1.544125888	1.460412413
202	15	61810000	61830000	15	61980000	62000000	61820000	61830000	61980000	61990000	160000	ana/telo	ana/telo	CRE loops	1.433044307	2.657048227	2.7913242	2.541250073	0.920193989	2.190439638	2.365704099	2.588478041
203	9	65040000	65070000	9	65130000	65150000	65040000	65050000	65130000	65140000	90000	ana/telo	ana/telo	dual_function loops	1.390526032	1.987278826	2.064193669	2.402925399	0.911877588	1.42522864	1.607818882	1.417995003
204	4	135060000	135100000	4	135210000	135230000	135060000	135070000	135220000	135230000	160000	ana/telo	Inf	structural_loops	0.978231336	2.030780202	2.882055368	3.649819567	0.760122067	1.258541951	1.319660888	1.481048504
205	9	120400000	120430000	9	120470000	120500000	120410000	120420000	120490000	120500000	80000	ana/telo	ana/telo	dual_function loops	1.096607746	2.670436862	3.378788161	3.401437794	1.005391894	1.72714513	1.604786166	1.670766709
206	11	61760000	61770000	11	62090000	62100000	61760000	61770000	62090000	62100000	330000	ana/telo	Inf	dual_function loops	1.162427603	3.590163627	4.085625966	4.247118194	0.681303853	1.882742699	2.640492388	2.602712325
207	9	35090000	35100000	9	35340000	35350000	35090000	35100000	35340000	35350000	250000	ana/telo	Inf	structural_loops	1.30225934	2.920995027	3.573280363	5.629951391	0.890789358	1.599844203	1.369433828	1.596321647
208	8	129100000	129120000	8	129440000	129470000	129110000	129120000	129460000	129470000	350000	ana/telo	ana/telo	dual_function loops	1.703666574	2.957884017	3.710689396	3.014989751	1.395525056	3.674177442	4.693979284	4.216199892
209	7	127810000	127820000	7	127890000	127900000	127810000	127820000	127890000	127900000	80000	ana/telo	mid-g1	structural_loops	0.933167901	1.592410041	2.618197222	2.92295449	0.883167953	0.99156211	1.13251136	1.539450846
210	11	116930000	116940000	11	117030000	117040000	116930000	116940000	117030000	117040000	100000	ana/telo	Inf	structural_loops	0.912032688	2.024110214	2.646446849	3.121858456	1.025383939	0.943984822	0.917163505	1.183893025
211	6	124210000	124220000	6	124320000	124330000	124210000	124220000	124320000	124330000	110000	early-g1	Inf	structural_loops	1.318662062	1.639166731	2.352472081	3.060016838	1.312631911	1.039250649	1.1921069	1.089967256
212	8	122470000	122500000	8	122590000	122610000	122470000	122480000	122600000	122610000	130000	ana/telo	Inf	structural_loops	1.256927648	2.449158607	2.918141351	3.696880692	1.176218313	1.46910367	1.640504649	1.894759007
213	1	155740000	155780000	1	155870000	155900000	155750000	155760000	155880000	155890000	130000	ana/telo	early-g1	dual_function loops	0.942279208	2.476214138	3.205558678	3.010870824	1.03521903	1.896650714	2.570297414	2.26012213
214	17	45860000	45880000	17	46160000	46180000	45870000	45880000	46160000	46170000	290000	ana/telo	ana/telo	dual_function loops	1.586442099	4.09934522	4.442351528	4.225919911	1.542992446	2.42293858	2.773929969	2.335910479
215	4	129460000	129470000	4	129590000	129610000	129460000	129470000	129600000	129610000	140000	ana/telo	Inf	structural_loops	1.435190097	2.276574685	2.515807272	2.74602792	1.14156593	1.316115998	0.954985803	1.293154722
216	5	33730000	33760000	5	33920000	33940000	33730000	33740000	33930000	33940000	200000	ana/telo	Inf	structural_loops	1.39241252	2.420889034	3.011296303	3.188045028	1.07591843	1.277470138	1.596173784	1.844944083
217	7	17510000	17520000	7	17640000	17660000	17510000	17520000	17650000	17660000	140000	ana/telo	Inf	dual_function loops	1.083307246	2.322857526	2.630382109	2.892955164	0.770467009	1.531746469	1.317953541	1.516388826
218	15	76070000	76090000	15	76150000	76170000	76070000	76080000	76160000	76170000	90000	ana/telo	ana/telo	dual_function loops	1.349798187	2.614276792	3.156172905	2.656556846	1.288070132	1.944060985	2.365572798	2.130316313
219	2	179910000	179920000	2	179980000	179990000	179910000	179920000	179980000	179990000	70000	early-g1	Inf	dual_function loops	0.90677693	0.953751208	1.272563701	1.385078332	0.702554179	1.032372991	1.148022506	1.146508239
220	13	45120000	45130000	13	45570000	45580000	45120000	45130000	45570000	45580000	450000	ana/telo	Inf	structural_loops	0.907964122	4.306733438	4.669637854	5.431440189	1.2272703	1.874042763	2.053875498	1.923872662
221	1	136860000	136920000	1	136980000	137030000	136880000	136890000	137000000	137010000	120000	early-g1	Inf	dual_function loops	1.106177719	1.748025895	2.881645547	3.441622304	1.005270997	1.225753691	1.464726898	1.640928968
222	4	137990000	138030000	4	138390000	138420000	137990000	138000000	138410000	138420000	420000	ana/telo	Inf	dual_function loops	1.495362296	2.843548378	4.974370215	6.641039557	1.022442063	1.190632513	1.715985763	2.0643798
223	8	123200000	123230000	8	123580000	123630000	123200000	123210000	123610000	123620000	410000	ana/telo	Inf	structural_loops	1.241653305	5.498485138	6.279621314	9.863785928	1.408140951	1.836634326	2.605501292	2.907280258
224	2	180010000	180020000	2	180080000	180090000	180010000	180020000	180080000	180090000	70000	ana/telo	Inf	structural_loops	0.616255264	1.217915997	1.499556599	1.774393325	0.675601623	0.753749972	0.82250249	0.944843241
225	1	169150000	169170000	1	169240000	169270000	169150000	169160000	169260000	169270000	110000	ana/telo	Inf	structural_loops	1.004850251	2.256216957	2.79448337	3.290637437	1.162355278	1.286375321	1.444936505	1.441973715
226	8	83010000	83050000	8	83180000	83240000	83010000	83020000	83210000	83220000	200000	ana/telo	early-g1	structural_loops	1.609684973	3.465393352	4.200390237	4.800636816	1.325889042	1.679650899	2.418666463	2.1350409
227	15	12510000	12520000	15	12720000	12730000	12510000	12520000	12720000	12730000	210000	ana/telo	Inf	structural_loops	1.49622741	2.432725636	2.628491031	3.740616678	0.766455997	0.97245988	1.163504706	1.243586458
228	16	18440000	18450000	16	18610000	18620000	18440000	18450000	18610000	18620000	170000	ana/telo	Inf	structural_loops	1.14999546	2.472531422	2.943087796	3.907388563	0.950827145	1.083489575	0.992707892	0.952766617
229	2	165740000	165750000	2	165860000	165870000	165740000	165750000	165860000	165870000	120000	ana/telo	Inf	dual_function loops	1.212336421	1.864200624	2.532119935	2.597074216	0.858792793	1.010927223	1.341763625	1.209245424
230	12	88130000	88170000	12	88220000	88270000	88130000	88140000	88240000	88250000	110000	ana/telo	ana/telo	dual_function loops	1.04868291	2.837998766	3.13484246	3.280501713	1.151103601	1.589587526	1.637837444	1.661068829
231	12	84170000	84180000	12	84830000	84840000	84170000	84180000	84830000	84840000	660000	ana/telo	Inf	dual_function loops	2.275629115	5.84755301	6.753746178	8.204643329	1.874344138	2.935558885	3.349380207	3.764774701
232	2	30260000	30320000	2	30630000	30670000	30290000	30300000	30640000	30650000	350000	ana/telo	early-g1	structural_loops	1.202497304	3.843370078	4.486024219	5.191330754	1.118762809	1.662988481	1.970205918	2.018340879
233	3	127150000	127160000	3	127250000	127260000	127150000	127160000	127250000	127260000	100000	early-g1	Inf	dual_function loops	1.090436475	2.265383131	2.81922576	2.812290807	1.302005741	1.631228432	1.440204597	1.59223321
234	3	51310000	51320000	3	51450000	51460000	51310000	51320000	51450000	51460000	140000	early-g1	Inf	dual_function loops	1.216649362	1.868019449	2.563089613	2.563116363	1.124089844	0.899483284	1.265498769	1.202286278
235	11	22530000	22540000	11	22860000	22870000	22530000	22540000	22860000	22870000	330000	ana/telo	Inf	structural_loops	1.886882065	3.815693173	6.086406729	6.543586134	1.295198509	1.510223851	1.762311607	1.716433182
236	11	69490000	69510000	11	69680000	69700000	69490000	69500000	69690000	69700000	200000	ana/telo	Inf	dual_function loops	1.09102435	2.254236861	2.80527697	2.893529281	1.131828339	1.686516151	1.69283596	1.80369536
237	13	97200000	97210000	13	97360000	97370000	97200000	97210000	97360000	97370000	160000	ana/telo	Inf	structural_loops	1.462822219	2.17627593	2.560153053	3.728699885	0.743575065	1.331364766	1.073457955	1.349064531
238	2	118460000	118470000	2	118700000	118720000	118460000	118470000	118700000	118710000	240000	ana/telo	Inf	structural_loops	0.985006259	2.125085479	3.311798762	3.443789499	0.77441061	1.902678381	2.130898727	1.992470448
239	5	114280000	114320000	5	114380000	114410000	114300000	114310000	114400000	114410000	100000	ana/telo	Inf	dual_function loops	1.189830095	1.945896749	2.420422721	2.842740275	1.273421801	1.297960912	1.152341548	1.352648791
240	19	9980000	9990000	19	10100000	10110000	9980000	9990000	10100000	10110000	120000	ana/telo	Inf	dual_function loops	1.345049035	2.462893265	3.14658163	3.255958066	1.179952779	1.395324554	1.491049157	1.748583133
241	2	152490000	152520000	2	152650000	152680000	152510000	152520000	152650000	152660000	140000	ana/telo	early-g1	dual_function loops	1.694327119	3.062428972	4.110840703	3.836876217	1.381841911	1.508095818	1.821966959	1.495974647
242	2	167350000	167360000	2	167420000	167430000	167350000	167360000	167420000	167430000	70000	ana/telo	early-g1	structural_loops	0.86593885	1.222723688	1.693883226	1.894944929	0.766548223	0.978664047	1.321989613	1.181415892
243	9	102520000	102540000	9	102740000	102800000	102530000	102540000	102770000	102780000	240000	ana/telo	Inf	dual_function loops	1.246263798	3.439163355	4.46619412	5.584077196	1.661045299	1.585252707	1.816408174	1.928794022
244	15	51740000	51750000	15	51980000	52000000	51740000	51750000	51980000	51990000	240000	ana/telo	Inf	dual_function loops	1.213761406	3.599807033	3.799891819	4.387298667	0.822206044	1.467083849	1.141684997	1.076110729
245	3	130410000	130420000	3	130940000	130950000	130410000	130420000	130940000	130950000	530000	ana/telo	Inf	structural_loops	0.74121854	4.56247201	6.134024816	8.100964103	0.6243937	1.823398291	1.569340073	2.514623253
246	2	118300000	118320000	2	118420000	118440000	118310000	118320000	118430000	118440000	120000	ana/telo	mid-g1	dual_function loops	1.022108015	2.49002092	3.319438438	3.613762008	1.020112802	1.5013531	1.910364733	1.816419477
247	4	134490000	134530000	4	134760000	134770000	134500000	134510000	134760000	134770000	260000	ana/telo	mid-g1	dual_function loops	1.267843993	2.326327952	3.260280474	3.641853567	1.391555662	2.083137192	1.96889188	2.004834677
248	14	66970000	67020000	14	67380000	67420000	66990000	67000000	67400000	67410000	410000	ana/telo	Inf	structural_loops	0.735422438	4.190227438	5.458330524	5.357862364	0.988871833	1.90394943	1.883217651	2.292963225
249	7	56380000	56400000	7	56670000	56690000	56380000	56390000	56680000	56690000	300000	ana/telo	Inf	structural_loops	1.300681322	2.995123772	4.234033554	5.203381156	1.069929076	1.36942863	1.292746375	1.297308265
250	4	120260000	120270000	4	120350000	120360000	120260000	120270000	120350000	120360000	90000	ana/telo	Inf	structural_loops	1.227540037	1.848213064	1.966313375	2.561909347	0.993987635	1.085012514	1.1187626	1.237822855
251	10	107720000	107750000	10	107860000	107890000	107730000	107740000	107880000	107890000	150000	ana/telo	Inf	structural_loops	1.059621744	2.261514421	3.167861936	3.57608307	1.025354457	1.538117224	1.29306212	1.529251841
252	8	72880000	72930000	8	73000000	73030000	72900000	72910000	73020000	73030000	120000	ana/telo	Inf	structural_loops	0.960306671	1.974342808	2.229465085	2.781641297	0.944676136	0.990230379	1.009980734	1.039796382
253	15	98700000	98740000	15	98820000	98830000	98700000	98710000	98820000	98830000	120000	ana/telo	Inf	dual_function loops	1.548874837	1.849556801	2.171599538	2.221547388	1.296868832	1.48024316	1.351754868	1.432804149
254	4	137400000	137430000	4	137480000	137510000	137400000	137410000	137500000	137510000	100000	ana/telo	Inf	structural_loops	1.226276216	1.681349099	2.465603001	2.74884343	1.212966654	1.294756158	1.113131231	1.17751971
255	9	72610000	72620000	9	72730000	72740000	72610000	72620000	72730000	72740000	120000	ana/telo	Inf	structural_loops	1.133413138	2.346037729	2.674349056	3.690687815	1.572522466	1.583939727	1.51403964	1.549455199
256	1	158840000	158850000	1	159000000	159010000	158840000	158850000	159000000	159010000	160000	ana/telo	Inf	structural_loops	0.93461534	2.327628221	3.329725754	3.747718438	0.962069266	1.413096146	1.491199741	1.361394635
257	14	55630000	55650000	14	55700000	55720000	55640000	55650000	55710000	55720000	70000	ana/telo	early-g1	dual_function loops	0.586648029	1.337635549	1.980237706	1.92211514	0.539720421	0.907348795	1.222478642	0.944913424
258	7	26180000	26220000	7	26380000	26410000	26200000	26210000	26380000	26390000	180000	ana/telo	Inf	structural_loops	1.112907844	2.429986324	2.725538533	3.87042108	0.897087334	1.537834799	1.712001783	1.380507233
259	2	118460000	118470000	2	118580000	118590000	118460000	118470000	118580000	118590000	120000	ana/telo	Inf	structural_loops	1.267765198	1.823469036	2.238686013	2.222415727	0.895040621	0.987572333	1.294745517	1.348448486
260	4	137870000	137890000	4	137980000	137990000	137870000	137880000	137980000	137990000	110000	ana/telo	early-g1	dual_function loops	1.025068227	2.241093372	2.697636901	3.022060289	0.885365432	1.714925005	1.858216134	1.46820285
261	9	77650000	77660000	9	77860000	77870000	77650000	77660000	77860000	77870000	210000	ana/telo	Inf	structural_loops	1.284988291	3.53626486	4.083938554	5.25011263	1.023351886	1.324100047	1.59674136	1.263307674
262	5	120950000	120970000	5	121030000	121060000	120950000	120960000	121050000	121060000	100000	ana/telo	ana/telo	dual_function loops	1.356318405	2.25500097	2.838936092	2.698329212	0.86201452	1.639669392	1.683098862	1.634700381
263	4	123620000	123640000	4	124320000	124360000	123630000	123640000	124350000	124360000	720000	ana/telo	Inf	structural_loops	1.045618147	3.312920386	6.178571583	8.525395801	1.080798967	2.098083363	2.372276885	3.551448606
264	1	43190000	43210000	1	43300000	43330000	43190000	43200000	43320000	43330000	130000	ana/telo	Inf	dual_function loops	1.066758992	1.975963272	2.343335499	3.478757683	1.143304237	1.198666788	1.281494306	1.395811471
265	8	26370000	26400000	8	26650000	26710000	26380000	26390000	26680000	26690000	300000	ana/telo	early-g1	dual_function loops	1.159535599	3.855948698	5.211098766	4.96591029	1.226725668	1.891749138	2.126614957	1.78698608
266	15	38210000	38220000	15	38400000	38410000	38210000	38220000	38400000	38410000	190000	early-g1	Inf	dual_function loops	2.067875106	4.207910259	5.252478377	5.483588086	1.17543249	2.065611974	2.580055277	2.609542725
267	4	132760000	132790000	4	132850000	132860000	132770000	132780000	132850000	132860000	80000	ana/telo	Inf	structural_loops	1.057848292	2.218326122	2.898763682	2.637486109	0.990684042	0.894971759	1.010889971	0.904404408
268	17	56250000	56280000	17	56370000	56400000	56270000	56280000	56390000	56400000	120000	ana/telo	Inf	dual_function loops	1.044547279	1.945232331	2.388311247	2.678618529	1.267577629	1.072259103	1.199577167	1.296191612
269	19	5780000	5800000	19	5850000	5890000	5790000	5800000	5870000	5880000	80000	ana/telo	Inf	dual_function loops	1.289064281	1.860445362	2.407164785	2.298571603	0.732576523	0.905355316	0.884932436	0.705144316
270	6	72350000	72390000	6	72470000	72500000	72370000	72380000	72470000	72480000	100000	ana/telo	early-g1	dual_function loops	1.009792148	2.757669916	3.428231075	3.585195243	1.050034594	1.384117682	1.422868821	1.592683153
271	13	58480000	58510000	13	58620000	58650000	58490000	58500000	58640000	58650000	150000	ana/telo	ana/telo	dual_function loops	1.385562386	2.763846224	3.323931017	2.89159109	1.241171242	2.132718769	2.71706508	2.610839829
272	7	20380000	20400000	7	20450000	20470000	20380000	20390000	20450000	20460000	70000	ana/telo	Inf	dual_function loops	0.741434479	1.291263181	1.584840082	1.720649161	0.574812105	0.969305861	0.895185046	1.01581248
273	11	59110000	59120000	11	59290000	59300000	59110000	59120000	59290000	59300000	180000	ana/telo	Inf	structural_loops	1.04919172	2.183018809	2.489091254	3.617778785	1.326745176	1.028078879	1.078838369	1.161285503
274	3	121000000	121020000	3	121180000	121210000	121010000	121020000	121200000	121210000	190000	ana/telo	Inf	structural_loops	1.364809415	2.28316158	2.952015593	3.955451009	1.106684006	1.201611009	1.337121765	1.106951405
275	15	81290000	81300000	15	81410000	81420000	81290000	81300000	81410000	81420000	120000	ana/telo	ana/telo	dual_function loops	1.228944393	1.962671454	2.245252322	2.314955469	1.447623088	1.810537328	2.276420918	2.22754547
276	3	134930000	134950000	3	135390000	135410000	134940000	134950000	135390000	135400000	450000	ana/telo	Inf	structural_loops	0.796123298	3.163260072	3.949614159	5.292888418	1.294276253	1.487358075	1.051166368	1.581664365
277	9	40850000	40890000	9	40960000	41000000	40850000	40860000	40980000	40990000	130000	ana/telo	ana/telo	dual_function loops	1.048470929	2.448490286	3.105351053	3.353163817	0.504924293	1.73121873	1.893373589	1.699534932
278	2	155340000	155350000	2	155410000	155420000	155340000	155350000	155410000	155420000	70000	ana/telo	Inf	dual_function loops	0.722224658	1.221481077	1.411086675	1.548059506	0.601700363	0.780636324	0.819196005	0.851173685
279	1	167700000	167720000	1	167890000	167940000	167700000	167710000	167900000	167910000	200000	ana/telo	mid-g1	dual_function loops	1.586869754	3.262641419	3.87169534	4.022136936	1.487706352	2.065551432	2.046723054	2.284089484
280	1	167510000	167520000	1	167660000	167690000	167510000	167520000	167660000	167670000	150000	ana/telo	Inf	structural_loops	1.377911179	1.936753624	2.262256268	2.567216746	1.014349958	1.168476938	1.281173603	1.277774669
281	5	137480000	137520000	5	137580000	137590000	137500000	137510000	137580000	137590000	80000	ana/telo	early-g1	dual_function loops	1.133193186	1.485945317	2.095748328	2.042994671	0.73258419	1.258478962	1.356602172	1.37885941
282	11	77870000	77880000	11	77960000	77970000	77870000	77880000	77960000	77970000	90000	ana/telo	Inf	dual_function loops	1.367933493	1.980135442	2.409302118	2.644830959	1.143650203	1.445068103	1.70896423	1.559680265
283	1	135630000	135640000	1	135940000	135950000	135630000	135640000	135940000	135950000	310000	ana/telo	Inf	structural_loops	0.969850565	2.635773157	3.416372299	3.612147646	1.229545908	1.351968102	1.36082913	1.540949979
284	11	72150000	72160000	11	72230000	72250000	72150000	72160000	72240000	72250000	90000	ana/telo	Inf	structural_loops	1.032701787	1.840991882	2.690928096	2.670284972	0.993857099	0.960610842	1.082087362	1.139347389
285	1	163930000	163940000	1	164240000	164250000	163930000	163940000	164240000	164250000	310000	ana/telo	Inf	structural_loops	0.78227725	2.223670999	3.054584503	4.260316712	1.023635322	1.335566769	1.875126881	1.576558792
286	1	37320000	37330000	1	37690000	37700000	37320000	37330000	37690000	37700000	370000	ana/telo	Inf	structural_loops	1.453362028	2.795504149	4.214865342	4.778439665	1.071697106	1.566623072	0.91224259	1.497579149
287	17	31810000	31820000	17	32160000	32170000	31810000	31820000	32160000	32170000	350000	ana/telo	Inf	structural_loops	1.082913037	4.113067519	4.254115862	5.033863588	0.81563739	1.913593342	1.932701792	1.668396251
288	11	77870000	77900000	11	77960000	77990000	77870000	77880000	77980000	77990000	110000	ana/telo	ana/telo	dual_function loops	1.104032196	1.990861867	2.423571014	2.659262062	0.76327441	1.776442679	1.958505339	1.972068905
289	3	79020000	79050000	3	79370000	79400000	79020000	79030000	79390000	79400000	370000	ana/telo	early-g1	structural_loops	1.622407703	4.551158226	5.606556205	6.298476247	0.529767674	2.256272777	2.792754359	2.603541238
290	16	8410000	8420000	16	8670000	8680000	8410000	8420000	8670000	8680000	260000	ana/telo	Inf	structural_loops	1.086932	2.253084949	2.439008545	3.534262458	1.172919418	1.105084393	0.839348503	1.226523053
291	7	127810000	127830000	7	127960000	127990000	127810000	127820000	127960000	127970000	150000	ana/telo	ana/telo	dual_function loops	1.139008185	1.845934607	3.054693366	3.078996766	1.275106442	1.776413918	1.864811453	2.197285454
292	7	104890000	104900000	7	105260000	105270000	104890000	104900000	105260000	105270000	370000	ana/telo	Inf	structural_loops	0.936527438	2.627558274	3.740125682	4.908372811	0.703474908	1.039887947	1.240857955	1.113050847
293	11	72020000	72040000	11	72230000	72260000	72030000	72040000	72240000	72250000	210000	ana/telo	early-g1	dual_function loops	1.223839028	3.052367097	3.836811931	4.299042747	1.47222516	1.795270876	2.050193241	2.663077648
294	11	48600000	48620000	11	48670000	48690000	48600000	48610000	48670000	48680000	70000	early-g1	Inf	dual_function loops	0.83440845	1.282433569	1.702322231	1.660734921	0.50635238	0.758958646	0.612216557	0.593716404
295	3	95860000	95910000	3	95950000	95980000	95880000	95890000	95950000	95960000	70000	ana/telo	Inf	structural_loops	0.793636395	1.326138196	1.595794155	2.060510888	0.615231013	0.850939369	0.929690611	0.917514173
296	15	61810000	61820000	15	63480000	63490000	61810000	61820000	63480000	63490000	1670000	ana/telo	Inf	dual_function loops	1.453297881	5.231846904	5.117720488	4.211081811	0.949521342	2.667044382	3.627396799	2.646120635
297	10	79900000	79910000	10	79970000	79980000	79900000	79910000	79970000	79980000	70000	ana/telo	Inf	dual_function loops	0.914221913	0.887617211	1.014366141	1.258535967	0.56346093	0.696076943	0.700542214	0.767335952
298	17	84490000	84520000	17	84580000	84610000	84510000	84520000	84580000	84590000	70000	ana/telo	early-g1	dual_function loops	0.737453476	1.204263421	1.592981376	1.508886734	0.54940444	0.970380004	1.138618843	0.982906497
299	3	104310000	104320000	3	104470000	104480000	104310000	104320000	104470000	104480000	160000	ana/telo	Inf	dual_function loops	0.895240779	2.096077605	2.354859345	2.899510904	0.873107791	1.492425245	1.233213104	1.326946406
300	6	143020000	143060000	6	143110000	143140000	143040000	143050000	143110000	143120000	70000	ana/telo	ana/telo	dual_function loops	0.528517227	1.328536224	1.738330763	1.66222374	0.657093929	1.240852096	1.728598989	1.659513664
301	1	137740000	137750000	1	137840000	137850000	137740000	137750000	137840000	137850000	100000	ana/telo	Inf	dual_function loops	1.108491554	1.644987292	2.09236906	2.304271962	1.167557498	1.004253708	1.203812197	1.24713306
302	2	157160000	157170000	2	157280000	157290000	157160000	157170000	157280000	157290000	120000	ana/telo	Inf	structural_loops	1.108750006	2.128983079	2.368330934	2.911403658	0.872836576	1.127620322	1.417509255	1.469769757
303	4	106510000	106520000	4	106580000	106590000	106510000	106520000	106580000	106590000	70000	ana/telo	ana/telo	CRE loops	1.001842279	1.350500442	1.642075144	1.673948108	0.812065128	1.391286355	1.808882828	1.340508385
304	10	80460000	80480000	10	80630000	80640000	80460000	80470000	80630000	80640000	170000	ana/telo	Inf	dual_function loops	1.329116827	1.58874485	1.732509528	2.202056163	0.888587893	0.661345126	0.682296931	0.603276856
305	3	78750000	78770000	3	78890000	78920000	78760000	78770000	78910000	78920000	150000	ana/telo	Inf	structural_loops	1.262964119	2.466363204	2.927803269	3.43739428	1.294901316	1.169826767	1.341229509	1.216055635
306	15	78080000	78110000	15	78160000	78200000	78090000	78100000	78160000	78170000	70000	ana/telo	Inf	dual_function loops	0.817568238	1.557680728	1.676154881	2.177231036	0.770794815	1.063973971	1.064806983	1.092647037
307	14	55330000	55340000	14	55400000	55410000	55330000	55340000	55400000	55410000	70000	early-g1	Inf	dual_function loops	0.654934526	0.99893241	1.534495616	1.490253893	0.796477736	0.816632446	1.008443107	1.058939978
308	3	108080000	108110000	3	108170000	108200000	108080000	108090000	108180000	108190000	100000	ana/telo	early-g1	dual_function loops	0.916829125	2.268382236	2.435645532	3.181589261	1.171336197	1.548051587	1.521998507	1.631742171
309	10	76590000	76600000	10	76680000	76690000	76590000	76600000	76680000	76690000	90000	ana/telo	early-g1	CRE loops	0.860329264	2.020793382	2.114207915	2.092423812	1.061495589	1.320272934	1.71848658	1.688198044
310	7	87530000	87540000	7	87720000	87730000	87530000	87540000	87720000	87730000	190000	ana/telo	Inf	structural_loops	1.354161674	2.091187406	2.672077254	3.416975119	0.82295276	0.829543363	0.826837774	0.978844347
311	1	181560000	181580000	1	181660000	181670000	181570000	181580000	181660000	181670000	90000	ana/telo	Inf	structural_loops	1.111584425	2.042771741	2.501063657	2.963022973	1.0234492	1.283529171	1.368274129	1.501252184
312	11	74990000	75010000	11	75100000	75110000	75000000	75010000	75100000	75110000	100000	ana/telo	early-g1	dual_function loops	1.102583549	2.041273266	2.682024253	2.840733761	0.935684175	1.588303425	1.76099781	1.732719233
313	1	182830000	182840000	1	182900000	182910000	182830000	182840000	182900000	182910000	70000	early-g1	Inf	structural_loops	0.618652273	1.105539225	1.434124461	1.502816067	0.601067621	0.585516734	0.69770893	0.717715968
314	2	121890000	121910000	2	121980000	121990000	121890000	121900000	121980000	121990000	90000	ana/telo	Inf	structural_loops	1.055963524	1.776142725	2.20906146	2.3600434	1.083597909	0.933499203	0.911769686	1.082932986
315	1	181780000	181790000	1	182140000	182150000	181780000	181790000	182140000	182150000	360000	ana/telo	Inf	dual_function loops	1.345021595	2.909723222	3.932513192	3.964384233	0.983774435	1.38323251	1.270804009	1.794459114
316	11	113540000	113570000	11	113660000	113680000	113560000	113570000	113670000	113680000	110000	ana/telo	Inf	structural_loops	1.012969843	2.464013148	2.888695641	3.401376462	0.93962531	1.164689729	1.303354569	1.556831056
317	10	110940000	110950000	10	111010000	111040000	110940000	110950000	111030000	111040000	90000	ana/telo	ana/telo	CRE loops	1.322658732	1.955474723	2.110808348	2.321632437	1.019956746	1.707934327	2.423271413	2.077006421
318	2	127710000	127730000	2	128200000	128240000	127710000	127720000	128220000	128230000	510000	early-g1	Inf	structural_loops	1.53467826	2.594880214	4.141815642	4.956508724	1.312892572	1.417285035	1.528297412	1.748575349
319	11	31570000	31590000	11	31820000	31860000	31570000	31580000	31850000	31860000	280000	ana/telo	Inf	dual_function loops	1.701581387	3.479389499	4.872609576	5.24753052	0.779380238	1.673580153	2.056763973	1.69192072
320	4	134090000	134130000	4	134250000	134290000	134100000	134110000	134260000	134270000	160000	ana/telo	early-g1	structural_loops	1.095221177	2.448923809	3.005518953	3.118516852	1.191205185	1.5084312	1.759598503	1.527311934
321	1	88510000	88520000	1	88930000	88940000	88510000	88520000	88930000	88940000	420000	early-g1	Inf	structural_loops	1.064529483	2.70668617	3.400277084	4.087833595	1.047979132	1.42809965	1.67520765	1.461535904
322	18	80680000	80690000	18	80920000	80930000	80680000	80690000	80920000	80930000	240000	early-g1	Inf	structural_loops	1.281682429	3.048684874	3.835438795	5.213313791	1.296542915	1.753845431	1.516015047	1.867685462
323	4	128880000	128900000	4	128950000	128970000	128880000	128890000	128950000	128960000	70000	ana/telo	Inf	dual_function loops	0.508703951	1.394087452	1.546705298	1.773421962	0.737187261	0.65974648	0.625195448	0.725085418
324	8	87830000	87840000	8	87920000	87930000	87830000	87840000	87920000	87930000	90000	ana/telo	Inf	dual_function loops	1.272784359	2.067036776	2.637319415	2.97630468	1.0283198	1.261817517	1.421086134	1.60365246
325	16	8490000	8500000	16	8670000	8680000	8490000	8500000	8670000	8680000	180000	ana/telo	Inf	structural_loops	1.030233407	2.219584024	2.882623959	2.907636353	0.836323206	1.063928115	1.046379144	1.398327387
326	17	29180000	29190000	17	29300000	29310000	29180000	29190000	29300000	29310000	120000	ana/telo	Inf	dual_function loops	1.061621348	2.189122231	2.28888638	2.377278033	1.071095004	1.291900788	1.639915431	1.374691034
327	4	129870000	129880000	4	129960000	129970000	129870000	129880000	129960000	129970000	90000	early-g1	early-g1	dual_function loops	1.404455476	1.610426391	2.060313292	2.142977871	1.104889719	1.236651466	1.563099279	1.334025684
328	6	72370000	72380000	6	72510000	72520000	72370000	72380000	72510000	72520000	140000	early-g1	Inf	dual_function loops	1.094570466	2.043392164	2.464229804	2.934373896	1.100950693	1.179797188	1.145979496	1.416320889
329	12	78230000	78260000	12	78320000	78350000	78250000	78260000	78340000	78350000	90000	ana/telo	prometa	CRE loops	1.611481171	2.095695257	1.898168719	1.899239932	1.844299764	1.901532833	1.790355068	1.923982518
330	7	151010000	151020000	7	151080000	151100000	151010000	151020000	151090000	151100000	80000	ana/telo	ana/telo	dual_function loops	0.872606579	1.706237281	1.918795038	1.904456248	0.92149425	1.05921748	1.277528871	1.23133666
331	2	103710000	103740000	2	103800000	103820000	103710000	103720000	103810000	103820000	100000	ana/telo	early-g1	dual_function loops	1.701592251	2.709685495	3.20004445	3.259397571	1.118149623	1.285104708	1.624336826	1.651742213
332	8	35540000	35550000	8	35870000	35890000	35540000	35550000	35870000	35880000	330000	ana/telo	Inf	structural_loops	1.197423216	4.053298299	4.867980666	5.617658255	1.244125017	2.460068327	2.330089249	2.348313774
333	7	86060000	86070000	7	86490000	86510000	86060000	86070000	86490000	86500000	430000	early-g1	Inf	dual_function loops	0.819919913	2.681817396	3.572560141	4.504182194	1.540651267	1.484281644	1.440039063	1.652966954
334	15	101130000	101180000	15	101780000	101830000	101160000	101170000	101810000	101820000	650000	ana/telo	Inf	dual_function loops	1.111015063	3.369998224	5.863607374	7.15288636	1.269534178	1.600547481	2.118032302	2.428551433
335	1	196700000	196710000	1	196780000	196790000	196700000	196710000	196780000	196790000	80000	ana/telo	Inf	structural_loops	0.926202101	1.359413577	1.855301589	2.538434917	0.865975799	1.015035401	1.110476863	1.012889015
336	1	164480000	164490000	1	164590000	164600000	164480000	164490000	164590000	164600000	110000	early-g1	Inf	structural_loops	1.382541911	1.586516084	2.014821035	2.47385152	0.830028735	1.215989702	1.441959063	1.396643301
337	11	115470000	115510000	11	115570000	115580000	115500000	115510000	115570000	115580000	70000	ana/telo	mid-g1	dual_function loops	0.798883583	1.29181948	1.619990094	1.621181237	0.501471304	0.899334031	0.983256593	0.964639585
338	5	147750000	147760000	5	148130000	148140000	147750000	147760000	148130000	148140000	380000	ana/telo	Inf	structural_loops	0.902004683	2.882030778	2.958242045	3.990084648	0.567544428	1.453171395	1.345289855	1.515422187
339	1	36840000	36850000	1	37300000	37310000	36840000	36850000	37300000	37310000	460000	ana/telo	Inf	structural_loops	1.740238627	3.592625876	4.418915797	4.779978323	0.999831605	1.784854297	1.657408746	1.536445035
340	19	46840000	46850000	19	46920000	46930000	46840000	46850000	46920000	46930000	80000	ana/telo	ana/telo	dual_function loops	1.178515404	2.548046015	3.30261704	2.912718231	1.040486244	1.94965509	2.222047093	2.242626477
341	16	58450000	58470000	16	58660000	58670000	58450000	58460000	58660000	58670000	210000	ana/telo	Inf	dual_function loops	0.956016917	2.536458209	2.757992079	3.219298123	1.369658685	1.012706115	1.303888345	1.058877069
342	2	158680000	158700000	2	160400000	160420000	158680000	158690000	160410000	160420000	1730000	early-g1	Inf	structural_loops	1.400503144	2.196792403	5.354688102	7.355138575	1.111333633	1.441267647	2.651423453	2.146712798
343	5	134970000	134980000	5	135170000	135190000	134970000	134980000	135170000	135180000	200000	ana/telo	Inf	structural_loops	1.576486964	2.377350027	2.770639667	3.439141251	0.860693103	0.97127222	1.054914039	1.384919879
344	7	148030000	148040000	7	148230000	148240000	148030000	148040000	148230000	148240000	200000	ana/telo	Inf	structural_loops	0.998794223	2.227910831	2.972663616	2.93667133	0.882643207	1.500426722	1.451122956	1.615751942
345	13	22000000	22040000	13	22110000	22130000	22020000	22030000	22120000	22130000	100000	ana/telo	ana/telo	CRE loops	1.846235737	2.710276546	2.947390689	2.639019527	2.445343292	2.442152856	2.882322657	2.424322704
346	10	76290000	76300000	10	76480000	76490000	76290000	76300000	76480000	76490000	190000	early-g1	Inf	structural_loops	1.370999867	1.973507537	2.848128363	3.923897055	0.87025737	1.01388741	1.422757671	1.530959783
347	3	10010000	10020000	3	10240000	10250000	10010000	10020000	10240000	10250000	230000	ana/telo	early-g1	dual_function loops	1.55540181	2.996628615	3.510774091	3.349493271	1.529631737	1.890596495	2.229458669	2.349951561
348	11	115020000	115030000	11	115130000	115140000	115020000	115030000	115130000	115140000	110000	ana/telo	early-g1	dual_function loops	1.272137514	1.684550012	1.852378811	2.202039883	1.102808354	1.52707553	1.389798125	1.583337607
349	3	88200000	88230000	3	88270000	88300000	88200000	88210000	88270000	88280000	70000	ana/telo	early-g1	structural_loops	0.60806839	1.168197178	1.296814201	1.362217913	0.589350339	0.707100189	0.719830754	0.706135576
350	16	58490000	58530000	16	58660000	58670000	58510000	58520000	58660000	58670000	150000	ana/telo	ana/telo	dual_function loops	1.444724141	2.676545043	2.126225597	1.988629676	1.524042201	3.418923643	3.782295152	3.44104405
351	8	87360000	87370000	8	87430000	87440000	87360000	87370000	87430000	87440000	70000	ana/telo	ana/telo	dual_function loops	0.557378868	1.050613942	1.144052465	1.217899981	0.728491516	0.87235589	0.916555519	0.87815005
352	5	138080000	138130000	5	138180000	138230000	138090000	138100000	138200000	138210000	110000	ana/telo	ana/telo	dual_function loops	1.323117821	2.270875321	2.751742949	2.710578077	1.010122033	1.601657364	1.949507707	1.856083131
353	1	40410000	40470000	1	40580000	40600000	40440000	40450000	40590000	40600000	150000	ana/telo	Inf	structural_loops	1.462247318	2.568262686	3.334474408	3.719296199	1.031704749	1.148187847	1.264539977	1.417907903
354	6	82660000	82710000	6	82820000	82850000	82680000	82690000	82840000	82850000	160000	ana/telo	Inf	structural_loops	0.865905698	3.000430613	3.300308992	3.747002322	0.837439381	1.220163477	1.273039187	1.396898698
355	3	9700000	9720000	3	10300000	10310000	9710000	9720000	10300000	10310000	590000	ana/telo	Inf	structural_loops	0.894245428	4.089971512	5.582197552	7.059228032	1.191762223	1.738483678	1.409506857	1.52617696
356	10	119660000	119710000	10	120300000	120320000	119680000	119690000	120300000	120310000	620000	ana/telo	mid-g1	structural_loops	1.001099763	4.015564573	6.180186872	7.378472533	0.972695284	1.875110897	2.153895341	2.816493616
357	11	46080000	46090000	11	46240000	46250000	46080000	46090000	46240000	46250000	160000	ana/telo	Inf	dual_function loops	0.963863835	1.97215145	2.760650643	3.312018811	0.759549636	0.954592485	1.002474662	1.25450949
358	3	107670000	107680000	3	107950000	107960000	107670000	107680000	107950000	107960000	280000	early-g1	Inf	structural_loops	1.159128119	1.797888619	2.474247976	3.18425414	1.125017202	0.997985382	1.009337503	1.065110205
359	11	95950000	95970000	11	96090000	96110000	95950000	95960000	96100000	96110000	150000	ana/telo	Inf	structural_loops	1.025051089	2.507789553	2.630192245	2.916294485	0.87427816	1.391790751	1.557434368	1.545139715
360	1	183810000	183830000	1	184020000	184070000	183820000	183830000	184040000	184050000	220000	ana/telo	Inf	dual_function loops	0.880794901	2.027430039	3.151266281	3.914560299	0.966109757	1.576107281	1.382427714	1.541797278
361	6	133900000	133930000	6	134320000	134360000	133910000	133920000	134330000	134340000	420000	ana/telo	Inf	structural_loops	1.246561539	4.341441551	5.444176847	6.492763674	1.155808203	1.516268045	2.10364876	1.937061401
362	11	105200000	105210000	11	105770000	105780000	105200000	105210000	105770000	105780000	570000	early-g1	Inf	structural_loops	0.946086088	2.77448562	4.614902187	5.414099835	1.014775452	1.57375251	1.271206075	1.418363446
363	19	16430000	16440000	19	16670000	16680000	16430000	16440000	16670000	16680000	240000	ana/telo	Inf	structural_loops	1.068111044	3.296177784	4.287336401	4.980705366	1.037456686	1.788482652	2.035567123	1.862585739
364	2	116720000	116730000	2	117000000	117010000	116720000	116730000	117000000	117010000	280000	ana/telo	Inf	structural_loops	0.828434574	3.074595061	3.863581068	4.130176073	0.953852156	1.746468652	1.61751745	2.019028164
365	2	10020000	10030000	2	10210000	10220000	10020000	10030000	10210000	10220000	190000	early-g1	Inf	structural_loops	1.231578533	1.966147631	3.194423368	4.417206052	0.932217169	1.184356378	1.693607738	1.402951219
366	3	51030000	51040000	3	51160000	51170000	51030000	51040000	51160000	51170000	130000	ana/telo	Inf	dual_function loops	1.72945723	2.292927981	2.722732876	2.943991267	0.753690021	1.258989607	1.075023277	1.26109518
367	19	40680000	40690000	19	40790000	40800000	40680000	40690000	40790000	40800000	110000	early-g1	Inf	structural_loops	1.221025549	1.860001817	2.436918509	2.731673754	1.079251401	1.113328182	1.459402527	1.427708239
368	4	45110000	45130000	4	45290000	45320000	45120000	45130000	45290000	45300000	170000	ana/telo	Inf	dual_function loops	1.655823708	2.548964304	2.789787561	3.081901063	0.641597896	1.476617254	1.733846105	1.292287367
369	5	134860000	134870000	5	134960000	134970000	134860000	134870000	134960000	134970000	100000	mid-g1	Inf	dual_function loops	1.302681633	2.006010588	2.966098768	3.376288092	1.154419721	1.189320294	1.434200484	1.478545132
370	7	148130000	148150000	7	148230000	148240000	148140000	148150000	148230000	148240000	90000	ana/telo	early-g1	structural_loops	1.188469655	1.771145189	1.938755396	2.203004474	1.110759342	1.271684955	1.756931641	1.408411082
371	7	73250000	73260000	7	73390000	73400000	73250000	73260000	73390000	73400000	140000	early-g1	early-g1	structural_loops	0.980962985	2.159791416	2.839329587	2.516948109	1.411174494	1.469854118	1.795970646	2.030147827
372	1	183200000	183240000	1	183470000	183500000	183210000	183220000	183470000	183480000	260000	ana/telo	Inf	structural_loops	0.757294017	2.561635511	3.699423742	4.340749699	1.201673026	1.263471247	1.257256723	1.200274815
373	1	156870000	156890000	1	157120000	157140000	156870000	156880000	157120000	157130000	250000	ana/telo	Inf	structural_loops	1.248756147	2.271963766	3.40286021	3.541396804	0.8570975	1.272254085	1.326126983	1.269834791
374	7	149520000	149530000	7	149620000	149630000	149520000	149530000	149620000	149630000	100000	ana/telo	Inf	structural_loops	1.094172578	1.956667544	2.365737717	2.799658739	1.133924435	1.307926197	1.310120725	1.511560781
375	7	148250000	148290000	7	148350000	148370000	148270000	148280000	148360000	148370000	90000	early-g1	Inf	dual_function loops	0.999900736	1.965214477	2.220631263	2.713641713	0.888429215	1.151833269	1.024384806	1.110775271
376	10	88920000	88940000	10	89060000	89100000	88920000	88930000	89090000	89100000	170000	ana/telo	Inf	structural_loops	1.111821136	2.555861153	3.55699915	4.320698015	0.915358566	1.193076897	1.572247357	1.603514456
377	8	47750000	47760000	8	48030000	48040000	47750000	47760000	48030000	48040000	280000	ana/telo	Inf	structural_loops	1.882991491	3.907267428	5.716996501	6.074826365	0.84857141	2.21492461	1.556015699	1.484599913
378	3	115720000	115740000	3	116020000	116040000	115730000	115740000	116030000	116040000	300000	mid-g1	Inf	structural_loops	1.335212391	1.299013229	1.866446683	4.388520138	0.588913711	0.83553598	1.134040409	1.682107416
379	15	58780000	58810000	15	59140000	59160000	58800000	58810000	59140000	59150000	340000	ana/telo	Inf	dual_function loops	1.379232717	4.299005356	5.462530027	4.509731004	1.870396295	2.422380195	3.271211586	2.727376085
380	2	165910000	165920000	2	166380000	166390000	165910000	165920000	166380000	166390000	470000	early-g1	Inf	structural_loops	1.132249733	2.340950102	4.047209325	6.039207093	0.752723476	1.124899253	1.612474257	2.10057146
381	8	82240000	82260000	8	83000000	83020000	82250000	82260000	83000000	83010000	750000	ana/telo	Inf	structural_loops	0.817201795	3.202537742	6.013683866	8.949059356	0.867101809	1.177796793	1.920474916	2.112295004
382	5	123510000	123520000	5	123600000	123610000	123510000	123520000	123600000	123610000	90000	ana/telo	Inf	dual_function loops	1.001142963	1.811544489	2.060460013	2.050021594	0.836373822	1.416665244	1.492541431	1.533001606
383	11	4150000	4160000	11	4320000	4330000	4150000	4160000	4320000	4330000	170000	ana/telo	Inf	dual_function loops	1.192525365	2.612618616	3.10803649	3.293077806	1.314016707	1.415920073	1.708992566	1.685012702
384	11	57630000	57640000	11	57740000	57750000	57630000	57640000	57740000	57750000	110000	ana/telo	Inf	structural_loops	1.121757924	2.413427996	3.175627958	3.529085438	1.245962235	1.444310804	1.76409902	1.748822718
385	9	60090000	60130000	9	60370000	60420000	60120000	60130000	60390000	60400000	270000	ana/telo	early-g1	dual_function loops	1.08620354	3.033560775	3.518954356	3.329079333	1.02062543	1.998935334	2.45981981	2.152159818
386	15	81890000	81900000	15	82060000	82070000	81890000	81900000	82060000	82070000	170000	early-g1	Inf	structural_loops	1.163708683	1.921521992	2.111895541	2.40504365	0.984306428	0.871820414	0.974129161	0.891075503
387	3	153920000	153950000	3	154210000	154250000	153930000	153940000	154230000	154240000	300000	early-g1	Inf	structural_loops	1.564537505	1.893216165	3.074271718	5.557554669	0.599724519	1.301252486	1.165773028	1.46745605
388	2	35860000	35870000	2	36060000	36070000	35860000	35870000	36060000	36070000	200000	ana/telo	Inf	structural_loops	1.079278452	2.289019273	2.950896588	3.934396394	0.889401727	1.148857507	1.026348025	0.995990908
389	11	22890000	22910000	11	23160000	23190000	22900000	22910000	23180000	23190000	280000	ana/telo	ana/telo	structural_loops	2.823437389	4.27417857	4.35773097	4.330796388	2.474614155	3.190887379	3.201762855	3.237887836
390	8	70510000	70520000	8	70750000	70760000	70510000	70520000	70750000	70760000	240000	ana/telo	Inf	structural_loops	1.062349799	3.295898618	4.645191883	4.541322228	0.496001747	1.636618245	1.007117387	1.848013989
391	1	88110000	88120000	1	88230000	88240000	88110000	88120000	88230000	88240000	120000	ana/telo	Inf	dual_function loops	1.258328348	1.793591626	2.209911628	2.374349618	0.890081823	1.196346484	1.543170138	1.67346182
392	1	137910000	137920000	1	138030000	138040000	137910000	137920000	138030000	138040000	120000	ana/telo	ana/telo	CRE loops	1.158199467	1.534203418	1.574871509	1.210953542	0.938677063	2.200984452	2.20839586	1.728225607
393	10	41690000	41710000	10	41990000	42020000	41700000	41710000	42010000	42020000	310000	ana/telo	Inf	structural_loops	1.36547401	3.314078545	3.447882024	3.79616488	1.215854005	0.933273837	1.038974151	0.867694487
394	13	114480000	114490000	13	114650000	114660000	114480000	114490000	114650000	114660000	170000	ana/telo	Inf	dual_function loops	1.025728107	2.082961263	3.347351942	3.131171095	1.139489772	1.251483742	1.60005629	1.568254994
395	2	164890000	164910000	2	165180000	165190000	164900000	164910000	165180000	165190000	280000	ana/telo	Inf	structural_loops	1.372292055	2.204674588	2.608714169	3.19356345	1.036281963	0.955645302	1.265859729	1.46375259
396	7	16770000	16780000	7	16840000	16860000	16770000	16780000	16850000	16860000	80000	ana/telo	Inf	structural_loops	1.056997132	1.534660478	1.881027759	1.984284147	0.86088405	0.9895692	0.832186873	1.135450561
397	4	130510000	130520000	4	131390000	131400000	130510000	130520000	131390000	131400000	880000	ana/telo	Inf	structural_loops	1.050935718	3.146664872	2.983424665	4.505772164	0.837267342	1.502376376	1.351624939	1.399748388
398	2	26500000	26510000	2	26890000	26900000	26500000	26510000	26890000	26900000	390000	early-g1	Inf	structural_loops	1.161444752	2.371912798	3.45101021	3.746919633	0.931917071	1.247124399	1.580335676	1.561572664
399	6	115170000	115190000	6	115480000	115500000	115180000	115190000	115480000	115490000	300000	ana/telo	Inf	structural_loops	1.455320405	3.359695398	3.691558753	4.883417236	1.240292711	1.325719628	1.423873375	1.335575584
400	6	31480000	31490000	6	31590000	31600000	31480000	31490000	31590000	31600000	110000	ana/telo	Inf	dual_function loops	1.565015707	2.77660537	3.12167313	3.199669693	0.652987015	1.128685635	1.543954966	1.501530844
401	11	57350000	57370000	11	57560000	57610000	57350000	57360000	57580000	57590000	230000	ana/telo	Inf	structural_loops	1.076870389	2.79507805	4.129475682	3.953219249	0.876326892	1.872198572	2.019964336	1.928278883
402	15	99420000	99430000	15	99500000	99510000	99420000	99430000	99500000	99510000	80000	ana/telo	Inf	structural_loops	1.028786649	1.463378001	1.953539768	2.436279065	0.891703968	0.917788724	0.897088246	0.905558914
403	2	157270000	157290000	2	157390000	157400000	157280000	157290000	157390000	157400000	110000	ana/telo	Inf	structural_loops	1.071322099	1.614061485	2.068768102	2.316790047	0.980622173	0.972225885	0.944743616	1.042612445
404	16	30370000	30380000	16	30500000	30520000	30370000	30380000	30510000	30520000	140000	early-g1	Inf	dual_function loops	1.409657027	2.089067446	2.800758163	3.073606787	0.887663411	1.130905555	1.705919621	1.669042611
405	19	46650000	46670000	19	46800000	46820000	46660000	46670000	46810000	46820000	150000	ana/telo	Inf	dual_function loops	1.075187	2.341897777	3.060378852	3.088009948	1.255899143	1.334522858	1.37432932	1.242087353
406	15	38230000	38240000	15	38380000	38410000	38230000	38240000	38400000	38410000	170000	ana/telo	ana/telo	dual_function loops	1.229083761	3.688315818	4.112069496	4.702984951	1.28258217	2.597865075	2.961740155	3.133863965
407	6	127090000	127100000	6	127310000	127320000	127090000	127100000	127310000	127320000	220000	early-g1	Inf	structural_loops	1.089164533	2.153738145	3.061920258	3.648172432	0.980799578	1.06881517	1.228648137	1.781428283
408	X	98320000	98330000	X	98520000	98530000	98320000	98330000	98520000	98530000	200000	ana/telo	Inf	structural_loops	1.62008433	3.586875717	3.698233726	4.012286558	0.790777913	1.504053182	1.721284035	1.235297285
409	18	50120000	50130000	18	50270000	50280000	50120000	50130000	50270000	50280000	150000	early-g1	Inf	dual_function loops	1.287459652	1.982562267	3.060658422	3.571956816	0.988023156	1.099236992	1.112256081	1.468923569
410	11	76910000	76920000	11	77120000	77130000	76910000	76920000	77120000	77130000	210000	early-g1	Inf	structural_loops	1.312497628	2.046009634	2.971349237	3.245644175	0.956673729	1.231821432	1.765217398	1.303199462
411	3	129000000	129010000	3	129380000	129390000	129000000	129010000	129380000	129390000	380000	early-g1	Inf	structural_loops	1.120949492	3.420634743	5.560845833	8.192056424	0.902359831	1.615697206	1.539587017	1.451062547
412	14	56290000	56310000	14	56360000	56380000	56290000	56300000	56360000	56370000	70000	ana/telo	Inf	dual_function loops	0.829223363	1.266075649	1.548770711	1.731877796	0.743188196	1.01167289	1.120147108	1.021484262
413	2	35130000	35160000	2	35210000	35250000	35150000	35160000	35220000	35230000	70000	ana/telo	Inf	structural_loops	0.659550849	1.336163584	1.684318941	2.21317588	0.736737007	0.79597584	0.714488801	0.810053177
414	4	59800000	59810000	4	59870000	59880000	59800000	59810000	59870000	59880000	70000	ana/telo	Inf	dual_function loops	0.726299006	1.540059837	1.937171163	2.282649967	0.731769261	0.802136837	1.048089047	0.948068801
415	10	126340000	126360000	10	126410000	126430000	126350000	126360000	126420000	126430000	70000	ana/telo	ana/telo	dual_function loops	0.759898421	1.265783989	1.537609562	1.809951477	0.835486881	1.02304885	1.224655173	1.069682255
416	3	105570000	105580000	3	105690000	105700000	105570000	105580000	105690000	105700000	120000	ana/telo	Inf	dual_function loops	0.887615515	2.188715037	2.533980642	2.412384672	0.988149484	1.804571361	1.66416065	1.552315438
417	5	134860000	134870000	5	134940000	134950000	134860000	134870000	134940000	134950000	80000	ana/telo	Inf	structural_loops	1.16805247	1.909833552	2.977960555	3.105476392	1.068024168	1.009776074	1.348366579	1.220767532
418	13	111170000	111180000	13	112200000	112210000	111170000	111180000	112200000	112210000	1030000	early-g1	Inf	structural_loops	1.66247559	2.946912592	5.090613813	7.945055533	1.062350751	2.456358394	1.19973691	1.04878491
419	19	29430000	29470000	19	29560000	29600000	29430000	29440000	29570000	29580000	140000	ana/telo	early-g1	dual_function loops	0.825242435	2.295692685	2.636112242	2.526711695	0.948986292	1.494095479	1.581389608	1.681131369
420	5	136090000	136100000	5	136240000	136250000	136090000	136100000	136240000	136250000	150000	ana/telo	Inf	dual_function loops	1.52132578	2.920336615	3.631040796	3.711792716	1.772416883	1.450930892	1.869583572	1.806599163
421	16	59410000	59430000	16	59610000	59620000	59420000	59430000	59610000	59620000	190000	ana/telo	Inf	structural_loops	1.287416646	2.72919975	3.035154852	4.233546063	0.885284877	1.090577123	1.253376135	1.132182705
422	4	134770000	134800000	4	134860000	134880000	134770000	134780000	134870000	134880000	100000	ana/telo	early-g1	dual_function loops	0.99290478	2.041471375	2.369919075	2.823462546	0.92309778	1.316594258	1.087956954	1.350708169
423	13	49540000	49550000	13	49740000	49750000	49540000	49550000	49740000	49750000	200000	early-g1	Inf	structural_loops	1.071278651	2.815596144	3.488775463	4.057048914	1.036034092	1.930697193	1.927754296	2.27160027
424	12	92850000	92910000	12	93020000	93030000	92870000	92880000	93020000	93030000	150000	early-g1	Inf	structural_loops	0.961013834	1.965322488	2.534770351	3.23669178	1.169544188	1.13467715	1.254686837	1.275590529
425	19	53320000	53340000	19	53430000	53450000	53320000	53330000	53440000	53450000	120000	ana/telo	Inf	structural_loops	1.327231679	2.714309769	3.33870515	3.919840169	1.204913719	1.182603111	1.422485774	1.363742906
426	1	120210000	120230000	1	120350000	120400000	120210000	120220000	120370000	120380000	160000	ana/telo	mid-g1	dual_function loops	1.170755978	2.474897711	3.468249965	2.837959207	1.094959566	1.949974365	2.248180404	2.33322869
427	6	17610000	17650000	6	17780000	17820000	17620000	17630000	17780000	17790000	160000	ana/telo	Inf	structural_loops	0.798483658	2.435318313	3.283117308	3.543333337	0.795438577	1.344883278	1.467410187	1.606143868
428	9	48450000	48460000	9	48660000	48670000	48450000	48460000	48660000	48670000	210000	ana/telo	Inf	structural_loops	1.365323362	2.92951354	3.537640899	3.809192199	0.849038105	1.401857375	1.418648788	1.645871333
429	3	79650000	79690000	3	79850000	79890000	79660000	79670000	79860000	79870000	200000	ana/telo	Inf	structural_loops	1.075289155	2.50455108	2.930848292	3.612267089	1.278996402	1.111195918	1.491870424	1.445328082
430	15	12300000	12310000	15	12720000	12730000	12300000	12310000	12720000	12730000	420000	ana/telo	Inf	dual_function loops	1.58616982	3.641215075	4.688050719	5.589833914	1.179366714	1.613940365	1.824703755	1.963158288
431	14	58290000	58310000	14	58520000	58530000	58300000	58310000	58520000	58530000	220000	ana/telo	Inf	dual_function loops	1.318557339	3.089447869	4.65773628	4.824499892	0.701565173	1.322291764	1.600172491	1.521599902
432	4	43910000	43940000	4	43990000	44010000	43920000	43930000	43990000	44000000	70000	early-g1	Inf	structural_loops	0.672737605	1.175088466	1.674265596	1.997936916	0.898997788	0.656230292	0.817094344	0.744866857
433	12	32650000	32670000	12	32800000	32840000	32650000	32660000	32830000	32840000	180000	ana/telo	Inf	dual_function loops	1.301239098	2.465239297	2.84847293	3.390877615	0.767930912	1.1820316	1.462430794	1.494520079
434	2	33010000	33020000	2	33200000	33210000	33010000	33020000	33200000	33210000	190000	early-g1	Inf	structural_loops	1.118283134	1.933413419	2.423735971	2.969141016	1.086089661	1.36983657	1.317574308	1.166675414
435	14	64480000	64520000	14	64660000	64690000	64480000	64490000	64670000	64680000	190000	ana/telo	Inf	structural_loops	1.468001429	2.826350638	3.776348423	4.567811816	0.993394782	1.13655866	1.092324243	1.35464656
436	11	51420000	51440000	11	51500000	51510000	51430000	51440000	51500000	51510000	70000	ana/telo	early-g1	dual_function loops	1.083481803	1.287382074	1.644127196	1.777901184	0.884164746	1.014882598	1.30139199	1.122359208
437	1	39420000	39450000	1	39580000	39600000	39440000	39450000	39580000	39590000	140000	early-g1	early-g1	dual_function loops	1.004430624	1.792450659	2.293700575	2.44736498	0.997472285	1.599970267	1.935142744	1.996156219
438	1	134920000	134940000	1	135010000	135040000	134920000	134930000	135020000	135030000	100000	ana/telo	ana/telo	CRE loops	1.164623301	2.745969778	2.799518208	2.504149707	1.21775379	2.881748831	3.197429339	2.363142225
439	10	95010000	95020000	10	95560000	95570000	95010000	95020000	95560000	95570000	550000	early-g1	Inf	structural_loops	0.777731752	2.449936579	3.97626631	4.773955961	0.88372228	1.118720074	1.318244252	1.50331345
440	9	95410000	95450000	9	95750000	95760000	95440000	95450000	95750000	95760000	310000	ana/telo	mid-g1	structural_loops	1.208192871	2.633893245	4.349665528	5.148351042	0.821324681	1.868801803	2.091974053	2.551683005
441	19	21640000	21650000	19	21810000	21830000	21640000	21650000	21820000	21830000	180000	ana/telo	Inf	structural_loops	1.116239086	2.549859777	3.266418893	3.562696987	1.735831095	1.184802119	1.434096515	1.240734638
442	3	137630000	137670000	3	137780000	137820000	137650000	137660000	137800000	137810000	150000	ana/telo	early-g1	dual_function loops	1.793585304	2.995662155	4.223430136	4.101584209	1.341535256	2.309243384	2.691340834	2.831239557
443	1	75330000	75340000	1	75460000	75470000	75330000	75340000	75460000	75470000	130000	ana/telo	Inf	dual_function loops	1.336007635	2.161427993	2.370860517	2.182294505	0.831587168	1.333426083	1.647388907	1.571905158
444	7	151970000	151980000	7	152080000	152090000	151970000	151980000	152080000	152090000	110000	ana/telo	ana/telo	dual_function loops	0.987046545	2.348426201	2.820578243	3.106526799	1.079123187	1.714904694	1.976559662	1.83419733
445	2	166490000	166510000	2	166600000	166640000	166500000	166510000	166600000	166610000	100000	ana/telo	early-g1	CRE loops	1.003121651	1.845114816	2.025020533	2.33681998	1.069136148	1.565092302	2.061401772	2.070985121
446	14	52520000	52530000	14	52620000	52630000	52520000	52530000	52620000	52630000	100000	early-g1	Inf	structural_loops	1.35356611	2.207387618	2.613875039	3.215731075	0.952506434	1.051606957	1.460423427	1.754946947
447	16	32110000	32120000	16	32200000	32210000	32110000	32120000	32200000	32210000	90000	ana/telo	Inf	dual_function loops	0.917699659	1.544242225	1.99377177	1.984135287	1.186977004	0.940584341	0.906562357	0.939356027
448	3	116040000	116050000	3	116190000	116200000	116040000	116050000	116190000	116200000	150000	early-g1	Inf	others	1.201002622	1.872854295	2.793013635	3.458448908	0.985039531	1.258653965	1.514434253	1.57205557
449	1	187500000	187510000	1	188530000	188550000	187500000	187510000	188540000	188550000	1040000	early-g1	Inf	structural_loops	1.204888389	2.642693614	4.187511951	4.010144181	1.247897101	1.340407157	1.569104377	1.238973188
450	9	7710000	7720000	9	7890000	7900000	7710000	7720000	7890000	7900000	180000	ana/telo	Inf	structural_loops	0.990540208	2.492142881	2.733259204	3.810059023	0.88899502	1.020738044	1.089392509	1.281656778
451	1	162330000	162340000	1	162650000	162660000	162330000	162340000	162650000	162660000	320000	early-g1	Inf	structural_loops	1.108480575	2.434117785	2.827459471	4.225906913	0.930265082	0.833372062	0.771528232	1.059934076
452	7	56140000	56150000	7	56360000	56380000	56140000	56150000	56370000	56380000	230000	ana/telo	Inf	structural_loops	1.062234193	2.592159556	3.341856876	3.643450713	0.984321963	1.495233463	1.775877059	1.856982564
453	5	110760000	110800000	5	111040000	111100000	110780000	110790000	111060000	111070000	280000	ana/telo	Inf	structural_loops	1.319824453	2.917495846	4.15683072	4.866769608	1.174294635	2.057020097	2.239592437	2.225502336
454	10	110940000	110950000	10	111100000	111110000	110940000	110950000	111100000	111110000	160000	ana/telo	early-g1	CRE loops	1.162828838	2.618269295	3.083750076	3.163783592	1.067134675	2.070305322	2.648564438	2.354877982
455	2	118580000	118590000	2	118700000	118710000	118580000	118590000	118700000	118710000	120000	early-g1	Inf	dual_function loops	1.487897342	1.912457561	2.570717844	2.615788984	0.909994826	1.339736359	1.570533426	1.370669787
456	2	165610000	165620000	2	165720000	165750000	165610000	165620000	165730000	165740000	120000	early-g1	Inf	dual_function loops	0.927643838	2.081399871	2.689352785	2.878221934	1.03598427	1.204904608	1.097207946	1.37268675
457	3	102970000	103010000	3	103160000	103190000	102980000	102990000	103180000	103190000	200000	ana/telo	Inf	dual_function loops	1.395516675	2.454994173	3.249107377	3.369101846	1.458431438	1.14878662	1.586565023	1.542286911
458	6	87850000	87880000	6	87940000	87950000	87850000	87860000	87940000	87950000	90000	ana/telo	early-g1	dual_function loops	1.271998716	2.10308855	2.510546466	2.538143984	1.097759035	1.509235822	1.656460978	1.631814581
459	10	76610000	76630000	10	76680000	76700000	76620000	76630000	76690000	76700000	70000	ana/telo	early-g1	CRE loops	0.832958302	1.453925619	2.031280005	1.816727391	0.773508161	1.247951673	1.606513627	1.493103664
460	3	78750000	78770000	3	78990000	79010000	78750000	78760000	79000000	79010000	250000	mid-g1	Inf	structural_loops	1.217270313	2.174744476	2.636034801	3.821887686	0.987092046	1.557801144	1.364174042	1.533163709
461	18	61800000	61810000	18	61900000	61910000	61800000	61810000	61900000	61910000	100000	ana/telo	Inf	dual_function loops	1.223318776	1.64027386	2.272732489	2.107872092	1.184268725	1.136734697	1.177053143	1.094324713
462	8	125140000	125150000	8	125350000	125360000	125140000	125150000	125350000	125360000	210000	ana/telo	Inf	structural_loops	1.07760739	2.784194915	3.716416335	3.652133117	0.906446692	1.715601369	1.256715873	1.607740627
463	4	118670000	118700000	4	118780000	118830000	118670000	118680000	118810000	118820000	140000	ana/telo	Inf	structural_loops	1.014394426	2.396320579	2.901984808	3.260485907	1.075448087	1.320366002	1.235149245	1.595638526
464	3	33720000	33730000	3	33810000	33830000	33720000	33730000	33810000	33820000	90000	ana/telo	Inf	structural_loops	1.263448246	1.930412949	2.683701815	2.604025508	0.910795141	1.419612053	1.238524425	1.425272395
465	7	133940000	133990000	7	134230000	134260000	133960000	133970000	134240000	134250000	280000	ana/telo	Inf	dual_function loops	1.117573477	2.517232842	3.544684148	3.75491176	1.378043027	0.86996054	0.678646285	1.040210481
466	8	124350000	124380000	8	124430000	124460000	124370000	124380000	124440000	124450000	70000	early-g1	Inf	dual_function loops	0.604471006	1.235768108	1.759394707	2.096803508	0.505451061	0.858964229	1.093295922	0.938252609
467	12	86680000	86690000	12	86820000	86830000	86680000	86690000	86820000	86830000	140000	ana/telo	Inf	dual_function loops	1.049956245	3.072543482	3.559903312	3.682765474	1.055444702	1.624457235	2.040747291	1.932493612
468	1	180070000	180080000	1	180390000	180400000	180070000	180080000	180390000	180400000	320000	early-g1	Inf	structural_loops	1.388619333	2.788361015	4.506872445	4.311712017	1.244632103	1.726498286	1.684038885	1.46320805
469	4	106300000	106310000	4	106380000	106390000	106300000	106310000	106380000	106390000	80000	early-g1	Inf	structural_loops	0.923254744	1.314577085	1.760759176	2.074483909	0.746269119	1.14868822	0.879787777	0.913501762
470	16	87490000	87510000	16	87690000	87720000	87490000	87500000	87710000	87720000	220000	ana/telo	ana/telo	CRE loops	1.152112233	3.214115533	4.09065235	3.837779572	1.020704315	3.287678654	4.091089261	4.033755895
471	1	152920000	152950000	1	153010000	153030000	152940000	152950000	153020000	153030000	80000	ana/telo	ana/telo	CRE loops	1.146865911	1.830554337	2.114339532	1.941888656	0.849158212	1.838422049	1.881983323	1.881231496
472	1	137940000	137950000	1	138350000	138360000	137940000	137950000	138350000	138360000	410000	early-g1	Inf	structural_loops	1.655585305	2.004094195	2.633708453	2.617049342	0.887875016	1.433757187	1.38883281	1.557349785
473	1	90310000	90370000	1	90600000	90610000	90330000	90340000	90600000	90610000	270000	ana/telo	Inf	structural_loops	1.377572594	3.18568183	4.47042367	4.791921283	1.478554093	1.412480461	1.586323084	1.793802194
474	14	65640000	65660000	14	65760000	65780000	65640000	65650000	65770000	65780000	130000	ana/telo	Inf	structural_loops	1.112355626	2.486096996	2.421470782	2.856477078	1.525230986	1.204840375	1.197157706	1.175182573
475	16	85800000	85810000	16	87240000	87250000	85800000	85810000	87240000	87250000	1440000	early-g1	Inf	structural_loops	1.978849198	3.23679286	5.345660726	7.358214312	0.600264353	1.128108228	1.338055385	1.591894108
476	16	85800000	85810000	16	86640000	86650000	85800000	85810000	86640000	86650000	840000	mid-g1	Inf	structural_loops	1.186596448	3.118569171	3.112827316	6.430839135	1.144484024	1.144818997	1.153363853	1.589860213
477	11	116740000	116750000	11	116900000	116910000	116740000	116750000	116900000	116910000	160000	early-g1	Inf	structural_loops	1.045729779	2.435728995	3.181144014	3.715495642	1.435086035	1.80453529	1.893123773	1.858585151
478	3	9710000	9720000	3	9940000	9950000	9710000	9720000	9940000	9950000	230000	ana/telo	Inf	structural_loops	1.515928345	3.06913986	3.993526062	4.662391428	0.397845377	1.343165669	1.211668093	1.655615598
479	5	134650000	134660000	5	134960000	134970000	134650000	134660000	134960000	134970000	310000	early-g1	Inf	dual_function loops	1.231259876	2.354466344	2.830682063	4.060373639	1.001307148	0.993287266	1.04595007	1.497268065
480	10	122230000	122250000	10	122440000	122450000	122240000	122250000	122440000	122450000	200000	early-g1	Inf	structural_loops	1.109463813	2.988818722	4.130734517	4.962840552	1.15611951	0.757996625	0.695439177	0.948511937
481	16	58290000	58310000	16	58660000	58670000	58300000	58310000	58660000	58670000	360000	ana/telo	Inf	structural_loops	0.607843589	3.435291799	2.504258089	4.585835552	0.613491945	1.286283744	1.088323735	0.964077626
482	9	98340000	98350000	9	98430000	98440000	98340000	98350000	98430000	98440000	90000	ana/telo	Inf	structural_loops	1.411917638	1.620220071	2.39694879	2.847518368	0.811703924	0.991869139	1.048301546	1.177777961
483	7	142720000	142750000	7	142810000	142830000	142720000	142730000	142820000	142830000	100000	ana/telo	Inf	dual_function loops	1.128516429	1.995722716	2.681297654	2.995211742	1.078743826	1.085290192	1.165430936	1.200728043
484	1	153410000	153420000	1	153540000	153560000	153410000	153420000	153550000	153560000	140000	early-g1	Inf	structural_loops	1.128280739	1.406686722	2.305132273	2.397703627	0.893624289	1.025483767	1.124500417	1.237962661
485	5	36920000	36930000	5	37110000	37120000	36920000	36930000	37110000	37120000	190000	ana/telo	ana/telo	CRE loops	1.606505539	4.119705937	4.779904865	4.843050671	2.260642634	3.521166556	3.828960993	3.788708873
486	17	57380000	57390000	17	57470000	57480000	57380000	57390000	57470000	57480000	90000	ana/telo	Inf	dual_function loops	0.736014601	1.760596648	2.126394858	2.05322534	1.049408407	1.213398523	1.294287117	1.459391656
487	10	79600000	79640000	10	79700000	79730000	79630000	79640000	79710000	79720000	80000	ana/telo	ana/telo	dual_function loops	1.177828442	1.847194653	2.04323656	2.1320077	1.352548845	1.812397753	1.793044891	1.500926643
488	3	30950000	30960000	3	31030000	31040000	30950000	30960000	31030000	31040000	80000	ana/telo	Inf	structural_loops	1.120905271	1.894905013	2.417645411	2.503462016	0.899310898	1.295359575	0.923072534	1.058739774
489	9	48450000	48460000	9	48700000	48710000	48450000	48460000	48700000	48710000	250000	ana/telo	Inf	structural_loops	1.032013198	2.164495571	3.123114605	3.304261419	1.442961537	1.538521281	1.269914685	1.458276269
490	3	32410000	32460000	3	32580000	32640000	32420000	32430000	32600000	32610000	180000	ana/telo	ana/telo	CRE loops	1.017610864	3.479589323	3.784799293	3.874028387	1.462553603	3.182960957	3.084393554	2.704948378
491	4	130340000	130350000	4	130500000	130510000	130340000	130350000	130500000	130510000	160000	early-g1	Inf	structural_loops	1.139631793	2.152168452	3.163655254	3.097209796	1.273511133	1.866579629	1.701972733	1.81054698
492	5	72560000	72580000	5	72640000	72670000	72560000	72570000	72650000	72660000	90000	early-g1	Inf	structural_loops	1.20527571	1.851704355	2.47272366	2.890713296	0.738940088	1.044812758	1.392204686	1.319897367
493	18	61140000	61170000	18	61220000	61240000	61140000	61150000	61220000	61230000	80000	ana/telo	Inf	structural_loops	0.925214199	1.678898489	2.261203607	2.174245932	1.097074355	1.001485523	1.105633756	1.245466137
494	9	107800000	107810000	9	107950000	107960000	107800000	107810000	107950000	107960000	150000	early-g1	Inf	dual_function loops	0.975377693	2.004405204	2.554899097	2.718302375	1.326122099	1.170497858	1.305970595	1.345324347
495	10	94080000	94090000	10	94420000	94430000	94080000	94090000	94420000	94430000	340000	ana/telo	Inf	structural_loops	1.312795524	2.780777129	3.837004218	3.755931088	1.03464804	1.135125897	0.999110665	1.055458466
496	4	130340000	130350000	4	130430000	130450000	130340000	130350000	130430000	130440000	90000	ana/telo	Inf	structural_loops	1.341787795	2.391307995	3.138855778	3.769487059	1.273340473	1.691967381	1.853723633	1.457869346
497	1	133000000	133020000	1	133150000	133170000	133010000	133020000	133160000	133170000	150000	ana/telo	Inf	dual_function loops	1.076348108	1.909625118	2.51009712	2.442721427	0.981028025	1.353638923	1.114408813	1.206072624
498	11	84240000	84250000	11	84600000	84620000	84240000	84250000	84610000	84620000	370000	ana/telo	Inf	structural_loops	1.480976985	3.208904182	4.527288093	4.011615424	1.063864996	1.646730154	2.225265885	1.863700199
499	3	120870000	120880000	3	121200000	121210000	120870000	120880000	121200000	121210000	330000	ana/telo	Inf	structural_loops	1.028498808	2.42673714	3.132927688	3.904714643	1.07616926	0.771673544	0.96932104	1.279231396
500	4	40080000	40110000	4	40210000	40250000	40080000	40090000	40230000	40240000	150000	ana/telo	ana/telo	dual_function loops	1.494224591	2.917685883	3.197445403	3.577412914	0.665473642	1.413750585	1.536432077	1.490622687
501	11	87470000	87480000	11	87540000	87550000	87470000	87480000	87540000	87550000	70000	ana/telo	Inf	CRE loops	0.898004643	0.934462115	1.383884586	1.366168852	0.477302911	0.855345689	1.096034868	1.133221223
502	2	74550000	74560000	2	74800000	74810000	74550000	74560000	74800000	74810000	250000	ana/telo	Inf	structural_loops	1.389972094	3.437412717	4.076592667	4.389462651	1.260753604	1.740986569	1.152259702	1.85380254
503	7	135390000	135400000	7	135840000	135850000	135390000	135400000	135840000	135850000	450000	ana/telo	Inf	dual_function loops	1.849658113	4.406780753	4.726429206	6.37722976	1.354389571	1.895734291	1.845821916	1.804572012
504	1	156870000	156900000	1	157380000	157410000	156870000	156880000	157380000	157390000	510000	ana/telo	Inf	structural_loops	1.61001124	3.352192076	5.517093511	5.79312264	0.930731516	1.968985214	2.544511313	2.753940102
505	5	123510000	123520000	5	123620000	123630000	123510000	123520000	123620000	123630000	110000	early-g1	Inf	structural_loops	1.136785666	1.593130648	2.215131073	2.151498046	0.724155142	1.1414306	1.096566059	1.106363113
506	19	5960000	5970000	19	6120000	6130000	5960000	5970000	6120000	6130000	160000	ana/telo	Inf	dual_function loops	1.161290955	2.044645774	2.085434886	1.997425652	1.205282602	1.138580396	0.929099701	0.851735278
507	9	96550000	96580000	9	96710000	96730000	96570000	96580000	96710000	96720000	140000	ana/telo	Inf	dual_function loops	1.07647986	2.228873216	2.735117781	2.929422603	0.916237751	1.260249922	1.163798299	1.05665754
508	2	163350000	163360000	2	163420000	163430000	163350000	163360000	163420000	163430000	70000	early-g1	Inf	structural_loops	0.896255469	0.846977295	1.241348174	1.346855324	0.716427925	0.690252369	0.702415584	0.790490964
509	11	78650000	78690000	11	78740000	78800000	78660000	78670000	78760000	78770000	100000	early-g1	ana/telo	structural_loops	1.264449298	1.933900676	3.007516159	3.29467426	1.22725886	1.809627561	1.910140963	1.982599042
510	11	86390000	86410000	11	86460000	86500000	86390000	86400000	86460000	86470000	70000	early-g1	ana/telo	dual_function loops	0.857431254	1.266761277	1.48482373	1.849282117	0.736768667	0.895946399	1.073455957	1.058384032
511	15	75910000	75920000	15	76020000	76030000	75910000	75920000	76020000	76030000	110000	ana/telo	ana/telo	dual_function loops	1.08022824	1.949076642	1.897126819	1.500418905	1.347995013	1.763693204	2.147133669	1.908584159
512	1	167570000	167580000	1	167660000	167670000	167570000	167580000	167660000	167670000	90000	early-g1	Inf	dual_function loops	0.909712408	1.774454978	2.215281241	2.147158093	1.109030183	1.411943341	1.40183234	1.581834476
513	2	169970000	169980000	2	170040000	170050000	169970000	169980000	170040000	170050000	70000	ana/telo	ana/telo	dual_function loops	0.606370611	1.146471932	1.342363279	1.388251911	0.665652069	1.107206573	1.421672067	1.436239697
514	2	68620000	68630000	2	69260000	69270000	68620000	68630000	69260000	69270000	640000	early-g1	Inf	structural_loops	1.031035699	3.078274378	3.244018227	5.670506888	0.98284157	0.839893361	0.989172881	0.925867622
515	3	15410000	15420000	3	15540000	15550000	15410000	15420000	15540000	15550000	130000	mid-g1	early-g1	others	1.400681076	1.396144278	1.558161351	1.82836299	1.912502828	1.393572269	1.669332234	2.334020864
516	1	69550000	69560000	1	69730000	69740000	69550000	69560000	69730000	69740000	180000	ana/telo	ana/telo	CRE loops	1.238375633	2.471012606	2.733626147	2.720044162	0.897349482	2.574946719	2.797373528	2.298851541
517	9	62690000	62730000	9	62960000	62980000	62690000	62700000	62970000	62980000	280000	early-g1	Inf	dual_function loops	1.650180948	2.688863994	3.655688541	3.534564087	1.519481624	2.201683625	1.705137213	2.002866657
518	19	16850000	16890000	19	17060000	17110000	16870000	16880000	17090000	17100000	220000	ana/telo	early-g1	structural_loops	0.90711038	4.565850464	4.740144348	5.309099434	0.874238287	2.213309423	1.795987205	2.842137471
519	11	94980000	94990000	11	95110000	95120000	94980000	94990000	95110000	95120000	130000	ana/telo	Inf	structural_loops	1.379288597	1.836284801	2.486532859	3.151082696	1.225974438	1.462736226	1.556526888	1.253015667
520	4	3530000	3540000	4	3700000	3710000	3530000	3540000	3700000	3710000	170000	early-g1	Inf	structural_loops	0.882760761	1.779767053	2.364818289	2.933578381	1.103517775	1.188420367	1.38938904	1.564951137
521	9	114320000	114330000	9	114490000	114500000	114320000	114330000	114490000	114500000	170000	early-g1	Inf	structural_loops	0.898992163	2.038056014	3.017017061	3.212860263	1.165828863	1.598814135	1.884248512	1.848388112
522	11	106500000	106530000	11	106570000	106640000	106500000	106510000	106600000	106610000	100000	ana/telo	Inf	structural_loops	1.250362547	2.301568097	2.548335924	3.263103788	1.432174693	1.433156945	1.501238386	1.583577654
523	11	116530000	116550000	11	116670000	116700000	116530000	116540000	116670000	116680000	140000	early-g1	early-g1	dual_function loops	1.197931121	2.153937627	2.982290841	3.08918532	1.275639717	1.612549884	1.802632537	1.586810059
524	13	81570000	81580000	13	81900000	81910000	81570000	81580000	81900000	81910000	330000	ana/telo	Inf	structural_loops	2.274383817	3.832226603	5.655117792	6.768625954	0.987256413	1.201587452	1.431926009	1.57738503
525	12	71590000	71610000	12	72000000	72020000	71590000	71600000	72010000	72020000	420000	early-g1	Inf	structural_loops	1.577358016	2.573199265	4.807127404	5.655859427	1.248423903	1.192468086	1.781711387	1.769759026
526	4	147540000	147550000	4	147970000	147990000	147540000	147550000	147980000	147990000	440000	ana/telo	Inf	dual_function loops	1.526742961	2.861481391	3.271066521	4.499553885	0.837573041	1.276169435	1.13063122	0.928958371
527	12	25280000	25300000	12	25360000	25390000	25290000	25300000	25380000	25390000	90000	ana/telo	Inf	structural_loops	1.508596868	1.849009178	2.460133569	2.761946271	0.789209685	1.084282479	1.027058489	1.063881143
528	3	52820000	52840000	3	53250000	53270000	52830000	52840000	53260000	53270000	430000	ana/telo	mid-g1	dual_function loops	1.368857352	3.11610538	3.958389893	4.391613038	1.642656324	2.195955186	2.260839718	2.40554649
529	15	79030000	79080000	15	79280000	79320000	79050000	79060000	79290000	79300000	240000	ana/telo	Inf	structural_loops	0.800430369	2.349792188	2.640343397	3.032086475	1.178071855	1.037683348	1.547340717	1.307871945
530	3	107000000	107040000	3	107250000	107270000	107030000	107040000	107260000	107270000	230000	ana/telo	Inf	structural_loops	1.016930726	2.610709409	3.554015366	4.101929405	1.17381853	1.358535579	1.490444589	1.513445224
531	11	115780000	115810000	11	115850000	115880000	115790000	115800000	115860000	115870000	70000	early-g1	Inf	dual_function loops	0.677549895	1.163846859	1.477729446	1.74875174	0.780715518	0.96651272	0.974799365	0.990723396
532	11	100570000	100600000	11	100810000	100830000	100570000	100580000	100810000	100820000	240000	ana/telo	Inf	dual_function loops	1.098694289	2.315710132	3.65728434	2.885963837	1.046604024	1.532007015	1.356785923	1.262257051
533	9	57100000	57130000	9	57270000	57290000	57100000	57110000	57270000	57280000	170000	ana/telo	early-g1	dual_function loops	1.595713562	2.309807105	2.740047239	2.861724468	1.248401017	1.877497663	2.097829643	1.946943231
534	1	173280000	173290000	1	173420000	173430000	173280000	173290000	173420000	173430000	140000	ana/telo	Inf	dual_function loops	1.431957139	2.338676959	3.198720654	3.1311615	0.976759363	1.456511015	2.108422869	1.935246475
535	11	93990000	94000000	11	94130000	94140000	93990000	94000000	94130000	94140000	140000	ana/telo	Inf	dual_function loops	0.773839833	2.338498145	2.79324373	2.713065851	1.172406235	1.195132361	1.233521939	1.371999947
536	12	83270000	83280000	12	83340000	83350000	83270000	83280000	83340000	83350000	70000	ana/telo	ana/telo	CRE loops	0.507452352	1.070100512	1.101175264	1.211653493	0.458122976	1.071002518	0.998985549	1.281225007
537	2	150500000	150510000	2	150570000	150580000	150500000	150510000	150570000	150580000	70000	early-g1	early-g1	dual_function loops	0.653062928	0.910041265	1.302980303	1.279986998	0.642420967	0.825508146	1.138476671	1.183448416
538	4	135600000	135620000	4	135680000	135730000	135610000	135620000	135700000	135710000	90000	early-g1	early-g1	dual_function loops	1.232555663	2.10741302	3.064687246	2.762423949	1.156788648	1.945962467	2.303022399	2.071732619
539	1	146040000	146060000	1	146220000	146230000	146040000	146050000	146220000	146230000	180000	ana/telo	Inf	structural_loops	1.277482479	2.319201576	2.878795992	3.068269419	1.045751443	1.217829868	1.324263735	1.253335629
540	11	103620000	103630000	11	103770000	103780000	103620000	103630000	103770000	103780000	150000	ana/telo	Inf	structural_loops	1.067021352	2.03196774	2.222220935	3.104175061	0.979690767	1.19599223	0.830205561	0.997119891
541	1	72760000	72790000	1	72880000	72910000	72760000	72770000	72900000	72910000	140000	early-g1	Inf	structural_loops	1.255855447	1.651274286	2.730246602	2.682825538	1.368340997	1.057579006	1.452610115	1.472526104
542	15	85740000	85750000	15	85960000	85970000	85740000	85750000	85960000	85970000	220000	ana/telo	Inf	structural_loops	1.157262841	2.51755358	3.23833439	3.403652093	0.494277168	1.184482157	1.27372912	1.352375635
543	16	29820000	29860000	16	30060000	30070000	29840000	29850000	30060000	30070000	220000	ana/telo	ana/telo	CRE loops	1.480885332	2.284658582	2.5394349	1.764817463	1.233705969	2.157278055	2.461679015	1.940373706
544	12	88130000	88140000	12	88280000	88290000	88130000	88140000	88280000	88290000	150000	early-g1	Inf	dual_function loops	1.260035097	2.061047022	2.592793156	2.487024096	0.942589018	1.552632591	1.735360998	1.776526079
545	15	102810000	102820000	15	103140000	103150000	102810000	102820000	103140000	103150000	330000	early-g1	Inf	dual_function loops	1.117083526	3.082823108	5.043767864	3.919720539	1.301355959	2.616736006	2.864666161	2.947737371
546	14	22570000	22580000	14	22640000	22650000	22570000	22580000	22640000	22650000	70000	early-g1	early-g1	dual_function loops	0.596924481	1.384995408	1.468708869	1.27463039	0.790228664	1.454739407	1.43654042	1.581062685
547	4	141410000	141420000	4	141510000	141520000	141410000	141420000	141510000	141520000	100000	ana/telo	Inf	structural_loops	1.049529032	1.661931727	2.228399701	2.6928143	1.272508541	1.235314382	1.214463544	1.099269587
548	5	14930000	14940000	5	15160000	15170000	14930000	14940000	15160000	15170000	230000	mid-g1	mid-g1	others	4.729721083	4.332313275	4.518423786	8.10351901	3.336931719	3.304905927	4.642635222	7.684529664
549	2	102970000	102980000	2	103180000	103190000	102970000	102980000	103180000	103190000	210000	early-g1	Inf	structural_loops	1.182409872	1.942903689	2.104930876	2.659757368	1.589420648	1.581918072	1.13051388	1.26610992
550	1	134050000	134070000	1	134250000	134260000	134050000	134060000	134250000	134260000	200000	ana/telo	Inf	structural_loops	1.208003856	1.910468638	2.284344612	2.392495604	1.046317433	0.875873153	1.111691273	1.035350582
551	2	167510000	167530000	2	167660000	167670000	167510000	167520000	167660000	167670000	150000	ana/telo	early-g1	CRE loops	1.094993591	1.893403935	1.982455217	1.871415873	0.916296589	1.595126958	1.794734587	1.668512618
552	18	70050000	70070000	18	70330000	70350000	70050000	70060000	70340000	70350000	290000	ana/telo	Inf	structural_loops	1.148190912	3.078419541	3.248368793	4.610357818	1.26469023	1.7477877	1.501814421	1.472028262
553	5	68130000	68160000	5	68390000	68410000	68140000	68150000	68400000	68410000	260000	ana/telo	Inf	structural_loops	0.995667823	3.113014611	3.783095226	4.515194135	1.109982111	1.412717669	1.239123311	1.208546654
554	7	73450000	73460000	7	73800000	73810000	73450000	73460000	73800000	73810000	350000	ana/telo	Inf	structural_loops	1.036769004	2.683932118	4.445110689	4.697491021	0.791451389	1.484689084	2.002623112	1.479559682
555	4	133950000	133960000	4	134030000	134040000	133950000	133960000	134030000	134040000	80000	ana/telo	Inf	dual_function loops	1.491716159	2.034266731	2.327430291	2.660556073	0.874643003	1.108980311	1.009051882	1.269122907
556	14	55320000	55360000	14	55420000	55440000	55330000	55340000	55430000	55440000	100000	ana/telo	Inf	dual_function loops	1.005061617	1.810133718	2.084898013	2.664978602	0.918350101	0.935958611	1.070099349	1.17100431
557	15	58420000	58430000	15	58700000	58710000	58420000	58430000	58700000	58710000	280000	ana/telo	early-g1	dual_function loops	1.297236272	2.10367662	3.18632091	2.693169083	1.277217752	1.94660398	2.150646163	1.964115057
558	11	32080000	32090000	11	32210000	32230000	32080000	32090000	32220000	32230000	140000	ana/telo	Inf	structural_loops	0.887719651	2.242225994	2.608802199	3.0786189	1.298114619	1.38533518	1.214141262	1.540312976
559	2	92720000	92770000	2	92890000	92930000	92740000	92750000	92900000	92910000	160000	ana/telo	Inf	structural_loops	1.394971997	2.433221081	3.680225922	4.326695574	0.759092706	1.625079743	1.940245743	1.885486842
560	4	57680000	57690000	4	57890000	57900000	57680000	57690000	57890000	57900000	210000	ana/telo	Inf	others	1.400009519	2.299928061	2.879118158	3.514551224	0.783200772	1.600919823	1.514033304	1.709098992
561	5	64770000	64780000	5	65200000	65210000	64770000	64780000	65200000	65210000	430000	ana/telo	Inf	structural_loops	1.026934727	2.593450717	3.435426989	3.860168934	1.239358546	1.02033351	1.812969658	1.91345309
562	19	8910000	8950000	19	9150000	9190000	8910000	8920000	9180000	9190000	270000	ana/telo	Inf	structural_loops	1.276055949	3.70243418	4.298495957	5.64877202	0.803469755	1.393153315	1.221652058	1.185396677
563	1	154940000	154950000	1	155230000	155250000	154940000	154950000	155230000	155240000	290000	early-g1	Inf	structural_loops	1.042371987	2.305324211	3.017259167	3.946122754	1.19299904	1.354397049	1.17161435	1.42096942
564	4	3520000	3540000	4	3730000	3750000	3530000	3540000	3730000	3740000	200000	ana/telo	early-g1	structural_loops	0.895306591	2.531070615	2.894567259	3.110008927	0.692605244	1.338738684	1.822153858	1.676961023
565	7	6070000	6080000	7	6140000	6150000	6070000	6080000	6140000	6150000	70000	ana/telo	Inf	structural_loops	0.508513685	1.451522515	1.544865496	1.955590183	0.585219894	0.856248269	0.789518336	0.716897155
566	9	40790000	40800000	9	40990000	41000000	40790000	40800000	40990000	41000000	200000	early-g1	Inf	structural_loops	0.982609634	2.704412298	2.901183471	3.402825025	1.012807813	1.482862283	1.233941959	1.283681532
567	10	80260000	80280000	10	80340000	80350000	80270000	80280000	80340000	80350000	70000	early-g1	Inf	structural_loops	0.960766347	1.002038148	1.34113047	1.329275555	0.696356452	0.735701589	0.794126129	0.814090593
568	10	127520000	127540000	10	127610000	127630000	127520000	127530000	127620000	127630000	100000	ana/telo	Inf	dual_function loops	0.659684525	1.527770613	1.594383489	1.550298257	0.740116203	0.876271249	0.902165059	0.930221448
569	2	32250000	32260000	2	32340000	32350000	32250000	32260000	32340000	32350000	90000	ana/telo	Inf	dual_function loops	0.9594205	1.471827657	2.086159179	2.262285382	0.967366427	1.283620141	1.154180935	1.348626936
570	4	154860000	154870000	4	154930000	154950000	154860000	154870000	154940000	154950000	80000	ana/telo	mid-g1	dual_function loops	1.140432828	1.889191609	2.456052804	2.284675323	1.055669507	1.379667396	1.264195313	1.36627421
571	19	45620000	45660000	19	45790000	45830000	45640000	45650000	45820000	45830000	180000	ana/telo	Inf	dual_function loops	1.683777092	2.907155631	3.562327608	3.551491081	1.298900294	1.358948591	2.208717362	1.873931934
572	11	61000000	61010000	11	61220000	61230000	61000000	61010000	61220000	61230000	220000	ana/telo	Inf	structural_loops	1.366603255	1.937846598	2.195204284	2.799383481	1.2093335	1.209493813	1.115984549	1.045841802
573	3	96130000	96140000	3	96270000	96290000	96130000	96140000	96280000	96290000	150000	ana/telo	ana/telo	others	1.224856342	2.391818195	2.133056407	3.125780262	2.121051877	2.49334501	2.420771949	2.639466013
574	5	115420000	115430000	5	115550000	115560000	115420000	115430000	115550000	115560000	130000	ana/telo	Inf	dual_function loops	1.03242554	1.905743353	2.72032231	2.81430754	1.061419664	1.112777559	1.767561979	1.522450072
575	5	142840000	142850000	5	142920000	142930000	142840000	142850000	142920000	142930000	80000	early-g1	Inf	CRE loops	0.863500033	1.540919117	1.868683992	1.701926543	0.887765361	1.067261844	1.145843561	1.284772889
576	7	87870000	87890000	7	87980000	88000000	87870000	87880000	87990000	88000000	120000	ana/telo	Inf	dual_function loops	1.28141205	1.881625413	2.478774119	2.632316629	0.677670962	0.916538593	1.320945245	1.204572778
577	11	97750000	97770000	11	97840000	97850000	97760000	97770000	97840000	97850000	80000	ana/telo	Inf	structural_loops	0.810564938	1.534076876	2.256631649	2.341777642	0.971325597	1.193773273	1.399530312	1.315238568
578	17	27680000	27710000	17	27760000	27780000	27700000	27710000	27770000	27780000	70000	ana/telo	Inf	dual_function loops	0.762565093	1.254937485	1.55940355	1.646707177	0.7539241	1.172748883	1.040127851	0.995439937
579	1	182810000	182820000	1	182900000	182910000	182810000	182820000	182900000	182910000	90000	early-g1	Inf	structural_loops	1.104478242	1.731502218	2.295362242	2.26598936	0.854215544	1.139260941	1.116978989	1.221521662
580	3	90020000	90030000	3	90170000	90190000	90020000	90030000	90170000	90180000	150000	ana/telo	Inf	structural_loops	0.936604932	1.577129494	2.298523577	2.274739451	1.086108166	1.037951305	1.03239826	1.259636618
581	3	105470000	105500000	3	105740000	105780000	105480000	105490000	105760000	105770000	280000	ana/telo	ana/telo	dual_function loops	1.512714281	3.0657077	2.784023987	3.093158792	1.489672867	2.90811392	2.966405856	2.554810315
582	1	77970000	77980000	1	78410000	78420000	77970000	77980000	78410000	78420000	440000	ana/telo	Inf	structural_loops	1.159158277	3.047809816	3.984667922	4.664639816	0.801616931	1.065295742	1.903124118	1.776914044
583	18	67620000	67630000	18	67920000	67930000	67620000	67630000	67920000	67930000	300000	early-g1	Inf	dual_function loops	1.690217018	2.416747392	3.734756432	3.768386769	1.177726611	1.34116348	1.769270067	1.781600078
584	2	62290000	62300000	2	62460000	62470000	62290000	62300000	62460000	62470000	170000	early-g1	Inf	dual_function loops	1.132051235	2.038870489	2.243553539	3.209963968	1.107502063	1.330685376	1.514415043	1.505409491
585	5	64770000	64790000	5	65250000	65270000	64770000	64780000	65250000	65260000	480000	ana/telo	Inf	structural_loops	0.91124401	3.113677859	2.916317623	3.541399676	1.387876821	1.405956307	1.321125063	1.374605662
586	18	70660000	70670000	18	70800000	70810000	70660000	70670000	70800000	70810000	140000	ana/telo	Inf	structural_loops	1.022937303	2.789034806	3.355291351	3.454268418	1.100289056	1.005995974	1.636603893	1.331635374
587	9	79650000	79660000	9	79840000	79880000	79650000	79660000	79840000	79850000	190000	ana/telo	Inf	structural_loops	1.595352609	2.09118139	2.986925884	3.718181285	0.907325186	1.394044745	1.327859386	1.292063532
588	19	17190000	17210000	19	17430000	17470000	17190000	17200000	17440000	17450000	250000	early-g1	Inf	structural_loops	0.890891613	2.11594809	3.037180154	3.581016768	1.340678983	0.845032601	0.90059371	0.795214367
589	17	84270000	84310000	17	84580000	84600000	84300000	84310000	84580000	84590000	280000	ana/telo	Inf	dual_function loops	1.38255122	2.615919763	2.740668181	3.017126791	0.861022306	1.533240036	1.738506706	1.896069017
590	11	5010000	5020000	11	5370000	5380000	5010000	5020000	5370000	5380000	360000	early-g1	Inf	dual_function loops	1.299112381	1.965357161	2.978289365	3.953168479	1.073824434	1.499832566	1.919999607	1.887509519
591	3	10000000	10010000	3	10300000	10310000	10000000	10010000	10300000	10310000	300000	ana/telo	Inf	structural_loops	0.914541276	3.138584181	3.862720458	4.460520997	0.808716467	1.791771175	1.963197117	2.082192664
592	6	38870000	38890000	6	38990000	39020000	38870000	38880000	39010000	39020000	140000	ana/telo	early-g1	dual_function loops	0.987598469	2.04486082	2.34931814	2.542993579	1.006150009	1.818469715	1.647141317	1.884400665
593	1	36120000	36130000	1	36190000	36200000	36120000	36130000	36190000	36200000	70000	ana/telo	Inf	dual_function loops	0.792883809	1.099724622	1.063878034	1.265424275	0.722356169	0.930781121	0.925542892	0.968345462
594	11	69080000	69090000	11	69190000	69200000	69080000	69090000	69190000	69200000	110000	ana/telo	Inf	structural_loops	1.282211014	1.914666555	2.587372334	3.089975314	0.804319127	0.825942405	0.869484561	1.049597089
595	14	21610000	21630000	14	21680000	21700000	21620000	21630000	21690000	21700000	70000	ana/telo	Inf	dual_function loops	0.933853873	1.111025552	1.389653666	1.519811413	0.860621905	0.983433349	1.097109144	0.99168148
596	1	51520000	51560000	1	51620000	51660000	51530000	51540000	51640000	51650000	110000	ana/telo	early-g1	structural_loops	1.150160602	2.306714992	2.85130414	3.196211747	0.92440872	1.566359453	1.856275748	2.074084344
597	2	165600000	165640000	2	165870000	165900000	165610000	165620000	165870000	165880000	260000	ana/telo	Inf	structural_loops	1.417228866	3.074252907	3.911302473	3.788910919	1.309696773	1.819079324	1.944798377	1.727721358
598	11	86690000	86720000	11	86800000	86820000	86710000	86720000	86800000	86810000	90000	ana/telo	Inf	dual_function loops	1.021519525	1.750069825	2.591180839	2.711844023	0.958532313	1.329353622	1.314038079	1.370654709
599	7	16560000	16570000	7	16630000	16640000	16560000	16570000	16630000	16640000	70000	early-g1	Inf	structural_loops	0.915692954	0.988429932	1.341775729	1.449445295	0.655594543	0.801013713	0.729313349	0.754444902
600	11	69220000	69240000	11	69380000	69400000	69220000	69230000	69390000	69400000	170000	ana/telo	ana/telo	dual_function loops	1.888549268	2.045400956	1.72515841	1.300387318	1.851737929	2.591540419	3.051234028	2.741021702
601	18	68490000	68510000	18	68620000	68650000	68490000	68500000	68630000	68640000	140000	ana/telo	Inf	dual_function loops	1.10401491	3.246508781	3.915202809	3.792193012	1.003783004	1.431667312	1.724543852	2.25356289
602	10	77440000	77460000	10	77620000	77640000	77440000	77450000	77620000	77630000	180000	ana/telo	early-g1	dual_function loops	1.106792218	2.335034519	3.177732352	3.370273007	1.467878752	1.714930477	2.140916585	1.653356663
603	19	7110000	7160000	19	7250000	7310000	7130000	7140000	7280000	7290000	150000	ana/telo	ana/telo	CRE loops	1.268235831	2.184959168	2.954584782	2.975935391	1.272955652	1.360012864	1.8403741	1.936400967
604	5	92730000	92750000	5	92800000	92830000	92740000	92750000	92810000	92820000	70000	ana/telo	Inf	dual_function loops	0.785579221	1.346060893	2.135779909	2.206547512	0.748317936	1.002639194	1.178677907	1.141831256
605	7	29220000	29240000	7	29360000	29400000	29220000	29230000	29380000	29390000	160000	ana/telo	early-g1	dual_function loops	0.882472732	2.781764372	2.981396797	2.832262422	1.345879866	1.900696333	1.521987428	1.403526245
606	9	62980000	63010000	9	63670000	63700000	62980000	62990000	63690000	63700000	710000	early-g1	Inf	structural_loops	1.546945562	2.506006552	4.28722244	4.673495734	1.412778745	1.412795125	2.0051394	2.291494756
607	18	21310000	21320000	18	21440000	21460000	21310000	21320000	21450000	21460000	140000	ana/telo	ana/telo	dual_function loops	0.900314178	2.384753059	3.05547949	2.858598901	0.982942476	2.179443449	2.305285916	2.156106627
608	1	87820000	87840000	1	87900000	87930000	87830000	87840000	87900000	87910000	70000	early-g1	Inf	structural_loops	0.774680152	1.016647464	1.625952547	1.721992459	0.577917425	0.758912533	0.810721163	0.726313048
609	14	70860000	70870000	14	70940000	70950000	70860000	70870000	70940000	70950000	80000	ana/telo	early-g1	structural_loops	1.015207476	1.791046852	1.927708963	2.040857855	0.742590459	1.257408696	1.632907813	1.433008651
610	4	46400000	46410000	4	46470000	46480000	46400000	46410000	46470000	46480000	70000	ana/telo	early-g1	dual_function loops	0.853742575	1.443437329	1.705666224	1.707967176	0.62557984	1.009805874	1.222112684	1.087319514
611	2	181100000	181150000	2	181310000	181350000	181120000	181130000	181310000	181320000	190000	ana/telo	Inf	structural_loops	1.203033953	1.93064191	2.617264789	2.966738593	1.247537992	1.167170041	1.189342944	1.192317558
612	12	86010000	86020000	12	86090000	86100000	86010000	86020000	86090000	86100000	80000	early-g1	Inf	structural_loops	1.03408711	1.450357577	1.928029487	2.347571748	0.90961217	0.988147782	1.192589546	1.146429258
613	11	11460000	11470000	11	11580000	11590000	11460000	11470000	11580000	11590000	120000	early-g1	early-g1	dual_function loops	1.004107492	1.617871911	2.264609551	1.989979712	1.442326458	1.510837483	1.805697223	1.661475902
614	19	32550000	32590000	19	32750000	32770000	32580000	32590000	32760000	32770000	180000	ana/telo	early-g1	dual_function loops	1.579340204	2.850451942	3.383204386	3.969366791	1.378797595	1.551597662	1.888617292	1.849570113
615	16	10270000	10280000	16	10390000	10400000	10270000	10280000	10390000	10400000	120000	early-g1	Inf	structural_loops	1.261701745	1.311372359	2.017632998	3.235522237	0.832880874	0.720807683	0.994618282	0.843537548
616	3	51380000	51390000	3	51450000	51460000	51380000	51390000	51450000	51460000	70000	early-g1	Inf	dual_function loops	0.712602015	1.025472241	1.093735676	1.241973014	0.802020379	0.868429123	0.907894887	0.895187862
617	10	24670000	24700000	10	24920000	24940000	24680000	24690000	24930000	24940000	250000	ana/telo	Inf	structural_loops	1.326448659	2.870540188	3.154937636	3.847911284	1.782021408	1.371756398	1.649087632	1.784188648
618	6	50060000	50070000	6	50240000	50250000	50060000	50070000	50240000	50250000	180000	early-g1	Inf	dual_function loops	0.817254923	2.064416486	2.944124793	3.15300358	1.022616573	1.262100977	1.343413315	1.429131244
619	7	106640000	106650000	7	106940000	106950000	106640000	106650000	106940000	106950000	300000	early-g1	Inf	structural_loops	1.403706116	2.366629913	3.316797061	3.671059411	1.121757113	1.463775361	1.894899177	1.831223662
620	8	93350000	93360000	8	93540000	93550000	93350000	93360000	93540000	93550000	190000	early-g1	Inf	structural_loops	0.971770257	2.396942438	2.721343658	2.827258834	1.113902299	1.371995833	1.633710585	1.902473069
621	5	143690000	143700000	5	143820000	143830000	143690000	143700000	143820000	143830000	130000	ana/telo	early-g1	dual_function loops	1.189073142	2.108300817	2.436449619	2.66617042	1.091177786	1.535892057	1.967624197	1.646716624
622	7	109390000	109420000	7	109570000	109600000	109410000	109420000	109570000	109580000	160000	ana/telo	early-g1	dual_function loops	1.042851877	2.677907482	3.043114802	3.696815321	1.029147688	1.857013684	2.269331508	2.331841645
623	1	181430000	181440000	1	181550000	181560000	181430000	181440000	181550000	181560000	120000	early-g1	Inf	structural_loops	1.184017827	1.635783786	2.199764297	2.425346815	0.997019848	1.029873531	0.955256905	0.865224244
624	6	22260000	22310000	6	22420000	22460000	22270000	22280000	22440000	22450000	170000	ana/telo	Inf	structural_loops	1.137736449	2.897513393	3.482437645	3.58368651	0.983561747	1.56930054	1.697793778	1.828102873
625	7	29820000	29840000	7	30070000	30090000	29830000	29840000	30080000	30090000	250000	early-g1	Inf	structural_loops	1.484131799	2.17602807	2.543077993	2.908662957	0.880551923	1.332337196	1.15088909	1.379460343
626	2	179640000	179690000	2	179760000	179790000	179650000	179660000	179780000	179790000	130000	early-g1	Inf	structural_loops	0.868745872	1.406180173	2.092042085	2.597874238	0.926483065	0.944150508	0.991708985	0.958066188
627	18	36360000	36400000	18	36480000	36500000	36380000	36390000	36480000	36490000	100000	ana/telo	Inf	structural_loops	1.230175551	2.125532564	3.027808641	2.838921238	0.905227031	1.1151874	1.108946479	1.054494623
628	14	65940000	65950000	14	66010000	66020000	65940000	65950000	66010000	66020000	70000	ana/telo	Inf	structural_loops	0.678207643	1.297475137	1.673805597	1.874355672	0.644514904	0.92104854	0.948551377	1.067194812
629	8	60050000	60060000	8	60120000	60140000	60050000	60060000	60130000	60140000	80000	ana/telo	early-g1	CRE loops	0.894588794	1.348087633	1.966537256	1.950862369	1.046099027	1.375478088	1.608646402	1.511414798
630	11	93990000	94000000	11	94080000	94090000	93990000	94000000	94080000	94090000	90000	ana/telo	Inf	dual_function loops	1.211377324	1.564623789	2.259412687	2.348691649	0.927039611	0.999264116	1.038618129	1.28639743
631	2	128770000	128780000	2	129080000	129090000	128770000	128780000	129080000	129090000	310000	early-g1	Inf	structural_loops	1.226264733	2.976737037	4.177202348	2.803267313	1.021927656	1.180965572	1.667466053	1.568277011
632	8	114560000	114580000	8	116150000	116170000	114570000	114580000	116150000	116160000	1580000	early-g1	Inf	structural_loops	1.653519807	2.838764238	5.928599706	11.34721258	1.221255539	2.357466582	2.711169268	2.42678593
633	19	9040000	9070000	19	9110000	9140000	9060000	9070000	9130000	9140000	70000	ana/telo	ana/telo	dual_function loops	0.693867128	1.294652437	1.762886372	1.756983473	0.808771416	1.14043173	1.304143797	1.441876795
634	X	99410000	99420000	X	99670000	99680000	99410000	99420000	99670000	99680000	260000	ana/telo	Inf	structural_loops	1.243444972	3.35439362	5.234581686	6.14913972	0.91662753	1.427835776	1.553250108	1.712684537
635	13	54900000	54910000	13	55270000	55280000	54900000	54910000	55270000	55280000	370000	ana/telo	Inf	structural_loops	0.610868264	2.375542877	4.444694331	6.4701995	1.046692954	1.420613423	0.967093029	1.209701659
636	10	30520000	30570000	10	31010000	31030000	30540000	30550000	31020000	31030000	480000	ana/telo	Inf	dual_function loops	2.399649317	3.373282171	5.550134711	6.817646668	0.632316971	2.366727081	2.025807739	1.484068306
637	2	4410000	4430000	2	4780000	4790000	4420000	4430000	4780000	4790000	360000	ana/telo	Inf	structural_loops	1.184850159	3.720849494	4.685833084	6.276852597	1.347981543	1.410645533	1.403966247	2.183765861
638	2	71270000	71300000	2	71350000	71390000	71290000	71300000	71360000	71370000	70000	ana/telo	early-g1	CRE loops	0.578330872	1.343516136	1.400044944	1.472806644	0.829809513	0.965023522	1.371127749	1.143339338
639	2	172320000	172360000	2	172410000	172440000	172330000	172340000	172410000	172420000	80000	ana/telo	early-g1	CRE loops	0.958860804	1.462225499	1.73166328	1.744999657	1.172838223	1.568123254	1.618536722	1.578253413
640	2	132400000	132410000	2	132510000	132520000	132400000	132410000	132510000	132520000	110000	ana/telo	ana/telo	CRE loops	1.00841497	2.100718556	2.465324898	2.392050328	1.2091051	2.160459179	2.382599762	2.056022543
641	3	69050000	69080000	3	69270000	69300000	69050000	69060000	69270000	69280000	220000	ana/telo	mid-g1	structural_loops	1.212402194	2.756766385	3.786943163	4.104815394	1.09529626	1.220303362	1.372606859	1.572603213
642	11	117720000	117740000	11	117940000	117960000	117730000	117740000	117950000	117960000	220000	ana/telo	Inf	structural_loops	1.376716229	2.616061355	3.377311825	3.886071786	1.063077211	1.425506045	1.577084745	1.613316887
643	5	105920000	105960000	5	106080000	106090000	105940000	105950000	106080000	106090000	140000	ana/telo	Inf	others	1.283296198	1.893673629	2.481721248	2.725512753	1.146630644	1.238987536	1.335760341	1.44757971
644	11	69080000	69090000	11	69330000	69340000	69080000	69090000	69330000	69340000	250000	ana/telo	Inf	structural_loops	1.137329112	2.34801506	3.229466351	3.628282714	1.01274478	1.180857684	1.005892507	1.303080901
645	7	51510000	51520000	7	51740000	51750000	51510000	51520000	51740000	51750000	230000	early-g1	Inf	dual_function loops	1.275624412	2.154304855	2.524138892	3.482201842	0.99430574	1.567678411	1.715445732	1.443630391
646	13	93340000	93350000	13	93510000	93520000	93340000	93350000	93510000	93520000	170000	early-g1	Inf	dual_function loops	0.919017791	2.166191145	3.17523202	3.301877937	0.563303756	1.212164477	1.388737056	1.322550468
647	11	87780000	87790000	11	88010000	88030000	87780000	87790000	88010000	88020000	230000	early-g1	Inf	dual_function loops	1.659987802	2.145526216	3.009868099	3.379860122	1.384757	1.043020492	1.320408768	1.097103963
648	1	183810000	183850000	1	184070000	184080000	183810000	183820000	184070000	184080000	260000	early-g1	Inf	structural_loops	0.992037659	1.7466166	2.68409398	3.08545939	1.136505236	1.309975573	1.32005297	1.515892271
649	5	121060000	121080000	5	121160000	121170000	121070000	121080000	121160000	121170000	90000	ana/telo	Inf	structural_loops	1.48289611	1.817499382	1.742707896	2.081850488	1.138834884	0.967999467	0.870501319	1.008080646
650	5	115420000	115460000	5	115520000	115540000	115420000	115430000	115530000	115540000	110000	ana/telo	mid-g1	dual_function loops	1.167829395	1.989779637	2.730842843	2.951220354	1.159404946	1.114742053	1.417294139	1.456953559
651	3	96080000	96090000	3	96210000	96250000	96080000	96090000	96240000	96250000	160000	ana/telo	early-g1	dual_function loops	1.018578306	1.927139559	2.170759505	1.773922678	0.452954818	1.236623153	1.284213072	1.339648262
652	7	134160000	134180000	7	134230000	134260000	134170000	134180000	134240000	134250000	70000	ana/telo	early-g1	dual_function loops	0.660474085	1.512196926	1.593610874	1.42820857	0.57647858	0.935821482	1.156653857	1.148182934
653	11	109330000	109370000	11	109420000	109450000	109330000	109340000	109440000	109450000	110000	ana/telo	ana/telo	CRE loops	1.230618697	1.797678275	2.461980097	2.204809437	1.117122816	1.63302603	2.047627104	1.970308712
654	1	193140000	193180000	1	193380000	193400000	193140000	193150000	193390000	193400000	250000	ana/telo	early-g1	dual_function loops	1.137998397	3.011677849	3.317389048	3.086696211	1.110457955	1.999195668	2.24307497	1.66438635
655	4	137990000	138010000	4	138440000	138470000	137990000	138000000	138440000	138450000	450000	early-g1	Inf	structural_loops	1.119928419	2.026649157	4.152640808	5.691379903	0.894847096	1.240919765	1.626148846	2.318726746
656	12	80710000	80720000	12	81200000	81250000	80710000	80720000	81230000	81240000	520000	ana/telo	Inf	dual_function loops	1.155569808	4.158654473	5.135757563	5.183484496	1.064047758	2.100076976	1.966594277	1.948399331
657	8	24130000	24140000	8	24210000	24230000	24130000	24140000	24210000	24220000	80000	ana/telo	Inf	structural_loops	0.834373913	1.444173979	1.813579409	1.892853768	0.892955998	0.983388926	1.070392922	0.949469802
658	7	106750000	106770000	7	106940000	106950000	106760000	106770000	106940000	106950000	180000	ana/telo	Inf	structural_loops	1.123910604	1.885342826	2.287988794	2.557000904	1.070001807	1.118409896	1.417703966	1.602113697
659	1	20920000	20930000	1	21080000	21090000	20920000	20930000	21080000	21090000	160000	ana/telo	early-g1	dual_function loops	1.171747614	2.507201803	2.496724234	2.760562407	1.064781558	1.68391813	1.860920538	1.861221985
660	1	133180000	133190000	1	133440000	133450000	133180000	133190000	133440000	133450000	260000	early-g1	Inf	structural_loops	1.013167468	1.941218104	2.527118064	3.601228074	0.865092878	0.955774908	1.211826353	1.197622929
661	2	38510000	38530000	2	38590000	38600000	38510000	38520000	38590000	38600000	80000	early-g1	Inf	structural_loops	0.900180582	1.430687736	1.85189248	1.987971214	0.933525865	0.952840454	1.126379132	1.024464424
662	10	87830000	87850000	10	88180000	88230000	87840000	87850000	88190000	88200000	350000	ana/telo	early-g1	dual_function loops	1.257219924	2.752282112	5.001549709	4.985154773	1.248843342	2.44242419	3.043932361	3.51719456
663	17	17530000	17540000	17	17780000	17790000	17530000	17540000	17780000	17790000	250000	ana/telo	Inf	dual_function loops	1.02289016	2.602616077	3.958009753	3.328521222	1.027232979	0.965635074	1.479257231	1.91300718
664	4	43030000	43090000	4	43430000	43440000	43060000	43070000	43430000	43440000	370000	ana/telo	early-g1	dual_function loops	0.971912494	4.643072514	5.412426728	5.189618274	0.964151437	1.995702357	2.196405238	2.531574637
665	11	100840000	100850000	11	100910000	100930000	100840000	100850000	100910000	100920000	70000	early-g1	Inf	structural_loops	0.922547575	1.183339369	1.782461851	1.736734202	0.509664563	0.492755687	0.611317194	0.60481203
666	2	155490000	155500000	2	155580000	155590000	155490000	155500000	155580000	155590000	90000	early-g1	Inf	structural_loops	1.017968478	1.520380837	2.024693008	2.382484737	0.732405979	0.906855875	0.929966549	1.046484165
667	10	116490000	116530000	10	116640000	116650000	116500000	116510000	116640000	116650000	140000	ana/telo	Inf	CRE loops	1.353515246	2.322115562	2.80011697	3.002524652	1.271410638	1.771807011	1.932153124	2.165472527
668	X	103210000	103230000	X	103350000	103400000	103220000	103230000	103360000	103370000	140000	ana/telo	ana/telo	dual_function loops	1.277584263	3.382341729	3.778150015	3.865669153	1.646022444	2.67161839	2.043736919	2.381058569
669	14	20520000	20530000	14	20630000	20640000	20520000	20530000	20630000	20640000	110000	early-g1	Inf	structural_loops	1.248693418	1.730180708	2.251657988	2.785824344	0.920759997	0.988805206	1.158030363	1.020680391
670	19	21450000	21460000	19	21630000	21640000	21450000	21460000	21630000	21640000	180000	ana/telo	Inf	dual_function loops	0.965548218	2.963958832	3.695055546	3.703134635	0.96355092	1.436950774	1.725099754	1.596285954
671	2	39130000	39140000	2	39220000	39230000	39130000	39140000	39220000	39230000	90000	ana/telo	Inf	structural_loops	1.248712436	2.100744489	2.060681643	2.933125944	1.013782086	0.928046454	1.212663378	1.105226334
672	11	107070000	107080000	11	107330000	107340000	107070000	107080000	107330000	107340000	260000	ana/telo	Inf	structural_loops	0.989509295	2.232294056	2.740143485	3.101659218	0.977654489	1.1852152	1.203625544	1.904693842
673	18	84980000	84990000	18	85080000	85090000	84980000	84990000	85080000	85090000	100000	early-g1	Inf	structural_loops	1.232715823	1.648663959	2.008284324	2.818013682	1.118288031	0.830237765	0.964203841	0.904997465
674	4	118670000	118680000	4	118880000	118890000	118670000	118680000	118880000	118890000	210000	early-g1	Inf	structural_loops	1.305543613	2.575405667	3.028683095	3.327735304	1.192612031	1.174964528	1.080913721	1.274720551
675	7	132860000	132920000	7	133220000	133240000	132890000	132900000	133230000	133240000	340000	ana/telo	Inf	structural_loops	1.639937158	2.878618152	3.831273113	4.22313413	0.779273537	1.672921536	1.57368972	1.711330699
676	9	59560000	59580000	9	59800000	59840000	59570000	59580000	59810000	59820000	240000	ana/telo	Inf	structural_loops	1.132455927	2.832453084	3.378147523	4.304649689	0.638240217	1.05920156	1.329523607	1.342759696
677	16	30590000	30600000	16	30970000	30980000	30590000	30600000	30970000	30980000	380000	early-g1	Inf	structural_loops	1.114546546	2.517226348	3.450198391	3.683245023	1.140856345	1.448522931	1.572167238	1.661055145
678	2	75440000	75460000	2	75610000	75620000	75440000	75450000	75610000	75620000	170000	early-g1	Inf	dual_function loops	1.664375285	2.396412653	3.150858564	3.706952732	1.194919124	1.128788674	0.955062124	1.080095185
679	7	87150000	87160000	7	87220000	87230000	87150000	87160000	87220000	87230000	70000	early-g1	Inf	dual_function loops	0.504021277	1.011141869	1.183643321	1.54254966	0.695653586	0.6863458	0.688078134	0.757594668
680	11	95540000	95550000	11	95630000	95640000	95540000	95550000	95630000	95640000	90000	mid-g1	Inf	dual_function loops	1.056740629	1.766651001	2.200785947	2.316476551	1.122789097	1.091742468	1.33120019	1.453975343
681	12	111650000	111690000	12	112060000	112090000	111650000	111660000	112080000	112090000	430000	ana/telo	Inf	structural_loops	1.433441708	3.399801138	2.800992221	4.912927384	1.178877451	1.719480165	1.879868636	2.218337109
682	1	63700000	63740000	1	64480000	64500000	63710000	63720000	64490000	64500000	780000	ana/telo	Inf	structural_loops	1.118395807	3.284727843	3.840303886	6.780913514	1.215926831	1.338621823	1.549010457	1.382294324
683	5	49760000	49770000	5	50350000	50360000	49760000	49770000	50350000	50360000	590000	early-g1	Inf	structural_loops	0.523414206	3.409727368	6.18444235	6.461509371	0.731386006	1.001787431	1.324372171	0.627646641
684	16	30060000	30070000	16	30180000	30190000	30060000	30070000	30180000	30190000	120000	ana/telo	ana/telo	dual_function loops	1.294519183	2.128108098	2.208637015	1.926247283	1.123656969	1.911752048	2.138727236	1.736651392
685	11	53270000	53290000	11	53540000	53560000	53280000	53290000	53540000	53550000	260000	ana/telo	Inf	dual_function loops	1.186251519	2.520794635	3.273711369	2.846245031	1.603886743	1.260511599	1.115357718	1.45397047
686	9	98960000	98970000	9	99270000	99280000	98960000	98970000	99270000	99280000	310000	ana/telo	Inf	structural_loops	1.125735402	3.066461545	3.453102557	3.967479833	0.978884219	1.202135668	1.107698825	0.9147585
687	16	44480000	44490000	16	44720000	44730000	44480000	44490000	44720000	44730000	240000	ana/telo	Inf	structural_loops	1.101035188	2.223474516	3.688486193	4.644292915	1.12118157	1.123543629	1.748434884	2.285211383
688	14	70260000	70270000	14	70530000	70540000	70260000	70270000	70530000	70540000	270000	early-g1	Inf	structural_loops	1.016483023	2.172292143	2.6548902	3.281931378	0.836715086	0.805440115	0.762885211	1.000564698
689	16	31450000	31460000	16	31890000	31930000	31450000	31460000	31910000	31920000	460000	ana/telo	Inf	structural_loops	1.047748382	3.5537808	4.957617295	5.184951362	0.428711724	2.357750665	1.960325409	2.616442297
690	15	63480000	63500000	15	63550000	63570000	63490000	63500000	63560000	63570000	70000	ana/telo	ana/telo	dual_function loops	0.674059037	1.321571365	1.600626028	1.691777562	0.56792681	1.259697995	1.277007633	1.473931375
691	17	45610000	45620000	17	45690000	45700000	45610000	45620000	45690000	45700000	80000	ana/telo	Inf	structural_loops	0.825900074	1.213901903	1.629178109	1.914876195	0.679417074	0.662683963	1.003558531	0.925280714
692	11	22120000	22130000	11	22510000	22530000	22120000	22130000	22520000	22530000	400000	ana/telo	Inf	structural_loops	1.299023788	2.38071738	4.067596864	5.333748843	1.093998442	1.351623059	1.315102043	1.443192415
693	2	150420000	150440000	2	150490000	150510000	150430000	150440000	150500000	150510000	70000	ana/telo	Inf	dual_function loops	0.712724302	1.088596727	1.107702058	1.239654029	0.660819581	0.751893714	0.644962383	0.659340799
694	3	115410000	115420000	3	115590000	115600000	115410000	115420000	115590000	115600000	180000	ana/telo	early-g1	CRE loops	1.256617159	1.973615444	2.362473407	2.373676175	1.157581628	1.489640456	2.157776975	2.0445489
695	11	53540000	53590000	11	53660000	53670000	53560000	53570000	53660000	53670000	100000	ana/telo	Inf	dual_function loops	1.456947132	2.288336205	2.848237431	2.83100645	1.200944227	1.256592275	1.25625191	1.405405096
696	15	76550000	76560000	15	76730000	76740000	76550000	76560000	76730000	76740000	180000	ana/telo	early-g1	dual_function loops	1.269805833	1.94145171	2.510441604	2.411547452	1.254285786	1.735470397	2.354531909	2.071373594
697	3	84150000	84160000	3	84240000	84280000	84150000	84160000	84260000	84270000	110000	ana/telo	ana/telo	CRE loops	1.512586461	2.124959065	2.410768029	2.239553635	1.652718319	1.926372382	2.032008641	1.851549894
698	4	14880000	14890000	4	15230000	15250000	14880000	14890000	15240000	15250000	360000	ana/telo	Inf	dual_function loops	1.014965851	3.322749683	3.876471588	4.323078652	0.905959925	1.497810019	1.521644605	1.45745295
699	3	120870000	120880000	3	120990000	121010000	120870000	120880000	120990000	121000000	120000	ana/telo	Inf	CRE loops	0.858629718	1.866108347	2.287466915	2.563200857	0.974969168	1.51879125	1.329632538	1.428695973
700	3	141950000	141960000	3	142110000	142150000	141950000	141960000	142140000	142150000	190000	early-g1	Inf	structural_loops	1.412303524	2.27358534	3.342498574	4.29966009	0.970363729	1.185780867	1.016648283	1.129515846
701	19	5960000	5970000	19	6030000	6050000	5960000	5970000	6030000	6040000	70000	ana/telo	Inf	dual_function loops	0.792565908	1.351994668	1.43990878	1.559337156	0.802912848	1.054329418	1.271234282	1.158563048
702	4	132860000	132870000	4	133000000	133010000	132860000	132870000	133000000	133010000	140000	ana/telo	Inf	structural_loops	1.200703703	2.031326497	2.21716382	2.442738727	1.022981442	1.617687051	1.513213965	1.926664713
703	8	11550000	11560000	8	11630000	11640000	11550000	11560000	11630000	11640000	80000	ana/telo	ana/telo	CRE loops	1.219026437	1.758816265	1.451532822	1.310112633	1.032427008	1.94754025	1.653550735	1.536738487
704	19	37500000	37520000	19	37570000	37620000	37500000	37510000	37590000	37600000	90000	ana/telo	early-g1	dual_function loops	1.097188601	1.916609678	2.476778264	2.500120599	0.953009962	1.502349243	1.883387662	1.662016597
705	18	61700000	61710000	18	61900000	61910000	61700000	61710000	61900000	61910000	200000	early-g1	Inf	dual_function loops	1.004345576	2.251276917	2.975261137	3.420885336	1.114945782	1.422615576	1.135466356	1.209906868
706	19	45850000	45890000	19	46070000	46120000	45880000	45890000	46090000	46100000	210000	ana/telo	early-g1	structural_loops	1.419256005	2.135176544	2.825379381	3.236332575	1.135961295	1.269740965	1.269972678	1.674994836
707	13	22140000	22150000	13	23490000	23500000	22140000	22150000	23490000	23500000	1350000	early-g1	mid-g1	CRE loops	1.513470709	2.236836855	4.588959673	3.820658842	1.144708259	1.773413886	2.517787335	2.284496129
708	2	152740000	152750000	2	152970000	152980000	152740000	152750000	152970000	152980000	230000	early-g1	Inf	structural_loops	1.441395911	2.057608719	2.397732974	3.045702965	1.01240812	1.483376001	1.753250622	1.962323395
709	8	28160000	28170000	8	28300000	28310000	28160000	28170000	28300000	28310000	140000	early-g1	Inf	structural_loops	0.989933008	2.424700017	2.943833353	2.735549554	0.84137711	1.418867461	1.602165306	1.743681179
710	11	8880000	8890000	11	9030000	9040000	8880000	8890000	9030000	9040000	150000	ana/telo	Inf	structural_loops	0.908371272	2.809826724	3.059926632	3.897030804	1.039056198	1.66959756	1.599324794	1.661717349
711	12	33710000	33720000	12	33950000	33960000	33710000	33720000	33950000	33960000	240000	early-g1	Inf	structural_loops	1.62666131	2.038625104	2.749487925	3.711871046	1.152357613	1.162451693	1.262534107	1.171343795
712	7	53530000	53540000	7	53630000	53640000	53530000	53540000	53630000	53640000	100000	early-g1	Inf	structural_loops	0.86441759	1.604873008	2.27574458	2.760417226	1.055822422	1.432034908	1.541982636	1.599979231
713	7	133540000	133550000	7	133670000	133680000	133540000	133550000	133670000	133680000	130000	early-g1	Inf	structural_loops	1.375569641	1.60489841	1.883665755	2.31034828	0.992518881	1.049186954	1.07602366	1.060248027
714	2	163350000	163360000	2	163540000	163550000	163350000	163360000	163540000	163550000	190000	ana/telo	Inf	structural_loops	0.874315692	2.043058951	2.50833016	2.868054644	0.985894481	1.131761791	0.941669162	0.86006672
715	11	32110000	32120000	11	32210000	32220000	32110000	32120000	32210000	32220000	100000	ana/telo	Inf	structural_loops	0.790835569	1.978115752	2.432071258	2.938691808	1.196841418	1.017240713	0.955593504	1.389772974
716	13	82080000	82090000	13	83790000	83800000	82080000	82090000	83790000	83800000	1710000	mid-g1	Inf	structural_loops	1.645572676	4.152045289	5.283567105	7.11592236	0.136574816	1.096243061	1.782857319	2.158756633
717	16	92690000	92720000	16	92790000	92830000	92690000	92700000	92820000	92830000	130000	ana/telo	ana/telo	dual_function loops	1.192799273	2.030791131	2.171279222	2.254994432	1.188152691	1.929343495	2.310598948	2.365032599
718	3	51360000	51370000	3	51440000	51480000	51360000	51370000	51450000	51460000	90000	ana/telo	ana/telo	CRE loops	0.890671865	1.795660129	2.055990495	1.962028088	1.03929336	1.635430583	1.807355187	1.703169315
719	4	46510000	46550000	4	46600000	46620000	46540000	46550000	46610000	46620000	70000	early-g1	early-g1	dual_function loops	0.935858156	0.975887785	1.410519389	1.300686385	0.675661548	0.912596156	1.003573291	0.909247266
720	18	80800000	80810000	18	80920000	80930000	80800000	80810000	80920000	80930000	120000	ana/telo	Inf	structural_loops	1.040938744	1.9950211	2.082962055	2.781520817	1.143040347	1.336039433	1.059150813	1.321685422
721	16	84730000	84740000	16	84830000	84840000	84730000	84740000	84830000	84840000	100000	ana/telo	ana/telo	CRE loops	1.028080818	2.365746153	2.363140697	2.516136939	1.252452076	2.131919737	2.263864595	2.667551023
722	4	136000000	136020000	4	136170000	136180000	136000000	136010000	136170000	136180000	170000	early-g1	Inf	structural_loops	1.080586094	1.995339866	2.545429682	2.820946525	0.927142598	1.089021233	1.122262653	0.969160006
723	11	87470000	87480000	11	87560000	87570000	87470000	87480000	87560000	87570000	90000	ana/telo	early-g1	CRE loops	1.2330212	1.635662125	2.421821887	2.188261464	0.987431623	1.429466069	1.71044222	1.575022004
724	18	65460000	65470000	18	65640000	65650000	65460000	65470000	65640000	65650000	180000	early-g1	Inf	structural_loops	0.949165482	2.305972464	3.290004014	3.937706338	0.83842031	1.137192994	0.91522403	1.236828375
725	2	172290000	172310000	2	172880000	172920000	172300000	172310000	172900000	172910000	600000	ana/telo	Inf	structural_loops	1.368061585	3.278138688	4.635890023	5.662061963	1.038889289	1.651331938	1.757282793	2.338958066
726	3	79000000	79010000	3	79610000	79620000	79000000	79010000	79610000	79620000	610000	early-g1	Inf	structural_loops	0.808929586	3.00947072	3.597010357	4.931784794	0.859166216	2.068056542	1.184810733	1.647562423
727	6	51530000	51550000	6	51800000	51810000	51530000	51540000	51800000	51810000	270000	early-g1	Inf	structural_loops	2.115105054	2.210796307	4.175982923	4.37008159	1.163397318	0.849386255	1.460983655	1.298699681
728	2	48750000	48760000	2	49580000	49590000	48750000	48760000	49580000	49590000	830000	ana/telo	Inf	structural_loops	1.633736162	3.698490422	6.76164702	7.945792871	0.863265859	2.303432238	2.065708099	1.94854091
729	5	114910000	114920000	5	115060000	115070000	114910000	114920000	115060000	115070000	150000	early-g1	Inf	structural_loops	1.180028221	1.773003451	2.786985412	2.52729073	1.480064476	1.382947857	1.516454987	1.53121411
730	9	106190000	106200000	9	106320000	106330000	106190000	106200000	106320000	106330000	130000	ana/telo	Inf	dual_function loops	0.963744711	2.270328453	2.776895416	2.7679832	0.924510438	1.399542814	1.519796999	1.40484975
731	10	111410000	111420000	10	111540000	111550000	111410000	111420000	111540000	111550000	130000	early-g1	Inf	structural_loops	0.934569111	1.888396306	2.735227579	2.856877595	1.156727601	1.047834309	1.253688848	1.363458408
732	12	105980000	105990000	12	106170000	106180000	105980000	105990000	106170000	106180000	190000	early-g1	Inf	others	0.933395106	1.517928717	2.308749435	2.660107913	0.798697851	1.213357744	1.383365365	1.661043886
733	9	109780000	109820000	9	109950000	110010000	109800000	109810000	109970000	109980000	170000	ana/telo	Inf	structural_loops	1.448994167	2.775133856	3.35317708	3.51140951	1.16477627	1.299248541	1.862530177	1.69514908
734	10	24350000	24360000	10	24500000	24510000	24350000	24360000	24500000	24510000	150000	early-g1	Inf	dual_function loops	1.609860866	2.631006213	2.951109513	2.960464532	1.259452954	2.325159729	2.152954667	2.228322808
735	11	70220000	70250000	11	70420000	70470000	70220000	70230000	70430000	70440000	210000	ana/telo	early-g1	dual_function loops	1.72495285	2.240175804	3.123503879	3.142820298	0.955278498	1.654671225	2.046286368	2.025190122
736	8	60010000	60020000	8	60270000	60280000	60010000	60020000	60270000	60280000	260000	early-g1	Inf	structural_loops	1.514275481	2.72785744	3.790784913	5.141676086	1.239859621	1.379616322	1.742675646	1.59101155
737	11	88020000	88040000	11	88680000	88700000	88020000	88030000	88690000	88700000	670000	ana/telo	mid-g1	structural_loops	0.877582671	3.061660919	3.083629268	4.58104314	1.228071141	1.441409395	1.599362163	2.154832707
738	18	78020000	78040000	18	78320000	78360000	78020000	78030000	78330000	78340000	310000	ana/telo	Inf	structural_loops	1.367811426	3.661738042	4.162885047	4.863147654	0.982910009	1.391761756	1.381149681	1.954146763
739	3	116030000	116040000	3	116450000	116460000	116030000	116040000	116450000	116460000	420000	mid-g1	Inf	structural_loops	0.602958723	2.994978055	3.0359278	4.619079782	1.506042629	1.036218408	1.281117431	0.831299903
740	2	130100000	130140000	2	130220000	130250000	130110000	130120000	130240000	130250000	130000	ana/telo	ana/telo	dual_function loops	1.17805411	1.837074539	2.816615721	2.627001224	1.256981312	2.249595081	2.349975984	2.4947865
741	3	87890000	87900000	3	88040000	88050000	87890000	87900000	88040000	88050000	150000	ana/telo	Inf	structural_loops	0.991898164	1.63247858	2.108794929	2.231988472	1.059642514	0.932868944	1.114749558	1.175237097
742	10	76970000	76990000	10	77060000	77090000	76980000	76990000	77080000	77090000	100000	ana/telo	early-g1	dual_function loops	1.229642194	2.076009556	2.095210913	2.331107296	1.125009636	1.712403935	2.000498094	1.679074142
743	11	87870000	87880000	11	87970000	87980000	87870000	87880000	87970000	87980000	100000	ana/telo	Inf	dual_function loops	1.377281247	2.056482123	2.579330032	2.462621501	0.939085104	1.577072288	1.73166567	1.545656133
744	7	107570000	107580000	7	107640000	107650000	107570000	107580000	107640000	107650000	70000	early-g1	Inf	others	0.866482022	0.879747062	1.14252206	1.250266305	0.538806135	0.737086084	0.684705974	0.714554355
745	2	169930000	169960000	2	170020000	170080000	169950000	169960000	170040000	170050000	90000	ana/telo	ana/telo	dual_function loops	1.011818751	2.13977927	2.574992953	2.617814889	1.04073133	1.754633466	2.128858322	2.342907581
746	7	52980000	53000000	7	53060000	53070000	52990000	53000000	53060000	53070000	70000	ana/telo	ana/telo	structural_loops	0.69475754	1.541492424	1.565194344	1.577912736	0.733519286	1.163632933	1.297959895	1.222393058
747	1	173270000	173300000	1	173400000	173410000	173280000	173290000	173400000	173410000	120000	ana/telo	mid-g1	dual_function loops	1.364513903	2.299699233	2.928483014	3.003584299	0.816011903	1.181829808	1.584221496	1.791925029
748	9	107860000	107870000	9	107950000	107960000	107860000	107870000	107950000	107960000	90000	ana/telo	Inf	dual_function loops	1.028647564	1.965461617	2.261905843	2.336540154	1.18233506	1.078402704	1.342446522	1.207607668
749	9	62130000	62150000	9	62390000	62410000	62140000	62150000	62390000	62400000	250000	ana/telo	Inf	structural_loops	0.990542597	4.381851033	4.907832868	5.230580826	1.128778698	1.811531056	1.663880118	1.603440431
750	13	21790000	21810000	13	22130000	22150000	21800000	21810000	22130000	22140000	330000	early-g1	early-g1	dual_function loops	1.836997241	2.304868978	3.40741375	3.076425101	2.38308949	2.977108484	3.766946212	4.097230116
751	1	122010000	122020000	1	122130000	122170000	122010000	122020000	122160000	122170000	150000	ana/telo	ana/telo	CRE loops	0.969346542	2.138606992	2.072617125	1.831757247	0.809319731	2.176614321	2.514652836	2.19028746
752	1	93840000	93860000	1	94350000	94360000	93850000	93860000	94350000	94360000	500000	early-g1	Inf	structural_loops	1.585154157	1.69976136	2.460904352	3.013883198	0.905177172	1.167343036	1.378304752	1.803588459
753	1	163820000	163830000	1	163890000	163900000	163820000	163830000	163890000	163900000	70000	ana/telo	early-g1	CRE loops	0.610939173	1.09452184	1.319523921	1.147256091	0.651004999	1.068859174	1.185353902	1.193184384
754	5	139730000	139760000	5	139810000	139840000	139750000	139760000	139830000	139840000	80000	early-g1	early-g1	dual_function loops	0.800253935	1.223819746	1.565548659	1.881435175	0.853585245	0.997967325	1.227824667	1.155681518
755	17	26600000	26620000	17	26760000	26800000	26600000	26610000	26770000	26780000	170000	ana/telo	Inf	structural_loops	1.051154689	2.329647337	3.442174589	3.688839489	0.915281027	1.264138688	1.287101005	1.586220813
756	3	14860000	14880000	3	15220000	15250000	14870000	14880000	15240000	15250000	370000	ana/telo	Inf	structural_loops	0.996241311	2.8349952	3.276092504	3.619248548	1.263791856	1.642092282	1.420099789	1.52468311
757	10	92510000	92520000	10	92880000	92890000	92510000	92520000	92880000	92890000	370000	early-g1	Inf	structural_loops	0.785971809	3.801876464	5.969477972	6.350321846	1.144996904	1.199657312	1.828053001	1.567238904
758	7	135380000	135400000	7	135480000	135490000	135390000	135400000	135480000	135490000	90000	ana/telo	Inf	structural_loops	0.880940301	2.010881719	2.466987144	2.658083078	0.931419393	1.072325254	0.853203192	1.039210942
759	8	122210000	122220000	8	122300000	122310000	122210000	122220000	122300000	122310000	90000	early-g1	Inf	structural_loops	1.006374726	1.236931678	1.81227507	1.912815065	0.904800643	0.879998826	0.898783175	0.894972266
760	14	66490000	66500000	14	66580000	66590000	66490000	66500000	66580000	66590000	90000	early-g1	Inf	structural_loops	0.973589388	1.732400522	2.208593733	2.899382939	1.162625238	1.089312374	1.236886154	1.410560347
761	1	37500000	37540000	1	37680000	37700000	37520000	37530000	37690000	37700000	170000	ana/telo	Inf	structural_loops	0.951424059	2.065517389	2.842409847	2.916222878	0.890263913	0.801360323	0.962212129	1.150195867
762	11	116930000	116940000	11	117210000	117220000	116930000	116940000	117210000	117220000	280000	ana/telo	Inf	dual_function loops	1.568274722	2.455720733	3.852045413	2.934503661	1.25176853	1.822310866	1.895601375	1.783317794
763	10	92530000	92550000	10	92600000	92630000	92530000	92540000	92620000	92630000	90000	ana/telo	early-g1	dual_function loops	0.769912085	1.795748202	2.290871631	2.260389954	0.924582063	1.367480711	1.51461545	1.513317747
764	1	174340000	174350000	1	174410000	174420000	174340000	174350000	174410000	174420000	70000	early-g1	Inf	structural_loops	0.893786693	1.153066806	1.833397285	2.122824161	0.470305682	0.980603512	0.914689558	1.045730193
765	2	146780000	146790000	2	147000000	147010000	146780000	146790000	147000000	147010000	220000	ana/telo	Inf	structural_loops	0.979751882	2.326564231	3.563452226	4.022689674	0.83959218	1.085360723	1.069310996	1.346553222
766	11	96130000	96180000	11	96390000	96440000	96140000	96150000	96410000	96420000	270000	ana/telo	Inf	structural_loops	1.536691634	2.951203613	3.708738919	3.658970431	1.0798668	1.514001019	1.745630499	1.80106082
767	12	72870000	72880000	12	73140000	73150000	72870000	72880000	73140000	73150000	270000	ana/telo	Inf	structural_loops	0.955346965	2.608307858	3.205450808	4.19131759	1.100131371	1.375533651	1.4049748	1.149712865
768	2	121380000	121420000	2	121630000	121670000	121390000	121400000	121660000	121670000	270000	ana/telo	Inf	structural_loops	0.79968099	3.098910309	3.310875804	4.364240002	0.966761703	1.531392798	1.483705593	1.502750594
769	18	63280000	63310000	18	63450000	63470000	63300000	63310000	63450000	63460000	150000	early-g1	Inf	structural_loops	1.353504699	2.106643236	2.897061094	3.323598773	0.98539644	1.291525724	1.454549365	1.720844693
770	10	28200000	28210000	10	28440000	28460000	28200000	28210000	28450000	28460000	250000	early-g1	Inf	structural_loops	1.540689237	2.259376545	3.119246114	3.9750099	0.964715318	1.461968387	1.578823517	1.684470742
771	13	64410000	64420000	13	64540000	64550000	64410000	64420000	64540000	64550000	130000	ana/telo	Inf	structural_loops	1.167245694	2.098694839	2.512689538	2.751035227	1.162420425	1.456535729	1.443791541	1.332878112
772	2	154530000	154540000	2	154680000	154690000	154530000	154540000	154680000	154690000	150000	early-g1	Inf	structural_loops	1.471619798	2.002877566	2.719285459	3.130576627	0.717808537	1.25314503	1.423000211	1.726239349
773	10	110410000	110460000	10	110520000	110550000	110420000	110430000	110530000	110540000	110000	early-g1	Inf	structural_loops	1.005513102	2.16810331	2.64199521	3.035577109	0.89711031	1.077870564	1.250888388	1.115268058
774	16	35730000	35750000	16	35810000	35820000	35730000	35740000	35810000	35820000	80000	ana/telo	Inf	dual_function loops	1.032446118	1.808781357	1.82293132	2.064226563	0.665604853	0.968762049	0.82882492	0.916214208
775	9	71390000	71400000	9	71460000	71470000	71390000	71400000	71460000	71470000	70000	early-g1	Inf	structural_loops	0.632161814	1.172948632	1.529278308	1.563785765	0.630541566	0.689028069	0.615404405	0.655777526
776	12	104660000	104670000	12	104730000	104740000	104660000	104670000	104730000	104740000	70000	early-g1	Inf	structural_loops	0.514707856	0.73582429	0.945442339	1.305907983	0.402627354	0.525247194	0.476461441	0.510211976
777	7	107670000	107680000	7	107770000	107820000	107670000	107680000	107800000	107810000	130000	ana/telo	Inf	structural_loops	1.397721509	1.85240555	3.055559933	3.018625046	1.219420772	1.166167189	1.732617078	1.678713358
778	10	79430000	79460000	10	79570000	79600000	79440000	79450000	79570000	79580000	130000	ana/telo	Inf	dual_function loops	1.47098645	1.913514651	1.957752924	2.158812502	1.355448091	1.329305051	1.413159534	1.519062404
779	6	50760000	50770000	6	50880000	50890000	50760000	50770000	50880000	50890000	120000	ana/telo	Inf	structural_loops	1.137237034	2.064759427	3.500651158	3.858894945	1.497995066	1.242542006	1.656690092	1.616672381
780	5	115420000	115430000	5	115680000	115690000	115420000	115430000	115680000	115690000	260000	early-g1	Inf	dual_function loops	0.936549725	2.451595293	3.122756123	3.100360621	1.249518967	1.819946649	1.674552327	1.970110236
781	1	23830000	23840000	1	24030000	24040000	23830000	23840000	24030000	24040000	200000	early-g1	Inf	structural_loops	1.02741318	1.844436672	2.840786863	3.478732762	1.15295103	1.263236742	1.53083323	1.659861346
782	7	139410000	139430000	7	139660000	139690000	139410000	139420000	139660000	139670000	250000	ana/telo	Inf	structural_loops	1.251119994	2.502575975	2.876192672	3.157230979	1.087968847	1.419108926	1.673228087	1.49999629
783	9	45790000	45820000	9	46040000	46090000	45810000	45820000	46060000	46070000	250000	ana/telo	ana/telo	dual_function loops	1.544869339	3.224736188	3.360177906	4.492628769	1.009344034	1.52891033	1.789773005	2.006495226
784	2	156700000	156710000	2	156820000	156860000	156700000	156710000	156850000	156860000	150000	ana/telo	early-g1	dual_function loops	1.378435103	1.766989788	2.127097068	1.914607713	0.995780047	1.325471124	1.614584103	1.626335853
785	1	30930000	30940000	1	31000000	31010000	30930000	30940000	31000000	31010000	70000	ana/telo	ana/telo	CRE loops	0.768039195	1.350205953	1.496030263	1.159549731	0.820254312	1.119628656	1.477116853	1.2759093
786	2	172650000	172670000	2	172900000	172920000	172650000	172660000	172910000	172920000	260000	ana/telo	Inf	structural_loops	0.926623734	3.028041644	3.227118754	3.914106758	1.407728754	1.415743536	1.212868923	1.337947585
787	13	22110000	22140000	13	23590000	23650000	22130000	22140000	23620000	23630000	1490000	ana/telo	ana/telo	dual_function loops	1.194403406	3.626921832	4.565228584	3.962919928	2.669030742	4.73394884	5.13790815	4.313595951
788	18	34240000	34250000	18	34410000	34420000	34240000	34250000	34410000	34420000	170000	ana/telo	Inf	structural_loops	1.536199489	3.09637993	3.119223709	4.498539617	0.818379897	1.559632135	0.894184979	1.461247624
789	16	91930000	91940000	16	92480000	92490000	91930000	91940000	92480000	92490000	550000	ana/telo	Inf	dual_function loops	1.472739923	2.509983932	3.229829499	4.068572928	1.145791411	1.411062992	1.496927303	1.342296064
790	17	5430000	5450000	17	5720000	5750000	5430000	5440000	5740000	5750000	310000	ana/telo	Inf	structural_loops	0.973214245	3.720554005	4.459387335	5.803206517	1.220669746	1.984184049	1.69352162	2.086858683
791	8	67210000	67220000	8	67370000	67380000	67210000	67220000	67370000	67380000	160000	early-g1	early-g1	CRE loops	1.257174132	2.215974675	2.908199635	3.318529664	1.192015852	2.251408464	2.938481221	2.834774157
792	4	133140000	133180000	4	133380000	133400000	133140000	133150000	133380000	133390000	240000	ana/telo	Inf	dual_function loops	1.600729743	2.732158919	3.990572833	3.821485595	1.092789569	1.537259102	1.633827233	1.529212851
793	3	95140000	95170000	3	95230000	95270000	95150000	95160000	95240000	95250000	90000	ana/telo	Inf	dual_function loops	1.410809726	1.815599227	2.056105856	2.128722807	1.2622362	1.571973756	1.829804804	1.658712255
794	6	88060000	88070000	6	88130000	88150000	88060000	88070000	88140000	88150000	80000	ana/telo	ana/telo	dual_function loops	1.12115887	1.604422498	1.67591538	1.586363507	1.220938487	2.026839608	2.010116584	1.758149738
795	14	55880000	55890000	14	56050000	56060000	55880000	55890000	56050000	56060000	170000	early-g1	Inf	structural_loops	1.283668693	2.136734583	2.277549668	2.555526403	0.82051548	0.984863563	1.304848344	1.331203727
796	5	33610000	33630000	5	33690000	33730000	33610000	33620000	33720000	33730000	110000	ana/telo	ana/telo	dual_function loops	1.281220655	1.974995621	1.887573005	2.241798832	0.756111527	2.13240623	1.876741566	1.82816834
797	5	134650000	134670000	5	134820000	134850000	134660000	134670000	134820000	134830000	160000	early-g1	Inf	structural_loops	1.094576026	1.778435776	2.28434211	2.890027006	0.811330612	0.926907131	0.916102863	0.778748821
798	17	24860000	24890000	17	25000000	25040000	24880000	24890000	25020000	25030000	140000	ana/telo	early-g1	dual_function loops	1.068095803	1.985164523	2.353689663	2.873589371	0.906635884	1.293199151	1.334338876	1.46233312
799	11	120370000	120380000	11	120460000	120470000	120370000	120380000	120460000	120470000	90000	early-g1	Inf	dual_function loops	1.15266117	1.268107053	1.615180938	1.74127772	0.830476298	0.740758282	0.947467237	0.8370261
800	3	96070000	96110000	3	96270000	96310000	96080000	96090000	96280000	96290000	200000	ana/telo	ana/telo	CRE loops	2.002670668	2.71954184	2.854659748	3.211949634	1.396395848	2.480507474	2.631815775	3.057934729
801	1	181780000	181790000	1	182180000	182190000	181780000	181790000	182180000	182190000	400000	early-g1	Inf	dual_function loops	1.382995815	2.1736981	2.938665773	2.321539363	1.71146745	1.618972843	1.808508729	1.782520076
802	11	119350000	119370000	11	119740000	119780000	119360000	119370000	119760000	119770000	400000	ana/telo	Inf	dual_function loops	0.964898722	2.654785754	2.98428168	3.620188237	0.983331284	1.344719815	1.789511408	1.536514817
803	1	59290000	59330000	1	59660000	59690000	59300000	59310000	59670000	59680000	370000	early-g1	Inf	structural_loops	1.10848247	2.400043272	2.87887015	3.858247111	1.196296122	1.407402455	1.777232432	1.701516972
804	17	87430000	87440000	17	87650000	87660000	87430000	87440000	87650000	87660000	220000	early-g1	Inf	dual_function loops	1.549614849	2.696209866	3.243617356	4.315354089	0.465217249	1.371030519	1.52539895	1.507083069
805	1	40170000	40190000	1	40590000	40620000	40170000	40180000	40600000	40610000	430000	ana/telo	Inf	structural_loops	0.805604901	3.207309215	4.3247367	5.183271596	1.356055115	1.606815056	2.028109425	1.733466451
806	1	153010000	153030000	1	153180000	153200000	153020000	153030000	153190000	153200000	170000	ana/telo	ana/telo	CRE loops	1.066754215	2.029284784	2.302728516	1.98975818	1.086378546	1.834253072	2.563588257	2.258672834
807	12	32730000	32750000	12	32800000	32830000	32730000	32740000	32820000	32830000	90000	ana/telo	ana/telo	CRE loops	1.300659424	1.753067571	2.129409217	2.324560613	0.792496694	1.771080168	1.86338918	1.771529487
808	17	35140000	35170000	17	35240000	35280000	35150000	35160000	35240000	35250000	90000	ana/telo	Inf	dual_function loops	1.209007227	1.884871762	2.243097323	2.194357112	1.45860105	1.328205485	1.517151652	1.37203557
809	8	95530000	95540000	8	96720000	96730000	95530000	95540000	96720000	96730000	1190000	mid-g1	Inf	structural_loops	0.742877283	3.415527922	4.791334105	16.19674214	1.336805838	0.567196227	1.369393006	1.507103167
810	3	107860000	107890000	3	107940000	107960000	107870000	107880000	107940000	107950000	70000	ana/telo	Inf	dual_function loops	0.678500912	1.244422627	1.499109532	1.596182183	0.716183012	0.913218772	0.831779458	0.726289328
811	13	58500000	58510000	13	58570000	58580000	58500000	58510000	58570000	58580000	70000	ana/telo	ana/telo	CRE loops	0.852989758	1.519097397	1.432277294	1.392707124	0.609547858	1.630392111	1.572438364	1.519094285
812	19	6240000	6270000	19	6310000	6340000	6260000	6270000	6330000	6340000	70000	early-g1	early-g1	dual_function loops	0.861643769	1.158466645	1.371016311	1.278061081	0.731983309	0.745293657	0.97830715	1.019870213
813	14	21370000	21410000	14	21460000	21490000	21390000	21400000	21470000	21480000	80000	early-g1	early-g1	structural_loops	1.033675677	1.751832002	1.924007054	2.483161906	1.032652723	1.042240732	1.329630441	1.29820643
814	3	88890000	88910000	3	88960000	88990000	88890000	88900000	88960000	88970000	70000	ana/telo	early-g1	CRE loops	0.739350185	1.063477947	1.100078152	1.138920332	0.935208768	1.090810664	1.409353745	1.280216718
815	12	86460000	86520000	12	86620000	86670000	86480000	86490000	86630000	86640000	150000	ana/telo	Inf	dual_function loops	1.230956399	2.066343174	2.729723951	3.14964941	0.905714312	1.296767971	1.431431522	1.217794511
816	14	54850000	54880000	14	55030000	55070000	54850000	54860000	55040000	55050000	190000	early-g1	early-g1	dual_function loops	1.053160775	2.512795035	3.29228235	3.078399084	1.181764312	1.552855036	1.991409225	1.718514173
817	16	38340000	38390000	16	38450000	38490000	38370000	38380000	38450000	38460000	80000	ana/telo	ana/telo	CRE loops	1.299862482	1.806606313	2.149731686	2.064874027	0.896829631	1.739796433	1.989259529	1.773518673
818	18	38620000	38640000	18	39080000	39090000	38620000	38630000	39080000	39090000	460000	ana/telo	Inf	dual_function loops	1.296676083	3.316948635	2.971057263	3.690066602	0.973314195	1.400021403	1.462379963	1.643799228
819	15	36430000	36440000	15	36630000	36640000	36430000	36440000	36630000	36640000	200000	mid-g1	Inf	structural_loops	0.74520083	2.701399535	2.992021407	2.896780288	1.248720039	1.100737035	0.998091549	1.00159619
820	4	59360000	59400000	4	59570000	59590000	59370000	59380000	59580000	59590000	210000	early-g1	Inf	dual_function loops	0.693296745	1.733971447	3.155011327	3.309119511	1.216813808	0.764097612	1.048696202	1.264614851
821	5	31100000	31120000	5	31280000	31310000	31100000	31110000	31300000	31310000	200000	ana/telo	Inf	structural_loops	1.454372678	2.199719691	2.894132057	3.393441814	1.27581707	1.407136929	1.222398599	1.230551794
822	10	79890000	79940000	10	79990000	80030000	79900000	79910000	80010000	80020000	110000	ana/telo	early-g1	dual_function loops	1.337718102	2.035193533	2.206220719	2.263460244	1.751435082	1.699268455	1.995735797	1.613470048
823	11	11710000	11720000	11	12100000	12110000	11710000	11720000	12100000	12110000	390000	ana/telo	Inf	structural_loops	1.172510123	3.92679139	5.123288124	5.056431	0.649683992	2.751243784	3.134438537	2.624011875
824	1	156630000	156640000	1	157060000	157100000	156630000	156640000	157070000	157080000	440000	ana/telo	Inf	structural_loops	0.824468642	3.575466884	6.1863432	7.072860957	1.314801414	1.890720873	1.336722705	1.476970552
825	17	22230000	22240000	17	22310000	22320000	22230000	22240000	22310000	22320000	80000	mid-g1	mid-g1	others	1.614210058	1.15946969	1.624137039	1.909879206	1.395608768	1.151760989	1.409249557	2.683653608
826	3	14800000	14810000	3	14870000	14880000	14800000	14810000	14870000	14880000	70000	ana/telo	ana/telo	CRE loops	0.622933481	1.240016055	1.167613413	1.102562511	0.893541656	1.498196653	1.736832213	1.660406532
827	1	193170000	193220000	1	193350000	193400000	193180000	193190000	193380000	193390000	200000	ana/telo	ana/telo	dual_function loops	1.32376589	3.016868665	2.890653119	3.165499951	1.585502687	2.070834423	2.363582462	1.93294503
828	6	70750000	70760000	6	70830000	70840000	70750000	70760000	70830000	70840000	80000	early-g1	Inf	structural_loops	0.721552091	1.535842256	2.02478678	2.439188591	0.787816685	1.031577985	1.083682972	0.944547172
829	11	72270000	72280000	11	72370000	72380000	72270000	72280000	72370000	72380000	100000	early-g1	Inf	others	1.023945676	1.756313128	2.276524722	2.201284196	0.672400741	1.205518191	1.111985686	1.192403192
830	6	72120000	72150000	6	72190000	72220000	72130000	72140000	72210000	72220000	80000	early-g1	Inf	structural_loops	0.840505752	1.710168027	2.008670813	2.463769188	0.714987538	1.237005097	1.207620804	1.097733762
831	11	115050000	115070000	11	115130000	115140000	115060000	115070000	115130000	115140000	70000	ana/telo	early-g1	dual_function loops	0.721192301	0.992367582	1.238778825	1.399320387	0.90359553	0.926824113	0.983915347	1.006941236
832	7	25630000	25640000	7	25750000	25760000	25630000	25640000	25750000	25760000	120000	ana/telo	Inf	dual_function loops	1.315820367	2.025887708	2.17529856	2.226673416	0.90125471	1.313723763	1.151916338	1.071917594
833	11	69880000	69890000	11	70010000	70020000	69880000	69890000	70010000	70020000	130000	ana/telo	Inf	dual_function loops	1.113180613	2.129749564	2.523152412	2.849726837	0.832180994	1.33007719	1.630294994	1.681095498
834	1	172820000	172830000	1	173030000	173040000	172820000	172830000	173030000	173040000	210000	ana/telo	Inf	dual_function loops	1.098839888	2.098889931	3.002929085	2.706472315	1.212499958	1.963821207	1.597466083	1.889373908
835	1	152880000	152900000	1	153190000	153240000	152880000	152890000	153200000	153210000	320000	ana/telo	Inf	structural_loops	1.129881168	2.887916625	3.687340369	3.824995951	0.999862406	1.74701801	1.788989171	2.120779246
836	11	107250000	107270000	11	107320000	107340000	107260000	107270000	107330000	107340000	70000	early-g1	early-g1	CRE loops	0.652399656	0.843317546	1.318938263	1.213681887	0.682125105	0.953827689	1.072272329	1.186510049
837	1	145650000	145660000	1	146220000	146230000	145650000	145660000	146220000	146230000	570000	ana/telo	Inf	structural_loops	1.729136999	3.052504051	3.956005434	5.5455453	1.345062924	1.407269489	1.512150404	1.240846907
838	8	55590000	55600000	8	55740000	55750000	55590000	55600000	55740000	55750000	150000	early-g1	Inf	structural_loops	1.106526981	1.721753529	2.68450336	3.065770023	0.977425233	0.948793204	1.112356339	1.034364548
839	9	123360000	123370000	9	123430000	123440000	123360000	123370000	123430000	123440000	70000	ana/telo	Inf	structural_loops	0.588031125	1.171559134	1.228808992	1.490763885	0.648173796	0.441437662	0.669643671	0.653096313
840	4	136210000	136250000	4	136370000	136410000	136230000	136240000	136390000	136400000	160000	ana/telo	Inf	structural_loops	1.034069762	1.758295731	2.247980884	2.424929525	1.158155063	1.339996113	1.309569146	1.233990483
841	18	38470000	38520000	18	38580000	38620000	38490000	38500000	38610000	38620000	120000	ana/telo	early-g1	dual_function loops	1.048398541	2.084736051	2.083298601	2.649508063	1.055539355	1.235225304	1.602847921	1.499194404
842	11	100430000	100440000	11	100550000	100560000	100430000	100440000	100550000	100560000	120000	mid-g1	Inf	dual_function loops	0.967468043	1.513217884	2.278648394	2.314457259	1.155859866	1.229331633	1.23197186	1.372940266
843	3	115360000	115370000	3	115680000	115690000	115360000	115370000	115680000	115690000	320000	ana/telo	Inf	structural_loops	1.137338804	2.45505878	2.75550314	3.972766825	1.141597215	1.479921221	1.112304416	0.992209695
844	12	101810000	101820000	12	102070000	102090000	101810000	101820000	102080000	102090000	270000	ana/telo	Inf	structural_loops	1.006524552	2.454347643	3.096618548	3.624237661	0.958741433	1.263547284	1.24358333	1.302837036
845	8	26380000	26390000	8	26720000	26740000	26380000	26390000	26730000	26740000	350000	early-g1	Inf	dual_function loops	0.776020062	2.630382091	3.033238442	3.238316034	1.287772813	1.434354227	1.539188614	1.495527203
846	16	30250000	30270000	16	30510000	30530000	30250000	30260000	30510000	30520000	260000	early-g1	Inf	dual_function loops	1.230270822	2.734248914	3.232925281	4.076864364	1.533467174	0.813324289	1.222395214	1.203822028
847	13	74070000	74110000	13	74430000	74450000	74100000	74110000	74430000	74440000	330000	ana/telo	Inf	structural_loops	1.203505721	2.543048702	3.649751377	5.297501676	0.897153999	1.483748916	1.664023786	1.619267418
848	3	101290000	101310000	3	101610000	101620000	101300000	101310000	101610000	101620000	310000	ana/telo	Inf	structural_loops	1.18355435	3.586099969	4.598495245	6.039259065	1.170695617	1.617949325	1.707358723	1.502878145
849	14	54680000	54690000	14	54770000	54780000	54680000	54690000	54770000	54780000	90000	ana/telo	Inf	structural_loops	1.368418204	1.871941062	2.159712466	2.567997246	1.033717959	1.337421091	1.206775837	1.219993508
850	1	145640000	145670000	1	145830000	145860000	145650000	145660000	145850000	145860000	200000	ana/telo	Inf	structural_loops	1.138319326	2.209198484	2.977521644	2.999670615	1.121387354	1.30559931	1.354078703	1.471391657
851	X	68670000	68680000	X	68850000	68860000	68670000	68680000	68850000	68860000	180000	ana/telo	Inf	structural_loops	0.443203978	2.903628571	3.359642721	3.783342417	0.827092863	0.854397415	1.170569899	1.623176813
852	17	45870000	45880000	17	46200000	46210000	45870000	45880000	46200000	46210000	330000	ana/telo	Inf	dual_function loops	1.055988875	2.672035594	3.238717096	3.110025932	1.267753693	1.740714116	1.571343995	1.933302371
853	8	67090000	67100000	8	67460000	67470000	67090000	67100000	67460000	67470000	370000	ana/telo	Inf	structural_loops	1.43864646	2.340160109	2.926567246	4.441490485	1.015216855	0.996079258	0.973755802	1.144762986
854	9	53060000	53070000	9	53200000	53210000	53060000	53070000	53200000	53210000	140000	ana/telo	Inf	structural_loops	1.293835936	2.090055302	2.322323583	2.805891682	1.201768207	1.11329738	1.097705161	1.26640002
855	4	149630000	149640000	4	149990000	150010000	149630000	149640000	149990000	150000000	360000	ana/telo	Inf	structural_loops	1.148936174	2.530888039	2.733386643	3.017341534	0.976771662	1.557320889	1.681594866	1.690910612
856	6	91520000	91530000	6	91690000	91700000	91520000	91530000	91690000	91700000	170000	early-g1	Inf	structural_loops	0.885932045	1.963356152	2.606873353	3.271637671	0.652737487	1.149805394	1.587430857	1.576751576
857	7	53640000	53650000	7	53860000	53870000	53640000	53650000	53860000	53870000	220000	early-g1	Inf	structural_loops	1.533596602	1.9250217	2.267324997	2.826631384	1.277684152	1.170869606	0.842477384	0.867698578
858	13	33650000	33660000	13	33850000	33860000	33650000	33660000	33850000	33860000	200000	early-g1	Inf	dual_function loops	0.68358273	1.98930343	1.916458522	3.105507918	1.155252335	1.446027635	1.350791516	1.481832782
859	1	69370000	69390000	1	69730000	69740000	69380000	69390000	69730000	69740000	350000	early-g1	Inf	dual_function loops	0.539216748	2.465813299	3.035753048	2.858806368	1.295579278	1.531348434	1.550430716	1.385576458
860	2	154240000	154270000	2	154360000	154380000	154240000	154250000	154360000	154370000	120000	early-g1	Inf	structural_loops	0.849623262	1.605713781	2.182608929	2.510544524	1.090640141	1.036081461	1.233813129	1.259222077
861	2	162920000	162930000	2	163160000	163170000	162920000	162930000	163160000	163170000	240000	ana/telo	Inf	structural_loops	1.095047055	2.073307714	2.758115802	2.987608582	0.985536336	1.392734678	1.593965459	1.604750445
862	2	35500000	35510000	2	35760000	35770000	35500000	35510000	35760000	35770000	260000	ana/telo	Inf	structural_loops	1.234859791	1.973756142	2.706241625	2.935747975	1.288251638	1.062336997	1.23311334	1.51549114
863	2	32250000	32260000	2	32420000	32430000	32250000	32260000	32420000	32430000	170000	early-g1	early-g1	dual_function loops	1.098787853	2.072654435	2.644333086	2.781732399	1.290345201	1.413535023	1.754515456	1.360173226
864	3	96740000	96750000	3	97140000	97150000	96740000	96750000	97140000	97150000	400000	ana/telo	Inf	structural_loops	0.99080841	2.584001312	2.666067901	3.675025412	0.970856907	1.332372998	1.165139649	1.887795361
865	4	40230000	40270000	4	40620000	40660000	40240000	40250000	40620000	40630000	380000	early-g1	early-g1	structural_loops	1.637693082	2.942442634	4.721216136	4.126592196	0.848374794	1.661745454	2.164576712	1.716048857
866	6	91850000	91860000	6	92010000	92020000	91850000	91860000	92010000	92020000	160000	early-g1	Inf	structural_loops	1.151317391	1.926603847	2.607434842	3.567992013	1.071930905	1.30968042	1.182500985	1.664073899
867	7	54280000	54290000	7	54400000	54410000	54280000	54290000	54400000	54410000	120000	early-g1	Inf	structural_loops	1.289017076	1.922350321	2.473265163	2.991924036	0.874241196	1.011111605	1.321550149	1.270652042
868	9	106760000	106800000	9	107170000	107220000	106780000	106790000	107190000	107200000	410000	ana/telo	early-g1	dual_function loops	1.383956428	2.577468009	4.124878979	3.48626005	1.719235864	2.256199514	2.4528225	2.673873893
869	1	57480000	57490000	1	58350000	58360000	57480000	57490000	58350000	58360000	870000	mid-g1	Inf	structural_loops	0.900031022	2.61007006	3.95701216	5.932586998	0.916150698	1.500159133	2.285933984	1.259913266
870	4	150010000	150020000	4	150340000	150350000	150010000	150020000	150340000	150350000	330000	mid-g1	mid-g1	structural_loops	1.332713286	2.265391803	2.380323147	2.60861961	1.255097846	1.599404092	1.336347075	1.863066681
871	10	59760000	59770000	10	60210000	60220000	59760000	59770000	60210000	60220000	450000	early-g1	Inf	CRE loops	1.532467299	2.696844682	5.261258469	6.120796314	1.615344601	1.811784871	1.415686987	1.504052032
872	3	145600000	145640000	3	145700000	145720000	145600000	145610000	145710000	145720000	110000	ana/telo	ana/telo	dual_function loops	1.080679969	2.666621231	2.865089116	2.766973369	0.759919328	1.943490196	2.192008224	1.83799184
873	8	28150000	28170000	8	28230000	28250000	28160000	28170000	28230000	28240000	70000	ana/telo	early-g1	dual_function loops	0.894316496	1.256494932	1.644674632	1.637763833	0.697133376	1.121546531	1.294944386	1.234522729
874	17	28520000	28550000	17	28660000	28670000	28520000	28530000	28660000	28670000	140000	ana/telo	Inf	structural_loops	1.063360305	1.351100858	1.810758577	1.770852304	0.56595259	0.889559752	0.846343801	1.016497492
875	17	36130000	36140000	17	36250000	36260000	36130000	36140000	36250000	36260000	120000	early-g1	Inf	dual_function loops	0.828664349	1.355645329	1.970340739	1.996193693	0.706260035	1.017414097	1.171755245	1.025898434
876	2	25890000	25920000	2	25970000	26000000	25910000	25920000	25990000	26000000	80000	early-g1	early-g1	structural_loops	0.951828699	1.57723782	1.957372211	2.226380166	0.970192877	0.964102559	1.268220855	1.204433706
877	1	167510000	167520000	1	167580000	167590000	167510000	167520000	167580000	167590000	70000	mid-g1	Inf	structural_loops	0.892675802	0.956027961	1.050739078	1.198904292	0.639903404	0.655234796	0.654065544	0.647558917
878	8	97470000	97480000	8	97720000	97730000	97470000	97480000	97720000	97730000	250000	early-g1	Inf	structural_loops	1.782558993	2.099338025	3.393125267	2.891791467	1.655399432	1.711382011	1.301110862	1.608444014
879	17	84350000	84390000	17	84550000	84600000	84360000	84370000	84580000	84590000	220000	ana/telo	ana/telo	dual_function loops	1.242619182	2.688954758	2.743254069	2.526522422	1.307145601	2.458472663	2.374828055	2.046589558
880	17	34090000	34100000	17	34160000	34170000	34090000	34100000	34160000	34170000	70000	Inf	ana/telo	CRE loops	0.906581898	0.960200801	0.782321924	0.753509952	1.082562909	1.360223741	1.140685687	0.95339116
881	4	147520000	147550000	4	147800000	147830000	147540000	147550000	147800000	147810000	260000	ana/telo	Inf	dual_function loops	1.572197866	2.1914835	3.347140561	3.421055964	1.220245141	1.572905036	1.592603242	2.023259464
882	13	55500000	55510000	13	55610000	55630000	55500000	55510000	55610000	55620000	110000	ana/telo	Inf	structural_loops	0.955271471	1.780925343	2.034644664	2.21751903	1.025296561	1.137470374	1.051207015	1.25136289
883	9	121190000	121210000	9	121260000	121290000	121190000	121200000	121260000	121270000	70000	early-g1	Inf	structural_loops	0.748501445	1.412391239	1.695854809	2.020823646	0.726796782	0.977578965	1.078686357	1.019604915
884	18	84250000	84260000	18	84710000	84720000	84250000	84260000	84710000	84720000	460000	ana/telo	ana/telo	CRE loops	1.681154103	4.056263718	4.875037425	5.021383379	1.078375973	2.443297583	3.760443949	3.408577835
885	1	167560000	167580000	1	167690000	167700000	167560000	167570000	167690000	167700000	130000	ana/telo	ana/telo	CRE loops	1.137295355	1.893362644	1.533020378	1.364709674	1.08463007	1.875222678	2.146588525	1.88437733
886	16	44740000	44780000	16	45010000	45030000	44760000	44770000	45020000	45030000	260000	ana/telo	Inf	dual_function loops	1.634009825	2.769386806	3.430819463	3.462638595	1.140916912	1.695402374	1.919139853	1.632784991
887	4	128620000	128640000	4	128760000	128800000	128630000	128640000	128780000	128790000	150000	ana/telo	Inf	structural_loops	0.950211685	1.826872648	2.45865528	2.849702443	1.295281165	1.324508789	1.210232829	1.284588418
888	7	30160000	30190000	7	30290000	30320000	30160000	30170000	30300000	30310000	140000	ana/telo	Inf	dual_function loops	1.602165218	2.193523103	2.533861909	2.733796519	1.224293869	1.158533434	1.130160752	1.329690961
889	10	79420000	79460000	10	79600000	79610000	79420000	79430000	79600000	79610000	180000	ana/telo	Inf	dual_function loops	1.105100211	2.118430047	2.239473176	2.235054699	1.101641863	1.302595927	1.467130985	1.530420546
890	11	82560000	82580000	11	82680000	82710000	82560000	82570000	82700000	82710000	140000	ana/telo	Inf	dual_function loops	1.206126663	2.329169396	2.796840345	3.283835257	1.073025176	1.558490622	1.419147832	1.308441825
891	15	102840000	102850000	15	102960000	102970000	102840000	102850000	102960000	102970000	120000	ana/telo	Inf	dual_function loops	1.135476324	1.495806838	1.918317043	1.742695059	0.860697625	1.13955672	1.391860203	1.407002342
892	14	64000000	64010000	14	64410000	64420000	64000000	64010000	64410000	64420000	410000	ana/telo	Inf	structural_loops	1.526587375	3.072981502	3.16209722	3.928252125	0.707441396	1.040891255	1.679067786	1.213415201
893	3	100770000	100810000	3	101260000	101300000	100770000	100780000	101260000	101270000	490000	early-g1	Inf	dual_function loops	1.068559211	2.608221253	4.530164515	4.701670931	1.076363542	1.329494912	1.943176092	2.045870632
894	1	54720000	54730000	1	55030000	55040000	54720000	54730000	55030000	55040000	310000	mid-g1	Inf	structural_loops	0.69993181	1.687905282	1.654991039	3.403304249	1.399525388	0.901738878	0.876698111	1.250069052
895	11	69860000	69870000	11	70010000	70020000	69860000	69870000	70010000	70020000	150000	ana/telo	mid-g1	structural_loops	1.179185908	2.058127508	2.364602914	2.809924015	0.967794928	1.860385538	1.781594361	1.900629441
896	9	114550000	114560000	9	114630000	114640000	114550000	114560000	114630000	114640000	80000	early-g1	Inf	dual_function loops	1.017035755	1.508591582	1.582578756	1.815816274	0.839397757	0.980218821	0.97092273	0.927737439
897	11	102750000	102790000	11	102850000	102870000	102750000	102760000	102850000	102860000	100000	early-g1	early-g1	dual_function loops	1.112585278	1.678948002	1.948055638	2.298950374	0.852990048	1.487022438	1.438105417	1.392735361
898	5	123510000	123520000	5	123580000	123590000	123510000	123520000	123580000	123590000	70000	ana/telo	early-g1	dual_function loops	0.709477884	1.116192184	1.094502392	1.13052496	0.508633274	1.169049484	1.169992349	1.191161208
899	7	87280000	87310000	7	87350000	87380000	87280000	87290000	87350000	87360000	70000	ana/telo	early-g1	dual_function loops	0.684374755	1.080941256	1.311054473	1.322659894	0.69402874	0.902515429	1.156162332	1.147072553
900	7	139390000	139440000	7	139720000	139760000	139410000	139420000	139730000	139740000	320000	early-g1	Inf	structural_loops	0.781103911	2.910126059	3.707843165	4.072384691	1.129062454	1.400676404	2.056392203	2.055057827
901	11	5380000	5390000	11	5580000	5590000	5380000	5390000	5580000	5590000	200000	ana/telo	Inf	structural_loops	1.124468998	2.696222226	2.952336524	3.642407818	1.110450688	1.404068693	1.470639642	1.221702043
902	11	74190000	74200000	11	74340000	74350000	74190000	74200000	74340000	74350000	150000	early-g1	Inf	structural_loops	0.872235912	1.616132629	2.417035142	2.852587829	1.166225418	0.947904347	0.978610087	1.236973986
903	19	37090000	37130000	19	37320000	37350000	37120000	37130000	37330000	37340000	210000	early-g1	Inf	structural_loops	0.815904516	2.055382613	2.510197038	3.071141461	1.344731853	1.504481497	1.506910871	1.423786891
904	6	86480000	86520000	6	86590000	86630000	86490000	86500000	86620000	86630000	130000	ana/telo	early-g1	dual_function loops	1.221681889	2.072960226	2.357791317	2.77668089	1.277076918	1.662651051	1.646280022	1.502869675
905	18	46490000	46500000	18	46690000	46730000	46490000	46500000	46710000	46720000	220000	ana/telo	Inf	dual_function loops	0.729004056	2.607272222	3.11973401	3.713083546	0.900873169	1.668177562	1.584122024	1.725378999
906	1	39050000	39090000	1	39370000	39410000	39060000	39070000	39400000	39410000	340000	ana/telo	Inf	structural_loops	0.666134005	2.607237538	3.46131133	4.137651664	0.960012352	1.392478896	1.603744896	1.914693618
907	17	57230000	57240000	17	57470000	57480000	57230000	57240000	57470000	57480000	240000	ana/telo	Inf	dual_function loops	1.090809237	2.080659956	2.51301812	2.295215668	1.205382245	1.303763652	1.420859664	1.400216266
908	8	64010000	64020000	8	64350000	64360000	64010000	64020000	64350000	64360000	340000	early-g1	Inf	structural_loops	1.22997239	2.065081285	3.85098852	6.087022947	1.251696785	1.151293625	1.468083175	1.88048881
909	1	57480000	57490000	1	58080000	58090000	57480000	57490000	58080000	58090000	600000	early-g1	Inf	dual_function loops	1.083337858	2.552933329	3.326592697	4.883348435	0.694026056	2.089560593	1.496261898	1.392841286
910	7	52720000	52740000	7	52790000	52850000	52720000	52730000	52810000	52820000	90000	early-g1	Inf	dual_function loops	1.284101788	2.018172899	2.08756042	2.093903706	1.311403606	1.167170102	1.116130416	1.265241071
911	11	49530000	49550000	11	49660000	49690000	49530000	49540000	49680000	49690000	150000	ana/telo	Inf	dual_function loops	1.216836557	1.983677542	2.136873835	2.608002968	1.35733971	1.279687873	1.633148104	1.388443318
912	11	116080000	116090000	11	116320000	116330000	116080000	116090000	116320000	116330000	240000	mid-g1	Inf	structural_loops	1.092440752	2.028335871	2.566188345	2.705215016	1.011923607	1.259007683	1.39874112	1.252102353
913	12	86700000	86740000	12	86790000	86830000	86720000	86730000	86820000	86830000	100000	ana/telo	ana/telo	dual_function loops	1.012717449	2.47965334	2.713397191	2.738666759	0.979275277	2.081860084	1.922030262	1.897159583
914	6	58550000	58570000	6	58700000	58720000	58550000	58560000	58710000	58720000	160000	ana/telo	Inf	dual_function loops	0.876629143	2.737151602	2.380322411	4.07710414	1.06284611	1.171143337	1.035081119	1.390048033
915	15	61810000	61820000	15	63560000	63570000	61810000	61820000	63560000	63570000	1750000	ana/telo	Inf	dual_function loops	1.306226554	3.80955465	5.4627273	4.380831315	1.906662187	2.748450841	2.420763695	2.763997671
916	3	19420000	19430000	3	19790000	19800000	19420000	19430000	19790000	19800000	370000	early-g1	Inf	structural_loops	0.969357897	2.642823312	3.486649953	4.872842519	1.432855569	1.117096158	0.981695618	1.172517357
917	2	43570000	43590000	2	43730000	43770000	43570000	43580000	43750000	43760000	180000	ana/telo	Inf	structural_loops	1.025133764	3.170875633	3.928935107	3.761799128	1.076825765	1.076862499	1.287289251	1.415190044
918	6	50620000	50630000	6	50880000	50890000	50620000	50630000	50880000	50890000	260000	mid-g1	Inf	structural_loops	0.816225612	1.480175291	2.87635999	3.517361908	1.006640169	1.486971724	1.299932349	1.014888987
919	14	79790000	79800000	14	79860000	79870000	79790000	79800000	79860000	79870000	70000	early-g1	Inf	dual_function loops	0.920171005	0.9940925	1.155449278	1.340630864	0.637867365	0.818354963	0.879645141	0.883017209
920	8	119740000	119750000	8	119990000	120000000	119740000	119750000	119990000	120000000	250000	ana/telo	Inf	structural_loops	0.603411688	3.402372502	3.65814178	3.79217898	0.896476308	1.65634274	1.707713788	1.943335823
921	15	37030000	37040000	15	37260000	37270000	37030000	37040000	37260000	37270000	230000	early-g1	Inf	dual_function loops	1.772636173	2.120932567	4.238395877	3.831156156	1.41732141	1.39704778	1.886545109	1.880124611
922	2	29050000	29070000	2	29400000	29420000	29050000	29060000	29400000	29410000	350000	early-g1	Inf	structural_loops	1.448585987	2.314228186	3.117503861	4.250322602	0.972183641	2.117728994	1.930339578	2.080179666
923	6	50250000	50270000	6	50470000	50500000	50260000	50270000	50470000	50480000	210000	early-g1	Inf	structural_loops	0.87854947	2.000684384	3.676070809	4.421452891	0.968765505	1.128182104	1.25252245	1.355764253
924	11	107020000	107060000	11	107330000	107360000	107050000	107060000	107330000	107340000	280000	ana/telo	early-g1	CRE loops	1.398336919	3.080141814	3.46951607	3.293759739	1.473730709	1.815756684	2.788077218	2.938406549
925	8	125160000	125170000	8	125350000	125360000	125160000	125170000	125350000	125360000	190000	early-g1	Inf	others	0.82908087	2.063428581	2.869868991	2.612462791	0.909895406	1.550169094	1.270869322	1.678675526
926	8	37260000	37270000	8	37410000	37420000	37260000	37270000	37410000	37420000	150000	early-g1	Inf	structural_loops	1.594829565	2.045781304	2.641933332	3.083809676	1.103912015	0.976682546	0.927657086	1.100223003
927	7	132610000	132640000	7	132710000	132740000	132610000	132620000	132710000	132720000	100000	ana/telo	Inf	dual_function loops	0.804408165	1.923888677	2.425995556	2.517206379	1.060160504	1.28649841	1.53275132	1.539580486
928	19	10130000	10160000	19	10250000	10280000	10130000	10140000	10270000	10280000	140000	ana/telo	Inf	CRE loops	1.168782331	2.436184462	2.421715059	2.390290524	1.279454536	1.928817563	1.828051816	1.653979406
929	2	163150000	163170000	2	163220000	163240000	163150000	163160000	163220000	163230000	70000	early-g1	Inf	structural_loops	0.610354639	1.01482774	1.232857673	1.403360925	0.69243131	0.704259504	0.76696699	0.844966828
930	1	152920000	152930000	1	153090000	153100000	152920000	152930000	153090000	153100000	170000	mid-g1	Inf	CRE loops	1.192166991	1.556129056	2.007595421	1.917803756	1.518309691	1.243815858	1.462472298	1.450720835
931	15	76380000	76390000	15	76450000	76460000	76380000	76390000	76450000	76460000	70000	early-g1	Inf	dual_function loops	0.658218904	1.220877091	1.508041472	1.805149376	0.871244722	0.749983087	0.739164699	0.95356821
932	19	4490000	4500000	19	4740000	4750000	4490000	4500000	4740000	4750000	250000	early-g1	Inf	dual_function loops	1.266699578	1.913368242	2.373030394	3.09619642	1.313545297	1.3345003	1.507443012	1.519145277
933	X	7480000	7520000	X	7590000	7620000	7490000	7500000	7590000	7600000	100000	ana/telo	Inf	structural_loops	1.202004882	2.137132536	2.658956007	2.886816666	1.401789733	1.061747616	1.007351895	0.899752239
934	15	76550000	76560000	15	76750000	76760000	76550000	76560000	76750000	76760000	200000	mid-g1	Inf	dual_function loops	1.465097309	1.941623832	2.387463227	2.624450731	1.182793817	1.437245409	1.139528133	1.100751803
935	2	116820000	116830000	2	116940000	116950000	116820000	116830000	116940000	116950000	120000	ana/telo	ana/telo	CRE loops	1.261963636	2.034358692	2.14943726	2.051297452	0.84422336	2.013224096	2.323609769	2.217037807
936	13	22020000	22030000	13	23610000	23620000	22020000	22030000	23610000	23620000	1590000	early-g1	early-g1	CRE loops	2.032788537	2.872862016	3.253638411	3.830739267	2.614293759	2.302861578	3.107973902	3.672332634
937	16	44740000	44770000	16	45070000	45100000	44760000	44770000	45090000	45100000	330000	ana/telo	Inf	structural_loops	1.460636934	2.695748539	2.930598686	3.351832913	1.487342467	0.979644689	1.305409883	1.486567613
938	4	117480000	117490000	4	117750000	117760000	117480000	117490000	117750000	117760000	270000	early-g1	Inf	dual_function loops	1.672154308	1.939561769	2.933156612	3.30159542	1.074544493	1.169654985	1.26642817	0.854959266
939	10	93040000	93070000	10	93270000	93300000	93050000	93060000	93270000	93280000	220000	ana/telo	early-g1	structural_loops	1.78226455	3.089311961	2.953305912	3.600814067	0.639352214	1.948966624	1.586864993	2.132376417
940	13	98800000	98810000	13	99000000	99010000	98800000	98810000	99000000	99010000	200000	early-g1	Inf	structural_loops	1.702989437	2.110618083	3.127378694	4.412739056	0.63395454	1.108600381	1.5033138	1.53093643
941	17	29400000	29410000	17	29620000	29650000	29400000	29410000	29640000	29650000	240000	ana/telo	ana/telo	dual_function loops	1.934641892	2.647987909	3.117176777	3.618175483	1.328590208	2.089571665	2.078345907	1.995353138
942	18	24180000	24220000	18	24450000	24470000	24200000	24210000	24450000	24460000	250000	ana/telo	Inf	structural_loops	1.010331219	2.728869815	3.718525054	3.621412023	0.94863434	1.413344385	1.288848229	1.565740097
943	2	28600000	28620000	2	28900000	28910000	28600000	28610000	28900000	28910000	300000	ana/telo	Inf	structural_loops	0.922176486	2.547532011	2.764531445	3.744252185	1.379483828	1.182707996	1.808484458	1.632698501
944	13	63010000	63030000	13	63420000	63460000	63020000	63030000	63430000	63440000	410000	ana/telo	Inf	structural_loops	0.724400499	3.643069594	4.371837206	6.344003485	0.974519756	0.854333921	1.071949569	0.955371487
945	8	73420000	73430000	8	73890000	73900000	73420000	73430000	73890000	73900000	470000	ana/telo	ana/telo	dual_function loops	1.306889378	2.74886689	3.374778066	3.168736672	1.542891937	1.914797213	2.641324936	2.307266904
946	9	30970000	30980000	9	31150000	31160000	30970000	30980000	31150000	31160000	180000	ana/telo	Inf	structural_loops	1.147869884	2.364344998	2.396193083	3.035873175	0.882965084	1.323024731	1.429084752	1.263790437
947	6	114880000	114890000	6	114950000	114960000	114880000	114890000	114950000	114960000	70000	early-g1	Inf	structural_loops	0.729874607	0.965741287	1.504448603	1.895743133	0.530777503	0.733883339	0.995394599	0.840773005
948	2	174120000	174130000	2	174290000	174300000	174120000	174130000	174290000	174300000	170000	ana/telo	ana/telo	CRE loops	1.053334979	2.102733898	2.145396224	2.284693254	1.710386353	2.108794916	2.328288466	2.166386696
949	5	91100000	91110000	5	91200000	91210000	91100000	91110000	91200000	91210000	100000	ana/telo	Inf	dual_function loops	1.622999665	2.191825431	2.985294278	2.648856578	1.10434161	1.639162063	1.724252351	1.809967442
950	14	119010000	119040000	14	119160000	119200000	119010000	119020000	119160000	119170000	150000	ana/telo	early-g1	structural_loops	1.301116736	1.717259701	2.152114084	2.596091836	0.947603861	1.162551758	1.134128129	1.231662619
951	4	140830000	140840000	4	140910000	140920000	140830000	140840000	140910000	140920000	80000	ana/telo	Inf	structural_loops	0.988299482	2.570953813	2.828877796	2.89598636	1.093493778	1.176321944	1.096289362	1.336553143
952	6	71870000	71890000	6	72110000	72120000	71880000	71890000	72110000	72120000	230000	ana/telo	Inf	structural_loops	1.498168415	2.281597576	3.04679626	3.328638498	1.667912544	1.449814191	1.440858614	1.629732922
953	1	180230000	180280000	1	180370000	180400000	180250000	180260000	180370000	180380000	120000	ana/telo	Inf	dual_function loops	1.198904087	2.285605411	3.001355054	2.882470362	1.08594338	1.470811264	1.938765396	1.706689467
954	16	92330000	92360000	16	92440000	92490000	92340000	92350000	92450000	92460000	110000	early-g1	Inf	dual_function loops	1.207793945	1.666498625	2.586595668	2.410048656	1.04442033	1.503620265	1.89327618	1.667641513
955	7	54210000	54220000	7	54400000	54410000	54210000	54220000	54400000	54410000	190000	early-g1	Inf	structural_loops	1.206300842	1.855967246	2.758425068	2.995050908	0.68828107	0.978997849	1.160807922	1.440349255
956	10	74640000	74650000	10	74900000	74910000	74640000	74650000	74900000	74910000	260000	early-g1	Inf	structural_loops	0.826542752	2.392803552	3.279443116	5.135314908	0.966381196	1.196108181	1.410967502	1.812203941
957	14	32600000	32640000	14	32880000	32900000	32610000	32620000	32880000	32890000	270000	early-g1	Inf	dual_function loops	1.614555969	2.24707497	3.196463598	4.269638451	1.201152164	1.190401698	1.338039645	1.136260177
958	11	100210000	100260000	11	100530000	100570000	100220000	100230000	100550000	100560000	330000	ana/telo	Inf	structural_loops	1.074754136	2.770160218	3.13767547	4.25320618	1.159136461	1.781309033	1.220319296	2.027336339
959	9	60120000	60130000	9	60440000	60450000	60120000	60130000	60440000	60450000	320000	early-g1	Inf	structural_loops	1.189352818	1.944318959	2.398943186	2.825761409	1.055343449	1.252258225	1.698703654	1.50525403
960	1	20920000	20930000	1	21150000	21160000	20920000	20930000	21150000	21160000	230000	early-g1	Inf	structural_loops	0.689060776	2.054697167	2.824996976	2.937556089	0.912098234	0.929966571	0.787487095	1.058269917
961	1	13130000	13140000	1	13510000	13520000	13130000	13140000	13510000	13520000	380000	early-g1	Inf	structural_loops	1.315961592	2.685184969	3.409277486	3.748394805	0.650717706	1.419852171	1.492131882	1.722506972
962	1	178630000	178650000	1	178780000	178800000	178640000	178650000	178780000	178790000	140000	ana/telo	Inf	structural_loops	1.052947031	1.922432928	2.711014713	3.030156018	0.958872841	0.906486637	1.104899627	0.802348384
963	11	57590000	57620000	11	57720000	57750000	57600000	57610000	57740000	57750000	140000	ana/telo	Inf	structural_loops	0.883638605	2.562733836	3.631765931	3.401566247	1.144711597	1.214997955	1.287969729	1.490101192
964	9	30950000	30990000	9	31170000	31220000	30950000	30960000	31200000	31210000	250000	ana/telo	ana/telo	structural_loops	1.506952022	2.992878509	3.122008944	3.407192557	1.335773408	2.459473512	2.466666341	2.464926277
965	12	60160000	60170000	12	60230000	60240000	60160000	60170000	60230000	60240000	70000	ana/telo	ana/telo	CRE loops	0.671459656	1.481247996	1.278198128	1.14892116	1.043684068	1.223000011	1.308545736	1.057848664
966	11	70220000	70250000	11	70310000	70340000	70220000	70230000	70320000	70330000	100000	ana/telo	Inf	dual_function loops	1.146266929	1.709135346	2.181918828	2.205577969	0.789417472	1.168334187	1.28479869	1.224165479
967	11	97650000	97680000	11	97740000	97760000	97660000	97670000	97740000	97750000	80000	ana/telo	early-g1	dual_function loops	1.362899813	1.776028849	2.271423037	2.065961523	0.942968301	1.368902132	1.463116512	1.563940161
968	2	167460000	167480000	2	167720000	167730000	167470000	167480000	167720000	167730000	250000	early-g1	Inf	structural_loops	1.259112224	1.785652731	2.410312722	2.483156642	1.09980187	1.299491017	1.095072034	1.416704064
969	1	43510000	43520000	1	43580000	43600000	43510000	43520000	43590000	43600000	80000	ana/telo	early-g1	CRE loops	1.154481841	1.640730834	1.847205833	1.943821579	0.97082912	1.702321735	2.101995898	1.956005495
970	5	151470000	151480000	5	152170000	152180000	151470000	151480000	152170000	152180000	700000	ana/telo	Inf	dual_function loops	1.065006512	4.095348564	5.46752714	5.449792048	2.08730306	2.939127754	3.103522614	3.489665068
971	3	94250000	94270000	3	94400000	94410000	94250000	94260000	94400000	94410000	150000	ana/telo	Inf	structural_loops	1.135183966	1.857916771	2.116571783	2.524065366	1.309635114	1.145650494	1.274358748	1.321460321
972	3	153620000	153630000	3	154230000	154240000	153620000	153630000	154230000	154240000	610000	early-g1	Inf	structural_loops	1.154461414	3.37918205	5.738225741	7.470218261	0.885122776	1.538741757	2.672542733	2.985154204
973	6	51150000	51170000	6	51520000	51540000	51150000	51160000	51520000	51530000	370000	early-g1	Inf	structural_loops	1.605166577	2.869632536	4.282693969	6.606663999	1.396917367	0.869272478	1.488550142	1.491415577
974	4	115390000	115410000	4	115620000	115660000	115400000	115410000	115650000	115660000	250000	ana/telo	Inf	dual_function loops	0.729524113	2.557515192	3.925396848	3.574948394	0.692557964	1.682858497	1.293695554	1.61109411
975	11	11400000	11430000	11	11630000	11660000	11400000	11410000	11640000	11650000	240000	ana/telo	Inf	structural_loops	1.205165953	2.549965541	3.30920579	2.975185552	1.416359565	1.416301044	1.54991806	1.506829065
976	18	46680000	46690000	18	46750000	46760000	46680000	46690000	46750000	46760000	70000	ana/telo	ana/telo	CRE loops	0.565285571	1.092326813	1.239100032	1.025877897	1.11017114	1.554697548	1.781427178	1.384372726
977	11	107870000	107880000	11	108230000	108240000	107870000	107880000	108230000	108240000	360000	ana/telo	Inf	structural_loops	0.818213847	2.474798391	3.713770783	3.807171138	2.072707025	1.057804389	1.415978656	1.367264405
978	10	7600000	7610000	10	7910000	7920000	7600000	7610000	7910000	7920000	310000	early-g1	Inf	structural_loops	1.070990528	2.315330903	3.232312913	4.068489493	1.214323563	1.405834376	1.490785243	1.57232289
979	16	95870000	95880000	16	96160000	96170000	95870000	95880000	96160000	96170000	290000	early-g1	Inf	structural_loops	1.345271433	2.079405933	3.364569042	3.635998848	1.241476354	1.298948072	1.456275395	1.590815731
980	5	139810000	139870000	5	140200000	140250000	139830000	139840000	140220000	140230000	390000	ana/telo	ana/telo	dual_function loops	1.309775153	2.468252359	3.622427583	3.389589154	1.232385859	1.537835141	1.644541505	1.964721274
981	16	30570000	30600000	16	31060000	31080000	30590000	30600000	31070000	31080000	480000	early-g1	Inf	dual_function loops	2.001273551	3.224205743	3.902078411	4.351594928	1.032250903	1.657287078	1.927722295	2.071242593
982	4	123590000	123600000	4	124360000	124370000	123590000	123600000	124360000	124370000	770000	ana/telo	Inf	CRE loops	1.655894281	3.939344453	6.194564941	6.3834535	0.868092236	2.020467699	2.665364266	3.727499085
983	6	126900000	126910000	6	127310000	127320000	126900000	126910000	127310000	127320000	410000	early-g1	Inf	structural_loops	1.838191288	2.489970839	3.660111458	4.918624018	1.175982017	1.334885829	1.278022505	1.221472753
984	7	120060000	120080000	7	120270000	120290000	120060000	120070000	120270000	120280000	210000	early-g1	Inf	structural_loops	0.967052779	2.021731524	3.067880594	4.200919408	1.0299081	1.542813085	1.208053047	1.208240563
985	1	40170000	40180000	1	40430000	40440000	40170000	40180000	40430000	40440000	260000	early-g1	Inf	structural_loops	1.154154263	2.821445027	3.900999135	4.384956624	1.401276702	1.421242305	1.151104218	1.73182932
986	11	67790000	67820000	11	68210000	68230000	67810000	67820000	68220000	68230000	410000	ana/telo	Inf	structural_loops	1.291467948	2.474925192	2.595338058	4.017526847	0.924545736	0.886336276	0.543842092	0.772164283
987	3	99990000	100000000	3	100370000	100380000	99990000	100000000	100370000	100380000	380000	early-g1	Inf	structural_loops	1.253395081	2.57709244	4.336659286	5.82950313	0.984676398	1.804477678	2.129095515	2.324129626
988	12	12420000	12430000	12	13210000	13230000	12420000	12430000	13220000	13230000	800000	early-g1	Inf	structural_loops	1.351256667	2.806536387	4.734430541	4.613676026	0.804292128	1.130801891	0.687745867	1.713608753
989	3	129790000	129800000	3	130390000	130400000	129790000	129800000	130390000	130400000	600000	mid-g1	Inf	structural_loops	1.780488637	2.628934501	2.813641431	4.505337601	0.552259328	1.541970294	1.092061001	1.771565826
990	7	19470000	19490000	7	19670000	19680000	19470000	19480000	19670000	19680000	200000	early-g1	Inf	structural_loops	1.112409869	1.87535637	2.690413903	3.005518072	1.21646147	1.379614887	1.361178328	1.278821054
991	10	41530000	41580000	10	41990000	42020000	41550000	41560000	42000000	42010000	450000	early-g1	Inf	dual_function loops	1.665505632	4.329106576	5.515514707	5.495917354	1.494397031	1.879814104	1.730886631	2.038639568
992	6	136800000	136810000	6	136910000	136920000	136800000	136810000	136910000	136920000	110000	ana/telo	Inf	dual_function loops	1.164452832	2.656630481	3.158914088	3.582270671	0.970882232	1.407187154	1.439654113	2.108955687
993	1	180210000	180220000	1	180390000	180400000	180210000	180220000	180390000	180400000	180000	ana/telo	Inf	structural_loops	1.260976805	1.969441704	2.560417084	3.137708414	0.955537757	1.021265255	0.949938588	1.113504142
994	6	31020000	31030000	6	31120000	31130000	31020000	31030000	31120000	31130000	100000	early-g1	Inf	structural_loops	1.076485165	1.525744931	1.956867908	2.350161579	1.134607251	0.863043325	1.212032827	1.216708311
995	2	154240000	154250000	2	154410000	154420000	154240000	154250000	154410000	154420000	170000	mid-g1	Inf	structural_loops	0.956994861	2.077181718	2.193241789	2.624791455	1.346461144	1.088050082	0.912356906	0.932724609
996	11	105780000	105800000	11	105930000	105940000	105790000	105800000	105930000	105940000	140000	early-g1	Inf	structural_loops	0.905629158	1.807614192	2.336478514	2.420612082	1.045148558	1.038611254	0.844660722	1.057381647
997	14	32080000	32090000	14	32280000	32290000	32080000	32090000	32280000	32290000	200000	mid-g1	Inf	structural_loops	1.195801376	1.862987249	2.398522756	2.6356723	0.686310063	0.924952601	1.314360208	1.498675527
998	15	76020000	76040000	15	76160000	76190000	76020000	76030000	76160000	76170000	140000	ana/telo	ana/telo	dual_function loops	1.294731519	1.843550134	2.075819652	2.259138049	1.024016016	1.853020141	2.207225127	1.850677084
999	17	66300000	66310000	17	66450000	66460000	66300000	66310000	66450000	66460000	150000	ana/telo	early-g1	dual_function loops	0.958774205	1.94955866	2.320542381	2.271315886	0.933712736	1.37603356	1.582660468	1.536513302
1000	17	46910000	46920000	17	47020000	47030000	46910000	46920000	47020000	47030000	110000	ana/telo	Inf	dual_function loops	1.144972183	2.068309361	2.05394317	2.231286403	1.095439223	1.400607873	1.481800823	1.471378336
1001	4	131630000	131660000	4	131710000	131760000	131650000	131660000	131730000	131740000	80000	ana/telo	ana/telo	structural_loops	1.098153168	1.880387374	2.323766091	2.745838677	1.31456618	1.47769775	1.950729279	1.731988317
1002	7	148230000	148240000	7	148360000	148370000	148230000	148240000	148360000	148370000	130000	early-g1	Inf	structural_loops	1.166621184	1.483237121	1.768988141	1.995097342	1.260945868	1.296591229	1.125988193	1.030664334
1003	4	154310000	154350000	4	154430000	154450000	154320000	154330000	154430000	154440000	110000	ana/telo	early-g1	dual_function loops	1.032961502	2.050778162	2.525349124	2.58898306	1.21565595	1.35950437	1.411974379	1.441213568
1004	11	96000000	96010000	11	96090000	96100000	96000000	96010000	96090000	96100000	90000	ana/telo	Inf	structural_loops	1.34662433	1.961982367	2.128173585	2.492336367	1.571551301	1.242784939	1.203605361	1.326191436
1005	11	11340000	11380000	11	11670000	11700000	11350000	11360000	11690000	11700000	340000	ana/telo	Inf	dual_function loops	1.894274128	3.321826213	3.545716713	3.996686053	1.057477098	2.033033247	1.62148952	1.645695213
1006	18	64900000	64930000	18	65090000	65120000	64900000	64910000	65110000	65120000	210000	early-g1	Inf	structural_loops	0.875153977	1.624854107	2.409066597	2.936522955	0.998684459	1.042755436	1.197824577	1.236561029
1007	3	14910000	14920000	3	15190000	15200000	14910000	14920000	15190000	15200000	280000	early-g1	Inf	others	1.441352759	2.176630366	2.879142092	3.728309549	0.850737283	1.507844636	2.14717356	2.490206492
1008	7	35810000	35820000	7	35950000	35960000	35810000	35820000	35950000	35960000	140000	early-g1	Inf	structural_loops	1.309550702	1.933745199	2.624288484	2.83932835	1.117610784	0.970699207	0.979430118	1.00792948
1009	5	76990000	77050000	5	77250000	77300000	77010000	77020000	77280000	77290000	270000	ana/telo	early-g1	structural_loops	0.851310163	3.462725568	3.854665304	4.633803576	1.57041099	1.543915882	1.745486374	1.921387822
1010	1	193390000	193440000	1	193630000	193660000	193400000	193410000	193640000	193650000	240000	early-g1	Inf	dual_function loops	0.879251256	2.298406193	3.253030222	3.79417726	1.640739297	1.856238489	1.953631352	1.842525058
1011	6	13550000	13560000	6	13620000	13630000	13550000	13560000	13620000	13630000	70000	early-g1	ana/telo	CRE loops	0.740055421	1.135828394	1.461946653	1.315893024	0.593833446	1.237528992	1.383181578	1.368340416
1012	4	133740000	133750000	4	133840000	133850000	133740000	133750000	133840000	133850000	100000	early-g1	Inf	dual_function loops	1.00430959	1.684889027	1.993098576	2.029675057	1.034237334	1.18866565	1.438064099	1.477109895
1013	6	31480000	31490000	6	31560000	31570000	31480000	31490000	31560000	31570000	80000	early-g1	ana/telo	CRE loops	0.914580096	1.914804184	1.989041183	2.21435776	1.018030511	1.307727551	1.642623213	1.581830467
1014	11	70440000	70450000	11	70570000	70580000	70440000	70450000	70570000	70580000	130000	early-g1	Inf	dual_function loops	0.91294419	2.053172384	2.461092403	2.55746564	0.9231075	0.858832064	0.595316855	0.827347744
1015	9	37260000	37290000	9	37420000	37450000	37270000	37280000	37420000	37430000	150000	ana/telo	Inf	structural_loops	1.345150653	2.351667201	2.701609689	3.494373228	0.853617822	1.165511825	0.993332994	1.225438229
1016	17	78590000	78600000	17	78830000	78840000	78590000	78600000	78830000	78840000	240000	ana/telo	Inf	structural_loops	0.994017373	2.157751162	2.700287722	2.990298724	1.155466379	1.192345166	1.319210192	1.355500252
1017	6	134370000	134410000	6	134530000	134590000	134370000	134380000	134550000	134560000	180000	ana/telo	Inf	structural_loops	1.125802563	2.528354436	2.653084522	3.52955044	0.916471903	1.249942926	1.150952587	1.336849761
1018	14	31400000	31410000	14	31480000	31490000	31400000	31410000	31480000	31490000	80000	early-g1	Inf	structural_loops	1.177177579	1.524854995	1.889014834	2.032889799	1.058886965	0.903196863	0.968678074	1.169918856
1019	2	151910000	151950000	2	152170000	152200000	151930000	151940000	152190000	152200000	260000	ana/telo	Inf	structural_loops	0.998088186	2.42154046	3.327609026	3.296912197	1.19195728	1.632030835	2.113979483	1.887934627
1020	18	21290000	21300000	18	21540000	21550000	21290000	21300000	21540000	21550000	250000	early-g1	Inf	structural_loops	1.096460377	2.273760258	3.129867107	2.83654121	1.298833602	1.128820193	1.426500222	1.394240043
1021	7	128070000	128100000	7	128250000	128270000	128070000	128080000	128260000	128270000	190000	early-g1	Inf	structural_loops	1.008247646	2.266916148	2.950518747	2.862339971	1.100508009	1.035492236	0.991684218	1.648168047
1022	3	95020000	95040000	3	95110000	95120000	95030000	95040000	95110000	95120000	80000	Inf	ana/telo	dual_function loops	0.992192688	1.004719602	1.085591674	0.869230764	1.050664157	1.354256534	1.469068009	1.345645819
1023	18	64680000	64700000	18	65090000	65130000	64690000	64700000	65120000	65130000	430000	ana/telo	Inf	structural_loops	0.665256134	2.903754687	3.852312536	4.308220796	1.214019262	1.69685681	1.993337	1.746678251
1024	3	55320000	55330000	3	55800000	55810000	55320000	55330000	55800000	55810000	480000	early-g1	Inf	structural_loops	0.956654528	2.264090548	2.978045102	3.870144071	1.257509034	1.372262195	1.490989966	1.340814891
1025	7	134260000	134280000	7	134330000	134360000	134270000	134280000	134340000	134350000	70000	early-g1	Inf	dual_function loops	0.757145053	1.128693294	1.581082243	1.493134504	0.795002484	0.82316498	0.966690837	0.991694108
1026	8	72440000	72450000	8	72520000	72530000	72440000	72450000	72520000	72530000	80000	early-g1	Inf	dual_function loops	0.822231964	1.481987468	1.508196948	1.854553267	0.703877553	0.943423455	1.171885881	1.271694557
1027	14	66670000	66680000	14	66750000	66770000	66670000	66680000	66760000	66770000	90000	ana/telo	Inf	structural_loops	1.212514368	1.583368164	1.918769119	2.038672735	1.0812094	0.980223563	1.233567467	1.260432954
1028	10	92510000	92520000	10	93040000	93050000	92510000	92520000	93040000	93050000	530000	early-g1	Inf	dual_function loops	1.156707689	3.682311035	5.029888013	4.84743293	0.559779256	1.335338908	1.510185276	1.431276531
1029	4	139190000	139210000	4	140220000	140250000	139200000	139210000	140230000	140240000	1030000	early-g1	Inf	dual_function loops	1.101652065	2.556123147	5.033206095	5.640170614	1.546159128	2.983121225	2.448585855	2.382063018
1030	7	105290000	105330000	7	105460000	105500000	105300000	105310000	105480000	105490000	180000	ana/telo	mid-g1	dual_function loops	0.739419026	2.450203222	2.71801358	2.910184778	1.324700452	1.581838541	1.766425044	1.683118098
1031	17	12610000	12620000	17	12850000	12860000	12610000	12620000	12850000	12860000	240000	early-g1	Inf	structural_loops	1.522719748	2.217816696	3.069522529	3.225269018	1.185180549	1.673516445	1.748035663	1.765272336
1032	2	119120000	119130000	2	119220000	119270000	119120000	119130000	119240000	119250000	120000	ana/telo	Inf	structural_loops	1.229498605	1.951539528	1.905854085	2.189306526	0.702862519	1.106362372	1.089597623	1.058461608
1033	3	89140000	89150000	3	89280000	89290000	89140000	89150000	89280000	89290000	140000	early-g1	Inf	structural_loops	1.392733459	1.94421564	2.055248212	2.267752865	1.159410879	1.166819163	1.064985493	1.235920902
1034	7	51510000	51520000	7	51600000	51610000	51510000	51520000	51600000	51610000	90000	early-g1	Inf	structural_loops	1.333961411	1.700759214	2.122982529	2.721174268	1.450769528	1.282465783	1.337875148	1.372789073
1035	8	86240000	86270000	8	86420000	86460000	86250000	86260000	86420000	86430000	170000	ana/telo	early-g1	dual_function loops	1.414895929	1.753139637	2.177286494	2.43190501	1.369165231	1.797767148	2.416599439	1.983928323
1036	1	21260000	21270000	1	21330000	21340000	21260000	21270000	21330000	21340000	70000	early-g1	Inf	structural_loops	0.651350901	0.777286435	1.203233689	1.328861174	0.654042125	0.760748902	0.684899487	0.884285577
1037	13	110390000	110410000	13	110520000	110550000	110400000	110410000	110520000	110530000	120000	ana/telo	Inf	structural_loops	0.720695155	1.964355404	2.385878232	2.504553693	0.828248352	1.050740782	1.105305914	1.014703545
1038	3	101100000	101110000	3	101260000	101270000	101100000	101110000	101260000	101270000	160000	mid-g1	Inf	dual_function loops	0.885546435	1.931691551	2.459963459	2.842187433	1.057354314	1.111579578	1.305400395	1.336429159
1039	7	146030000	146040000	7	146110000	146120000	146030000	146040000	146110000	146120000	80000	mid-g1	Inf	dual_function loops	1.028311333	1.530818479	1.487316792	1.745320867	0.831236225	1.214469672	1.246139658	1.318206261
1040	9	77670000	77680000	9	77740000	77760000	77670000	77680000	77750000	77760000	80000	early-g1	Inf	CRE loops	0.725436359	1.35080409	1.652071654	1.939944829	0.952543106	1.135613124	1.190800585	1.518097034
1041	16	44740000	44780000	16	44960000	44970000	44760000	44770000	44960000	44970000	200000	early-g1	mid-g1	CRE loops	1.105904034	1.7368983	2.455246831	2.522410726	1.122269762	1.429999433	1.698138277	2.053796066
1042	11	120470000	120490000	11	120570000	120580000	120480000	120490000	120570000	120580000	90000	ana/telo	early-g1	dual_function loops	1.271642329	1.588921887	1.898911378	1.96877491	1.136602226	1.331784667	1.682003628	1.497545657
1043	2	31910000	31920000	2	31980000	31990000	31910000	31920000	31980000	31990000	70000	early-g1	Inf	others	0.663359739	0.952622033	1.207951233	1.119186238	0.744952966	0.632670809	0.898913853	0.862377523
1044	2	27770000	27790000	2	28260000	28280000	27780000	27790000	28270000	28280000	490000	ana/telo	Inf	structural_loops	1.306509198	3.803208854	3.461008219	3.810031748	0.810197713	1.459245587	1.47313628	1.394939395
1045	2	168070000	168080000	2	169920000	169930000	168070000	168080000	169920000	169930000	1850000	mid-g1	Inf	structural_loops	1.383105848	1.808984188	4.230288654	6.329925728	0.965493488	1.985478011	1.856685692	2.0666372
1046	3	129000000	129020000	3	129400000	129410000	129010000	129020000	129400000	129410000	390000	early-g1	Inf	structural_loops	1.583512412	3.705637412	4.583383289	6.038888287	0.82709836	1.087362159	1.31873934	1.02510246
1047	5	119220000	119230000	5	120540000	120550000	119220000	119230000	120540000	120550000	1320000	mid-g1	Inf	structural_loops	1.082471742	2.188442183	4.317243614	8.103727775	0.841900828	1.092058499	2.021381316	2.526504176
1048	7	139840000	139850000	7	140070000	140080000	139840000	139850000	140070000	140080000	230000	early-g1	Inf	structural_loops	1.329491549	2.184173117	2.769579937	3.41205205	1.117730672	1.030467482	1.082987296	1.468097708
1049	11	4150000	4160000	11	4340000	4360000	4150000	4160000	4350000	4360000	200000	early-g1	Inf	dual_function loops	1.185113988	1.509122764	2.409957516	2.387777702	1.010099511	1.259331124	1.472095472	1.456344564
1050	2	128950000	128960000	2	129080000	129090000	128950000	128960000	129080000	129090000	130000	early-g1	Inf	others	1.391539361	2.24047312	2.454236549	2.544040779	1.38954246	1.821060471	2.114176225	1.859575045
1051	3	83970000	84010000	3	84090000	84120000	83980000	83990000	84110000	84120000	130000	ana/telo	Inf	structural_loops	1.037151549	1.736300971	2.149541065	2.572256817	0.657625513	1.326435676	1.414918849	1.278338049
1052	4	138470000	138490000	4	138550000	138560000	138470000	138480000	138550000	138560000	80000	early-g1	Inf	dual_function loops	1.150342192	1.468082797	1.494624879	1.654635859	0.80783048	1.227323677	1.171914204	1.168672989
1053	4	154850000	154870000	4	155070000	155080000	154850000	154860000	155070000	155080000	220000	ana/telo	Inf	dual_function loops	1.106278979	2.07366587	2.451386754	2.614278353	1.028962957	1.724291517	1.155658702	1.271099916
1054	6	41030000	41090000	6	41470000	41510000	41060000	41070000	41500000	41510000	440000	ana/telo	mid-g1	structural_loops	1.231464403	3.141207356	3.85521517	4.400732124	1.347259895	1.71221716	2.319596375	2.574616938
1055	4	132100000	132120000	4	132180000	132200000	132100000	132110000	132190000	132200000	90000	ana/telo	early-g1	dual_function loops	1.235892171	1.855446286	2.480279067	2.697023134	1.360122156	1.589408113	1.922848498	1.593007504
1056	1	187230000	187240000	1	187320000	187330000	187230000	187240000	187320000	187330000	90000	early-g1	Inf	structural_loops	0.868093155	1.607369289	2.038887217	2.577672782	0.880546068	0.929457705	0.956525393	1.141920579
1057	2	30680000	30710000	2	30770000	30810000	30680000	30690000	30780000	30790000	100000	early-g1	early-g1	CRE loops	1.183208839	2.00596078	2.541043941	2.486608387	1.21626022	1.398848266	1.973212745	1.916811066
1058	7	107820000	107840000	7	107990000	108020000	107830000	107840000	108000000	108010000	170000	ana/telo	ana/telo	dual_function loops	1.042712311	2.778127681	3.316816575	2.915446407	0.95922798	2.404922737	2.492948828	2.388087464
1059	16	32500000	32510000	16	32670000	32680000	32500000	32510000	32670000	32680000	170000	ana/telo	Inf	dual_function loops	0.800968673	2.503216263	2.840851551	2.645363069	1.073168528	1.255755747	1.247023957	1.108473501
1060	2	164280000	164290000	2	164350000	164360000	164280000	164290000	164350000	164360000	70000	early-g1	Inf	structural_loops	0.630569876	0.971486178	1.11381356	1.13825511	0.735835033	0.678406091	0.73764105	0.804772425
1061	3	51280000	51290000	3	51450000	51460000	51280000	51290000	51450000	51460000	170000	early-g1	Inf	dual_function loops	0.989474702	1.572494553	2.07526431	1.965743368	1.044037007	1.12723977	1.474228447	1.257899454
1062	4	138630000	138660000	4	138820000	138880000	138640000	138650000	138840000	138850000	200000	ana/telo	Inf	structural_loops	1.089883025	2.149116387	2.824584661	2.828827786	0.957772483	1.318613441	1.474905444	1.237248171
1063	1	130760000	130770000	1	132260000	132270000	130760000	130770000	132260000	132270000	1500000	early-g1	Inf	structural_loops	1.285660347	3.570905196	4.955183392	9.001947285	1.863066678	0.959218894	1.121878179	3.206142403
1064	9	114660000	114670000	9	115210000	115220000	114660000	114670000	115210000	115220000	550000	ana/telo	early-g1	CRE loops	1.220401341	3.695404204	3.868137466	4.196828035	1.518009057	3.214700507	3.379035091	2.761075872
1065	5	20770000	20780000	5	21140000	21150000	20770000	20780000	21140000	21150000	370000	early-g1	Inf	structural_loops	0.732583118	2.475471919	3.393607785	4.231273558	1.090479186	1.016803984	1.218495929	1.511967092
1066	4	137520000	137530000	4	137830000	137840000	137520000	137530000	137830000	137840000	310000	mid-g1	Inf	structural_loops	1.622019475	2.125103466	2.286031896	4.167245975	0.475394042	0.809600435	1.113959385	2.125691614
1067	4	40080000	40090000	4	40620000	40640000	40080000	40090000	40620000	40630000	540000	early-g1	Inf	structural_loops	1.091492427	2.564697911	3.92541342	5.157345991	0.837414286	1.579286449	0.963449751	1.391477328
1068	16	85800000	85840000	16	86400000	86430000	85800000	85810000	86410000	86420000	610000	ana/telo	Inf	structural_loops	1.082756769	3.801279742	4.150707533	4.977382488	1.156519678	1.499988021	1.427191747	1.424472426
1069	6	30340000	30360000	6	30930000	30940000	30350000	30360000	30930000	30940000	580000	ana/telo	Inf	structural_loops	1.204566603	2.76362606	3.218795656	3.672272087	1.854116555	0.982667788	0.913776276	1.047192559
1070	11	59660000	59710000	11	59860000	59900000	59690000	59700000	59890000	59900000	200000	ana/telo	Inf	structural_loops	1.478506852	2.657950024	3.088997814	3.651915149	0.872072245	1.072053734	1.263949317	1.234251953
1071	4	136630000	136640000	4	136840000	136870000	136630000	136640000	136840000	136850000	210000	early-g1	Inf	structural_loops	1.660229082	1.850973232	2.489122745	3.28763615	0.819844306	1.169368785	1.602898009	1.603748841
1072	3	102850000	102910000	3	102960000	102980000	102880000	102890000	102960000	102970000	80000	ana/telo	Inf	others	1.169939764	1.103758139	1.555612998	1.614606088	0.813390461	1.134532492	1.306260057	1.326796753
1073	13	43280000	43290000	13	43350000	43360000	43280000	43290000	43350000	43360000	70000	mid-g1	early-g1	CRE loops	0.604731845	1.241533518	1.212697458	1.382857862	0.590137611	1.112028392	1.19932807	1.277644585
1074	10	17200000	17220000	10	17440000	17450000	17200000	17210000	17440000	17450000	240000	ana/telo	early-g1	CRE loops	0.481422872	2.186024375	2.47495356	2.409523895	1.157811003	1.965218357	2.653928681	2.339956595
1075	3	84500000	84510000	3	84610000	84620000	84500000	84510000	84610000	84620000	110000	ana/telo	early-g1	CRE loops	0.839068368	1.38047711	1.931337632	1.802790649	0.853357297	1.599379169	1.564262956	1.661843655
1076	8	114050000	114060000	8	114150000	114160000	114050000	114060000	114150000	114160000	100000	early-g1	Inf	dual_function loops	0.858158248	1.994216497	2.288145253	2.599903473	1.004483349	1.364963335	1.481595811	1.76035638
1077	3	95660000	95670000	3	95850000	95860000	95660000	95670000	95850000	95860000	190000	ana/telo	Inf	dual_function loops	1.130120656	1.764802956	2.141287804	2.157333472	1.206565499	1.056195999	0.906641169	1.043819799
1078	9	50960000	50970000	9	51100000	51110000	50960000	50970000	51100000	51110000	140000	early-g1	Inf	structural_loops	1.070334465	1.646412518	2.433438837	3.023285516	0.902786354	1.176139889	1.217546592	1.091948874
1079	3	107490000	107510000	3	107940000	107960000	107490000	107500000	107940000	107950000	450000	ana/telo	Inf	dual_function loops	1.106463628	2.061079819	2.806732039	3.052319176	1.370113447	1.335558109	1.48528003	1.475947411
1080	1	89340000	89350000	1	89650000	89660000	89340000	89350000	89650000	89660000	310000	early-g1	Inf	structural_loops	1.476083755	2.964877367	3.316185971	3.61957954	1.201174229	1.837235914	2.076545973	1.78331263
1081	2	170330000	170350000	2	172040000	172060000	170340000	170350000	172040000	172050000	1700000	mid-g1	Inf	structural_loops	0.94587999	1.897871022	3.477278836	6.038338023	0.894285766	1.081466622	1.010776655	1.204370697
1082	1	174070000	174080000	1	174240000	174250000	174070000	174080000	174240000	174250000	170000	ana/telo	Inf	dual_function loops	1.425660505	2.417326384	2.461475968	2.471013738	1.535020316	1.372878699	1.758150438	1.333543719
1083	17	80860000	80870000	17	80950000	80960000	80860000	80870000	80950000	80960000	90000	ana/telo	Inf	dual_function loops	0.86922276	1.606956793	1.978828463	2.287740173	0.963181412	1.302675763	1.369123545	1.381565019
1084	2	118920000	118930000	2	119010000	119020000	118920000	118930000	119010000	119020000	90000	early-g1	Inf	dual_function loops	0.980431339	1.540137005	2.094860294	2.013736597	0.796388773	0.734423909	0.739963687	0.890605032
1085	7	86390000	86400000	7	86490000	86500000	86390000	86400000	86490000	86500000	100000	early-g1	Inf	structural_loops	1.000437005	1.521181491	1.954076902	2.558449065	0.964891322	0.837925393	1.106099157	0.916345431
1086	1	174040000	174050000	1	174240000	174250000	174040000	174050000	174240000	174250000	200000	early-g1	Inf	dual_function loops	1.026598806	2.059831473	2.745107353	2.791559802	1.003493492	1.453870961	1.243356834	1.167050508
1087	10	93500000	93510000	10	93570000	93580000	93500000	93510000	93570000	93580000	70000	early-g1	Inf	dual_function loops	0.398496453	1.033726207	1.144852125	1.427102898	0.696320656	0.806610517	0.788140149	0.699082482
1088	11	115210000	115230000	11	115330000	115340000	115220000	115230000	115330000	115340000	110000	early-g1	Inf	structural_loops	1.085452436	1.455396067	1.886314212	2.043978296	1.014915084	0.898578411	0.910688212	0.942014271
1089	3	94940000	94950000	3	95010000	95020000	94940000	94950000	95010000	95020000	70000	ana/telo	Inf	dual_function loops	0.826428078	1.03555553	1.064429925	1.136906802	0.859100731	0.868660443	0.952378103	0.804856097
1090	8	109210000	109250000	8	109520000	109560000	109220000	109230000	109520000	109530000	300000	early-g1	Inf	structural_loops	0.618355369	2.966528257	3.858101972	4.842552806	1.125974624	0.960453135	1.505224545	1.625560077
1091	9	113890000	113900000	9	114290000	114300000	113890000	113900000	114290000	114300000	400000	early-g1	Inf	dual_function loops	1.219020479	2.736898519	4.318478617	3.852026312	0.811705155	1.703207774	2.019206403	2.500323163
1092	12	78090000	78100000	12	78880000	78890000	78090000	78100000	78880000	78890000	790000	early-g1	Inf	structural_loops	2.5597389	3.943347032	6.537344961	7.072802653	0.734985121	1.240777467	1.903549688	1.547687664
1093	5	117560000	117570000	5	117730000	117740000	117560000	117570000	117730000	117740000	170000	ana/telo	Inf	CRE loops	0.727616568	2.169571105	2.337429295	2.813901258	1.300706701	1.669293018	2.012198695	1.566723109
1094	3	51030000	51090000	3	51140000	51170000	51060000	51070000	51150000	51160000	90000	ana/telo	Inf	CRE loops	1.056511172	1.869765068	2.13174326	2.136625744	0.831986883	1.298000608	1.403553781	1.183039979
1095	11	77840000	77850000	11	77980000	78000000	77840000	77850000	77980000	77990000	140000	ana/telo	early-g1	dual_function loops	0.717865695	2.046549514	2.524737832	2.548297579	1.320203005	1.481148429	1.888832502	1.929671721
1096	2	151930000	151950000	2	152010000	152030000	151930000	151940000	152020000	152030000	90000	early-g1	Inf	structural_loops	1.527105691	1.737287721	2.294880406	2.404784222	0.936084429	1.524463648	1.360251801	1.348703844
1097	5	138210000	138240000	5	138590000	138620000	138220000	138230000	138600000	138610000	380000	ana/telo	ana/telo	dual_function loops	1.921791288	3.984837678	4.370782621	3.582356196	2.286792183	3.341292162	3.350278064	2.989466533
1098	1	135280000	135290000	1	135500000	135510000	135280000	135290000	135500000	135510000	220000	early-g1	Inf	dual_function loops	1.112873074	1.591101616	2.355925075	3.022823965	0.926948894	0.924427735	0.75417484	0.913229643
1099	1	38450000	38460000	1	38820000	38830000	38450000	38460000	38820000	38830000	370000	early-g1	Inf	dual_function loops	1.554190507	2.501464495	2.975825537	3.316873406	0.87563558	1.418534243	1.401172291	1.606830398
1100	1	88570000	88580000	1	88930000	88940000	88570000	88580000	88930000	88940000	360000	early-g1	Inf	others	1.121892011	2.329781513	2.863068906	3.221488114	0.868583789	1.281165092	1.709625753	1.904605566
1101	3	94940000	94950000	3	95070000	95080000	94940000	94950000	95070000	95080000	130000	mid-g1	Inf	dual_function loops	1.088483611	1.5066821	1.701423535	1.890844918	1.083238354	1.168459194	1.15737322	1.066516164
1102	4	136080000	136090000	4	136170000	136180000	136080000	136090000	136170000	136180000	90000	early-g1	Inf	structural_loops	1.19453658	1.400665816	1.765321149	2.11714785	1.140689928	0.944413389	0.996432738	0.958076618
1103	11	54510000	54530000	11	54670000	54680000	54520000	54530000	54670000	54680000	150000	early-g1	Inf	structural_loops	0.876666686	1.501596618	2.434795275	2.834744537	0.844952847	1.119530704	1.1982363	1.300183676
1104	19	6120000	6160000	19	6220000	6240000	6150000	6160000	6220000	6230000	70000	ana/telo	ana/telo	CRE loops	0.835473806	1.495549194	1.75625854	1.657801662	0.621131524	1.306484994	1.591579032	1.534110612
1105	14	66280000	66290000	14	66580000	66590000	66280000	66290000	66580000	66590000	300000	early-g1	Inf	structural_loops	0.726310308	1.467117255	1.846308551	2.373779362	0.413831761	0.914531243	1.078934468	1.398744396
1106	16	33820000	33830000	16	34110000	34120000	33820000	33830000	34110000	34120000	290000	early-g1	Inf	structural_loops	0.455382368	1.962725199	2.968440017	3.164526374	0.839673963	0.965418774	1.034007821	1.332734517
1107	1	169140000	169160000	1	169570000	169580000	169140000	169150000	169570000	169580000	430000	early-g1	Inf	structural_loops	1.114157302	2.977762823	3.771831682	4.33368444	1.695382109	2.126201353	1.861622964	2.097746369
1108	17	55840000	55850000	17	56070000	56090000	55840000	55850000	56080000	56090000	240000	early-g1	Inf	dual_function loops	1.03707222	2.62867948	3.276116195	3.828309042	0.993607191	1.941363459	1.845042152	1.590325208
1109	5	124880000	124890000	5	124980000	125000000	124880000	124890000	124990000	125000000	110000	ana/telo	Inf	dual_function loops	1.729210473	2.283973237	2.746550434	2.659464994	1.169107213	1.981322497	1.813517432	1.588107186
1110	19	7340000	7350000	19	7490000	7500000	7340000	7350000	7490000	7500000	150000	early-g1	Inf	dual_function loops	1.32971316	1.626503957	2.026869406	2.192357988	0.969103243	1.119460385	1.321488221	1.328250768
1111	4	149720000	149750000	4	149830000	149850000	149720000	149730000	149830000	149840000	110000	early-g1	mid-g1	dual_function loops	0.771747138	1.725562457	2.140780892	2.50312176	1.175563849	1.011344216	1.142660425	1.233418737
1112	14	122330000	122360000	14	122430000	122460000	122330000	122340000	122430000	122440000	100000	ana/telo	Inf	CRE loops	1.001217418	1.689831643	2.072821185	2.327064075	1.141138413	1.233981634	1.386989132	1.332646392
1113	1	88070000	88080000	1	88200000	88210000	88070000	88080000	88200000	88210000	130000	early-g1	Inf	dual_function loops	0.869862919	1.792126314	2.223276962	2.596949168	1.089696063	1.417005783	1.498802139	1.458134725
1114	1	183740000	183750000	1	183810000	183820000	183740000	183750000	183810000	183820000	70000	mid-g1	Inf	structural_loops	0.85307133	0.941091335	0.825732023	1.242089413	0.714877823	0.794129448	0.726660786	0.837362464
1115	17	27170000	27180000	17	27250000	27260000	27170000	27180000	27250000	27260000	80000	mid-g1	Inf	structural_loops	1.132363713	1.247034214	1.613920408	1.813707515	0.944059302	0.766863774	0.890083711	1.041654995
1116	5	143640000	143680000	5	143790000	143840000	143640000	143650000	143820000	143830000	180000	ana/telo	early-g1	dual_function loops	1.113826884	2.230000674	2.44305136	2.574009832	0.861423615	1.239420284	1.027710984	1.25790748
1117	4	149630000	149640000	4	149840000	149850000	149630000	149640000	149840000	149850000	210000	early-g1	Inf	dual_function loops	1.169857876	1.787709386	2.7794579	2.576463433	1.147556463	1.325369215	1.881685052	1.885289788
1118	3	87890000	87900000	3	87970000	87980000	87890000	87900000	87970000	87980000	80000	early-g1	Inf	dual_function loops	0.911399108	1.467558012	1.769307676	1.57520101	1.026825397	1.062503374	1.102797846	0.911995739
1119	3	135060000	135070000	3	135390000	135400000	135060000	135070000	135390000	135400000	330000	ana/telo	Inf	dual_function loops	1.103440092	2.510431285	3.263429957	3.183430342	1.239130311	1.135224315	1.502795032	0.98013765
1120	4	32140000	32150000	4	32330000	32340000	32140000	32150000	32330000	32340000	190000	ana/telo	Inf	structural_loops	1.112642916	2.279908875	3.048158928	2.963053866	0.564531849	1.58867012	1.47533072	1.660853052
1121	5	54250000	54260000	5	54500000	54510000	54250000	54260000	54500000	54510000	250000	ana/telo	Inf	structural_loops	1.524907754	2.161753968	3.160222072	4.081587772	1.163433918	1.480764765	1.58153976	1.749857741
1122	7	88000000	88030000	7	88290000	88310000	88000000	88010000	88300000	88310000	300000	ana/telo	Inf	structural_loops	1.356116853	2.657700451	2.900424617	3.06196025	0.762140492	0.891940853	0.793170881	1.071243938
1123	7	52990000	53000000	7	53260000	53270000	52990000	53000000	53260000	53270000	270000	ana/telo	Inf	structural_loops	0.998847681	2.210600054	2.701968831	3.396962183	0.908164758	1.59578133	1.30191351	1.685414169
1124	4	135410000	135450000	4	135500000	135530000	135430000	135440000	135500000	135510000	70000	early-g1	early-g1	dual_function loops	0.890739707	1.148693317	1.294499174	1.25586533	0.674449453	1.01044316	1.370856025	1.236375457
1125	18	62410000	62420000	18	62820000	62830000	62410000	62420000	62820000	62830000	410000	mid-g1	Inf	structural_loops	1.365633725	1.809609873	3.009404597	3.976906645	1.137579046	1.10214299	0.782131257	0.886675946
1126	5	144800000	144810000	5	145490000	145500000	144800000	144810000	145490000	145500000	690000	mid-g1	Inf	structural_loops	1.333697004	2.450922078	4.393619025	5.460197757	1.64070996	2.059774416	2.704667409	2.391505725
1127	10	110230000	110240000	10	110530000	110550000	110230000	110240000	110530000	110540000	300000	ana/telo	Inf	structural_loops	0.814010621	3.051538895	4.850417313	5.335919477	0.757940454	1.388865661	1.975883231	1.764314027
1128	2	162740000	162760000	2	163150000	163190000	162750000	162760000	163160000	163170000	410000	ana/telo	Inf	dual_function loops	1.032212127	3.251915279	2.837678699	4.084513513	0.820775721	1.476264101	1.559650654	1.037403302
1129	4	46690000	46700000	4	47050000	47060000	46690000	46700000	47050000	47060000	360000	ana/telo	Inf	structural_loops	0.947053889	4.264263685	4.404656444	5.080240246	0.819181912	1.259769795	1.477811309	1.308655368
1130	18	62190000	62230000	18	62350000	62390000	62220000	62230000	62380000	62390000	160000	ana/telo	Inf	structural_loops	1.321615581	2.475467763	2.907151624	2.966537147	0.950315952	1.409935888	1.316656973	1.629010822
1131	18	24460000	24470000	18	24700000	24710000	24460000	24470000	24700000	24710000	240000	early-g1	Inf	structural_loops	1.13298199	2.648293995	2.55984169	3.978231169	1.518437199	1.370231359	1.958034796	0.933759137
1132	2	157420000	157460000	2	158020000	158070000	157430000	157440000	158040000	158050000	610000	ana/telo	Inf	structural_loops	0.872489061	2.780924322	3.224864748	3.86960759	1.194690947	1.608682393	1.92155407	2.031585989
1133	2	116720000	116730000	2	117020000	117030000	116720000	116730000	117020000	117030000	300000	mid-g1	Inf	others	1.100832954	3.139331638	4.324601335	4.474960519	1.111872376	2.023231323	1.686230851	2.158973987
1134	11	77020000	77030000	11	77120000	77130000	77020000	77030000	77120000	77130000	100000	early-g1	Inf	structural_loops	1.264537636	1.441315675	1.802992108	1.948895754	1.144788451	1.074838792	1.099904849	1.356113066
1135	12	88110000	88120000	12	88270000	88290000	88110000	88120000	88270000	88280000	160000	ana/telo	Inf	dual_function loops	1.013431515	2.364651568	2.525442872	2.665499705	0.795180777	1.194054451	1.232323122	1.377942821
1136	10	126950000	126960000	10	127080000	127120000	126950000	126960000	127100000	127110000	150000	ana/telo	ana/telo	dual_function loops	1.337701116	1.798176603	1.64105119	1.026815107	1.667446725	2.182294231	2.212292693	1.745192221
1137	11	117100000	117120000	11	117170000	117190000	117100000	117110000	117170000	117180000	70000	early-g1	mid-g1	dual_function loops	0.694990806	0.915874561	1.168283532	1.220397882	0.644265328	1.01354623	1.077835475	1.084036887
1138	8	86810000	86820000	8	86880000	86890000	86810000	86820000	86880000	86890000	70000	early-g1	Inf	structural_loops	0.808533787	1.010848263	1.321972896	1.448762808	0.624177533	0.823832479	0.959097096	0.91126062
1139	1	136010000	136020000	1	136220000	136230000	136010000	136020000	136220000	136230000	210000	early-g1	Inf	structural_loops	0.962475666	1.956715119	2.515761148	2.896691861	1.455234642	1.711584209	1.894127162	1.789708111
1140	10	70790000	70800000	10	70860000	70870000	70790000	70800000	70860000	70870000	70000	early-g1	Inf	structural_loops	0.79354347	0.983646433	1.363645202	1.575695406	0.646696435	0.765729643	0.718129153	0.79749872
1141	3	120870000	120880000	3	121160000	121190000	120870000	120880000	121180000	121190000	310000	ana/telo	Inf	CRE loops	1.030556433	2.535825997	2.770520096	3.649596688	0.894277954	1.392061716	1.301403343	1.538776617
1142	1	88540000	88550000	1	89080000	89090000	88540000	88550000	89080000	89090000	540000	mid-g1	Inf	structural_loops	1.328570538	2.372761243	3.331850034	3.603934278	1.410141567	1.686591917	1.629847092	2.608278631
1143	1	59360000	59390000	1	59660000	59680000	59380000	59390000	59670000	59680000	290000	early-g1	Inf	structural_loops	0.994112674	2.094067306	2.737065223	2.866025151	1.177513668	1.612865477	1.670130794	1.827166563
1144	1	54890000	54900000	1	55020000	55040000	54890000	54900000	55030000	55040000	140000	early-g1	Inf	structural_loops	0.886242999	1.652136776	2.182328749	2.868495591	1.086763199	0.874216945	1.221072286	1.33724428
1145	2	152560000	152590000	2	152640000	152680000	152560000	152570000	152650000	152660000	90000	ana/telo	ana/telo	dual_function loops	1.279413205	1.763038528	1.935228673	1.851048883	0.91303026	1.515100308	1.930930576	1.874525392
1146	12	112660000	112700000	12	112740000	112780000	112670000	112680000	112770000	112780000	100000	ana/telo	ana/telo	CRE loops	1.153018453	1.798308923	1.64460499	1.614363341	1.370632097	1.895472925	2.266253215	2.170808566
1147	6	90550000	90600000	6	90650000	90690000	90560000	90570000	90660000	90670000	100000	ana/telo	early-g1	dual_function loops	0.991908424	2.52370064	2.654994014	2.672988609	0.992930408	1.663801662	2.0008683	1.713878395
1148	15	99130000	99160000	15	99200000	99230000	99140000	99150000	99210000	99220000	70000	ana/telo	Inf	structural_loops	0.580517631	1.238155785	1.354295972	1.506937662	0.780302079	0.830591252	1.019980882	0.886192465
1149	5	100970000	101010000	5	101060000	101100000	100990000	101000000	101070000	101080000	80000	ana/telo	early-g1	CRE loops	1.022945799	1.683606645	1.936396097	2.131947607	0.659447087	1.53071088	1.597192781	1.689863735
1150	1	167970000	168000000	1	168060000	168080000	167970000	167980000	168070000	168080000	100000	early-g1	early-g1	others	1.138375421	1.628644583	2.044665635	1.899024001	1.270505687	1.60412946	1.742340531	1.705541825
1151	11	115460000	115470000	11	115570000	115580000	115460000	115470000	115570000	115580000	110000	mid-g1	ana/telo	CRE loops	1.13126262	1.547095333	2.074264753	1.930928944	1.220702565	1.259938397	1.658803186	1.602719099
1152	10	17450000	17460000	10	17910000	17920000	17450000	17460000	17910000	17920000	460000	early-g1	Inf	structural_loops	1.132343016	2.825001117	3.989884058	5.114999882	1.027479553	1.044036003	1.094350815	2.072658266
1153	11	82420000	82430000	11	82700000	82710000	82420000	82430000	82700000	82710000	280000	early-g1	Inf	structural_loops	1.607265568	2.302888782	3.947198583	3.918368309	1.018287134	1.586908827	1.279250586	1.622619862
1154	11	69480000	69500000	11	69720000	69740000	69480000	69490000	69730000	69740000	250000	ana/telo	ana/telo	dual_function loops	1.794118455	2.476150693	2.020885425	2.01152176	2.29770395	2.145413137	2.4310794	1.842225174
1155	1	75120000	75140000	1	75440000	75480000	75120000	75130000	75460000	75470000	340000	ana/telo	Inf	dual_function loops	1.178531186	2.952891077	3.376930326	3.580498561	1.57850039	1.949261421	1.9469057	2.155424269
1156	15	72920000	72930000	15	73010000	73020000	72920000	72930000	73010000	73020000	90000	ana/telo	Inf	CRE loops	0.593442905	1.521091149	1.825301499	2.394575409	0.590237082	1.337664192	1.386292414	1.541311874
1157	12	113780000	113800000	12	113850000	113870000	113790000	113800000	113860000	113870000	70000	early-g1	Inf	structural_loops	0.816707868	1.027701168	1.476579181	1.460887954	0.64917525	0.71540905	0.604945066	0.659332036
1158	10	33710000	33740000	10	34000000	34040000	33730000	33740000	34000000	34010000	270000	ana/telo	early-g1	CRE loops	1.134688566	2.980419648	3.21750117	3.804808762	1.431259151	2.044736015	2.542077	2.759492244
1159	15	5180000	5190000	15	6150000	6160000	5180000	5190000	6150000	6160000	970000	early-g1	Inf	structural_loops	1.033158323	2.395521816	3.166124502	3.928744201	0.54452526	1.143805295	1.051704196	1.190180606
1160	9	48450000	48470000	9	48620000	48650000	48460000	48470000	48640000	48650000	180000	ana/telo	mid-g1	dual_function loops	1.291482126	2.192768824	2.581752728	2.819111598	1.10365141	1.621302658	1.630329966	1.839883122
1161	2	163420000	163440000	2	163540000	163550000	163420000	163430000	163540000	163550000	120000	ana/telo	Inf	structural_loops	1.051071626	1.636839057	1.810039547	2.055167938	0.902686748	0.865691334	0.744007163	0.672955269
1162	5	144190000	144200000	5	144300000	144310000	144190000	144200000	144300000	144310000	110000	early-g1	Inf	structural_loops	0.826909002	1.426017332	1.991017203	2.261823866	1.074909014	0.928368727	0.787107831	0.766776903
1163	7	71050000	71090000	7	71180000	71210000	71080000	71090000	71190000	71200000	110000	early-g1	early-g1	CRE loops	0.951742359	1.904036651	1.752325435	2.239793341	0.948147511	1.571856841	1.964851088	1.985972041
1164	8	124790000	124800000	8	124860000	124870000	124790000	124800000	124860000	124870000	70000	early-g1	Inf	dual_function loops	0.804016057	0.944613562	1.065257096	1.43008537	0.549689353	0.626464263	0.454843436	0.582768965
1165	9	107540000	107560000	9	107620000	107650000	107540000	107550000	107630000	107640000	90000	ana/telo	early-g1	dual_function loops	1.429597657	2.024555284	2.204935579	1.90100914	1.387810214	1.692367589	1.997818399	1.702198158
1166	6	134590000	134620000	6	134750000	134810000	134600000	134610000	134770000	134780000	170000	ana/telo	Inf	dual_function loops	0.961077729	1.728041093	2.477481998	2.495592932	1.135091179	1.207623186	1.399318915	1.255786937
1167	1	82800000	82810000	1	82980000	82990000	82800000	82810000	82980000	82990000	180000	ana/telo	Inf	structural_loops	0.97302256	1.85362811	2.239105255	2.671567532	1.02003875	1.105262959	0.847857271	1.094744494
1168	2	162920000	162930000	2	163220000	163230000	162920000	162930000	163220000	163230000	300000	early-g1	Inf	structural_loops	1.027843424	1.6261662	2.58393706	2.738668829	1.369954066	1.327811076	1.524930242	1.794621262
1169	2	6130000	6160000	2	6320000	6360000	6140000	6150000	6320000	6330000	180000	early-g1	Inf	structural_loops	0.924382568	1.792322604	2.081892851	2.778777418	0.974100862	0.917135421	1.01660738	1.139066423
1170	6	71560000	71570000	6	71750000	71760000	71560000	71570000	71750000	71760000	190000	early-g1	Inf	others	1.299618832	2.081371043	2.62077035	2.826115381	1.204041877	1.487011762	1.762502615	2.070138285
1171	18	70660000	70670000	18	70780000	70790000	70660000	70670000	70780000	70790000	120000	mid-g1	Inf	others	1.773040738	1.99082653	2.752849623	3.151607344	1.040139755	1.061954323	1.583581694	1.188381515
1172	11	100480000	100490000	11	100560000	100600000	100480000	100490000	100560000	100570000	80000	ana/telo	ana/telo	dual_function loops	1.233398548	1.570405539	1.859837139	1.682583771	1.214422504	1.594635734	1.828391116	1.595438707
1173	9	60240000	60260000	9	60390000	60420000	60240000	60250000	60390000	60400000	150000	ana/telo	early-g1	CRE loops	1.010377318	2.117910652	2.078424752	1.857667773	1.419515582	1.700972628	2.304775569	1.924141103
1174	9	108890000	108910000	9	109760000	109790000	108900000	108910000	109760000	109770000	860000	early-g1	Inf	dual_function loops	1.411525499	2.906470344	4.349304989	4.954054421	1.224751459	1.686682125	2.636556707	2.552505746
1175	12	82080000	82090000	12	82500000	82510000	82080000	82090000	82500000	82510000	420000	early-g1	Inf	structural_loops	1.176090241	2.596050989	4.350547101	5.72055517	1.379396492	1.54558825	1.540254209	1.463842237
1176	11	31570000	31580000	11	32030000	32040000	31570000	31580000	32030000	32040000	460000	mid-g1	Inf	structural_loops	1.296939509	1.957394939	3.91981608	3.945463914	0.803967784	0.866596483	1.085984656	1.103040039
1177	12	57770000	57780000	12	58280000	58300000	57770000	57780000	58280000	58290000	510000	early-g1	Inf	structural_loops	1.41533659	2.183652698	3.11744653	4.649509565	0.70209822	1.022862449	1.936078808	1.399003893
1178	8	129110000	129120000	8	129490000	129500000	129110000	129120000	129490000	129500000	380000	ana/telo	ana/telo	dual_function loops	1.384715552	2.222858381	2.405877803	1.806996901	1.47969781	2.509778772	2.651040579	3.124769598
1179	11	88850000	88860000	11	88920000	88930000	88850000	88860000	88920000	88930000	70000	ana/telo	Inf	CRE loops	0.779441801	1.28394037	1.584237798	1.576796894	0.721242653	0.715796278	0.68367818	0.650764081
1180	11	104160000	104220000	11	104300000	104330000	104180000	104190000	104310000	104320000	130000	ana/telo	Inf	dual_function loops	0.914713141	1.999490061	2.970465597	2.748102907	0.976049804	1.207448211	1.26316105	1.218375333
1181	2	30910000	30930000	2	30990000	31010000	30910000	30920000	31000000	31010000	90000	early-g1	early-g1	CRE loops	0.981854349	1.600934384	1.854447951	1.895739016	1.255859927	1.407141216	1.523587539	1.552528184
1182	7	28120000	28160000	7	28220000	28240000	28140000	28150000	28230000	28240000	90000	ana/telo	ana/telo	CRE loops	1.246113717	1.948670004	1.563753801	1.526752372	1.060573407	2.147266097	2.135320824	1.929836987
1183	2	85560000	85570000	2	86300000	86320000	85560000	85570000	86300000	86310000	740000	early-g1	Inf	structural_loops	0.54657953	3.276862772	4.94259439	6.157229427	1.061774134	0.515063991	1.680995151	1.357400304
1184	11	88050000	88090000	11	88650000	88690000	88070000	88080000	88680000	88690000	610000	ana/telo	Inf	structural_loops	0.844656361	3.217343412	4.006147761	4.666120083	1.256002719	1.513002747	1.794133592	2.298567752
1185	3	145230000	145270000	3	145560000	145590000	145240000	145250000	145580000	145590000	340000	ana/telo	Inf	CRE loops	1.42705851	2.835185183	3.183492771	3.705241342	0.887062931	1.819242694	2.121362279	2.221713369
1186	10	38870000	38900000	10	39230000	39250000	38890000	38900000	39230000	39240000	340000	ana/telo	Inf	structural_loops	1.871742044	3.518061184	3.415456019	4.140255968	0.599909586	1.06126102	1.145065296	1.388059563
1187	16	87500000	87520000	16	87740000	87760000	87510000	87520000	87740000	87750000	230000	ana/telo	Inf	structural_loops	1.191875386	2.670696604	3.708682885	3.891066524	1.356142626	1.813169409	1.841954179	1.718100182
1188	17	29310000	29320000	17	29380000	29400000	29310000	29320000	29380000	29390000	70000	early-g1	ana/telo	dual_function loops	1.126296843	1.07942973	1.366420362	1.244046785	0.945134993	0.89322025	1.162179494	1.065206308
1189	1	173040000	173060000	1	173180000	173220000	173040000	173050000	173180000	173190000	140000	ana/telo	Inf	dual_function loops	1.235451991	2.228740298	2.553190936	2.620916703	1.247245763	1.713969213	1.63297097	1.716336815
1190	15	97540000	97550000	15	97610000	97620000	97540000	97550000	97610000	97620000	70000	ana/telo	Inf	dual_function loops	0.707887023	1.070152399	1.100322351	1.328838954	1.036296057	0.878544881	0.918786951	1.006230494
1191	9	96470000	96480000	9	96550000	96560000	96470000	96480000	96550000	96560000	80000	early-g1	Inf	dual_function loops	0.80823482	1.389496093	1.828585468	2.132685383	0.806247444	0.787607483	0.889374361	0.875046764
1192	1	187250000	187260000	1	187320000	187330000	187250000	187260000	187320000	187330000	70000	early-g1	Inf	others	0.750573123	1.256408328	1.46138229	1.645666456	0.570034055	0.742856178	0.763442582	0.957551216
1193	2	157850000	157890000	2	157980000	158030000	157880000	157890000	158000000	158010000	120000	early-g1	Inf	structural_loops	1.169206382	1.518223232	1.742611671	2.09446907	0.785925587	1.174578019	1.272996693	1.514857899
1194	11	69860000	69890000	11	70030000	70040000	69880000	69890000	70030000	70040000	150000	early-g1	Inf	dual_function loops	0.856160028	1.944532746	2.290606839	2.638855194	0.790651657	1.399301334	1.767545244	1.697758765
1195	2	118460000	118470000	2	118550000	118560000	118460000	118470000	118550000	118560000	90000	early-g1	Inf	structural_loops	1.04343552	1.443545283	1.820803509	1.915331881	1.203927306	1.029225557	1.110915327	1.110357485
1196	11	109330000	109340000	11	109410000	109420000	109330000	109340000	109410000	109420000	80000	ana/telo	ana/telo	CRE loops	1.235876445	1.530553193	2.117153774	1.903634511	0.995127746	1.355002204	1.700196991	1.58690264
1197	5	134970000	134980000	5	135050000	135060000	134970000	134980000	135050000	135060000	80000	early-g1	Inf	CRE loops	0.799721449	1.282758774	1.938570022	1.790305179	1.101979534	0.825500982	1.25540573	1.174413525
1198	1	135710000	135730000	1	135970000	135990000	135710000	135720000	135970000	135980000	260000	early-g1	early-g1	CRE loops	1.347983386	1.931631062	1.981972797	1.53356143	1.122363986	2.269779764	2.778131332	2.424652186
1199	19	39050000	39060000	19	40300000	40310000	39050000	39060000	40300000	40310000	1250000	mid-g1	Inf	structural_loops	1.288009278	1.702444969	4.267408736	6.349875702	0.789239011	0.689331952	1.431902008	2.026424367
1200	19	28850000	28860000	19	29420000	29430000	28850000	28860000	29420000	29430000	570000	mid-g1	Inf	dual_function loops	1.446010239	3.385807822	3.623938381	5.611257827	1.037315808	2.319901538	2.809841026	2.310778443
1201	10	75040000	75050000	10	75410000	75420000	75040000	75050000	75410000	75420000	370000	early-g1	Inf	dual_function loops	1.226913348	2.381188685	3.174316769	4.229828109	1.444998932	1.193438183	1.191453996	1.305016767
1202	3	67150000	67160000	3	67360000	67380000	67150000	67160000	67370000	67380000	220000	early-g1	Inf	structural_loops	1.397447162	1.788415101	2.202419806	2.752702856	0.974564645	1.132427214	1.002275061	1.417940337
1203	9	121380000	121390000	9	121580000	121590000	121380000	121390000	121580000	121590000	200000	mid-g1	Inf	others	0.834970787	2.033005608	2.261492963	3.046775324	1.173659224	1.277723221	1.439654345	1.668224606
1204	4	46710000	46720000	4	47050000	47060000	46710000	46720000	47050000	47060000	340000	ana/telo	Inf	structural_loops	1.526169676	3.983095633	4.443303947	4.981103231	1.092274454	1.378463364	1.604838319	1.194642058
1205	13	58250000	58280000	13	58640000	58670000	58250000	58260000	58640000	58650000	390000	ana/telo	Inf	dual_function loops	1.781475065	2.971734241	3.091612529	3.210168922	0.960473871	1.36346549	1.684447254	1.981637572
1206	X	70810000	70820000	X	70890000	70900000	70810000	70820000	70890000	70900000	80000	early-g1	Inf	structural_loops	0.804399256	1.976477702	2.453106651	2.929579688	0.654666728	1.251074747	1.321900433	1.132594405
1207	15	67000000	67010000	15	67260000	67270000	67000000	67010000	67260000	67270000	260000	early-g1	Inf	structural_loops	1.153505764	1.869756406	3.087397353	3.339823587	1.07617125	1.228928135	1.336880268	1.439102203
1208	16	23160000	23170000	16	23400000	23410000	23160000	23170000	23400000	23410000	240000	early-g1	Inf	structural_loops	1.097649142	2.63016995	3.07325863	3.62508117	1.41697667	1.726544028	1.932641258	2.075672817
1209	19	24350000	24360000	19	24600000	24640000	24350000	24360000	24620000	24630000	270000	ana/telo	early-g1	dual_function loops	1.263619876	2.595694514	2.625453378	2.873056106	0.887971591	2.402164394	2.585764107	2.515787236
1210	15	95590000	95600000	15	95770000	95780000	95590000	95600000	95770000	95780000	180000	mid-g1	Inf	structural_loops	0.827452561	1.504593031	2.10504959	2.744875323	0.73350598	0.961014883	1.084419256	1.574608537
1211	15	85540000	85550000	15	85690000	85710000	85540000	85550000	85700000	85710000	160000	early-g1	Inf	dual_function loops	0.779030648	1.903220917	2.948111886	3.012695712	1.440127188	0.959179857	1.167601276	1.27105294
1212	5	58100000	58120000	5	58170000	58190000	58110000	58120000	58180000	58190000	70000	ana/telo	ana/telo	CRE loops	0.898530536	1.632245122	1.875135592	1.687295976	0.662156998	1.538113152	1.719301847	1.594350063
1213	10	24350000	24360000	10	24520000	24530000	24350000	24360000	24520000	24530000	170000	ana/telo	mid-g1	dual_function loops	1.889830513	2.902761398	2.858689104	3.012960445	1.179490573	2.569272472	2.34840231	2.652192697
1214	11	55010000	55020000	11	55190000	55200000	55010000	55020000	55190000	55200000	180000	ana/telo	Inf	structural_loops	1.148679121	2.210783033	2.760249197	3.210421125	1.127839307	1.372997828	1.517935515	1.563386921
1215	13	97620000	97630000	13	97820000	97830000	97620000	97630000	97820000	97830000	200000	ana/telo	Inf	structural_loops	0.837086417	2.623637994	2.641949705	2.628741549	0.676176521	0.961799706	1.274242739	1.300422985
1216	18	39100000	39110000	18	39250000	39260000	39100000	39110000	39250000	39260000	150000	early-g1	Inf	structural_loops	0.752334491	2.073017923	2.912893231	3.146896902	0.676910885	1.265919361	1.035976338	1.109493711
1217	4	150030000	150040000	4	150340000	150350000	150030000	150040000	150340000	150350000	310000	early-g1	Inf	structural_loops	1.632828987	2.493366209	3.228969147	3.104499608	0.747661166	1.628029787	1.374594275	1.394520903
1218	12	80000000	80030000	12	80170000	80210000	80020000	80030000	80190000	80200000	170000	ana/telo	Inf	dual_function loops	0.988020206	2.30063076	2.837214993	2.736821563	1.330831339	1.411911512	1.189511002	1.328941723
1219	1	156870000	156880000	1	156940000	156950000	156870000	156880000	156940000	156950000	70000	ana/telo	ana/telo	CRE loops	0.511082599	0.806812666	0.843924008	0.954206159	0.702896343	0.93296107	1.051194862	1.206041883
1220	8	86300000	86330000	8	86400000	86450000	86300000	86310000	86410000	86420000	110000	ana/telo	ana/telo	dual_function loops	1.190918963	2.005549521	2.286826579	2.146328568	1.072399429	1.8631288	2.014449044	1.81992715
1221	3	103020000	103030000	3	103170000	103190000	103020000	103030000	103180000	103190000	160000	early-g1	Inf	structural_loops	1.428693852	1.486144208	2.129311598	2.203448294	0.720249888	1.09278694	0.956756011	1.0594046
1222	5	137400000	137440000	5	137580000	137590000	137430000	137440000	137580000	137590000	150000	early-g1	Inf	dual_function loops	1.475799235	1.90144832	2.257048937	2.42518787	1.297256821	1.465330951	1.728260548	1.384349314
1223	8	28280000	28320000	8	28370000	28400000	28310000	28320000	28380000	28390000	70000	ana/telo	ana/telo	dual_function loops	0.720651079	1.458841743	1.712532571	2.060983159	0.620586526	0.816924466	0.807803837	0.826898893
1224	1	136030000	136060000	1	136210000	136230000	136030000	136040000	136220000	136230000	190000	early-g1	early-g1	structural_loops	1.069427587	2.235491722	2.971958562	3.23970117	1.242902904	1.606366774	2.037804035	1.953479649
1225	1	133480000	133520000	1	133650000	133680000	133500000	133510000	133660000	133670000	160000	early-g1	Inf	dual_function loops	1.262272303	1.760555536	2.219154978	2.114692163	0.904077419	1.091572854	1.243946596	1.203393691
1226	15	75550000	75560000	15	75660000	75670000	75550000	75560000	75660000	75670000	110000	mid-g1	Inf	structural_loops	1.401802446	1.396753532	1.895208449	2.176269675	0.867632286	0.929968205	0.751936391	0.915069037
1227	8	121930000	121940000	8	122120000	122130000	121930000	121940000	122120000	122130000	190000	ana/telo	Inf	structural_loops	1.14352121	2.415289346	2.905346183	2.883962617	1.103437283	1.16134845	1.055080029	1.371492484
1228	10	40010000	40030000	10	40240000	40250000	40020000	40030000	40240000	40250000	220000	ana/telo	early-g1	dual_function loops	0.922574131	2.477427763	2.803215788	2.516816741	0.932112035	1.730157216	2.179172619	2.180518631
1229	12	92810000	92840000	12	93000000	93040000	92830000	92840000	93020000	93030000	190000	ana/telo	early-g1	CRE loops	1.305631635	2.457182257	2.690417096	3.082862045	0.975766049	2.188614046	2.249388017	2.764556086
1230	19	41720000	41760000	19	41810000	41840000	41730000	41740000	41830000	41840000	100000	ana/telo	Inf	structural_loops	0.686024502	2.085095196	2.926432465	2.985642403	1.309522428	1.111217962	1.330063636	1.362483335
1231	3	153330000	153370000	3	153450000	153470000	153330000	153340000	153450000	153460000	120000	ana/telo	ana/telo	dual_function loops	0.951541027	2.08252949	2.265129381	2.120906227	1.256937489	2.02721109	1.807688028	1.604836335
1232	11	48590000	48650000	11	48900000	48930000	48610000	48620000	48910000	48920000	300000	ana/telo	ana/telo	dual_function loops	0.924837347	3.036957011	3.691915976	3.215908545	1.845517813	2.048199233	2.239772696	1.584260018
1233	9	71490000	71500000	9	71620000	71640000	71490000	71500000	71620000	71630000	130000	ana/telo	Inf	structural_loops	1.013492237	2.177491935	2.770633255	3.005971377	1.223459143	1.196061422	1.236207211	1.402125711
1234	10	30300000	30360000	10	30520000	30530000	30330000	30340000	30520000	30530000	190000	ana/telo	early-g1	dual_function loops	1.414794661	2.658849812	3.111498779	3.42694909	1.130179264	1.374619285	2.551772882	2.331002432
1235	16	49770000	49780000	16	49840000	49860000	49770000	49780000	49850000	49860000	80000	ana/telo	ana/telo	dual_function loops	0.931562654	1.50097576	1.71379236	1.724536235	1.10008877	1.744335267	1.727210368	1.560537987
1236	3	51280000	51290000	3	52000000	52010000	51280000	51290000	52000000	52010000	720000	ana/telo	Inf	structural_loops	0.670834628	2.605353203	4.469941888	5.836179275	0.624666056	1.774406186	2.343912388	3.070365829
1237	15	57430000	57440000	15	57850000	57860000	57430000	57440000	57850000	57860000	420000	early-g1	Inf	structural_loops	0.784654826	2.932953993	3.587736521	4.005691617	0.813566538	1.244416507	1.735501302	1.252528975
1238	7	72830000	72860000	7	73190000	73230000	72840000	72850000	73190000	73200000	350000	ana/telo	Inf	dual_function loops	1.595255444	3.028175374	3.001690441	5.885673665	1.266421836	2.202585106	2.332073888	2.566261835
1239	8	82210000	82220000	8	83000000	83010000	82210000	82220000	83000000	83010000	790000	mid-g1	Inf	CRE loops	0.334367198	1.299565958	1.874745956	3.903648086	0.951476164	0.665400087	0.920939662	1.104078019
1240	11	32520000	32530000	11	32600000	32610000	32520000	32530000	32600000	32610000	80000	early-g1	Inf	structural_loops	1.136315717	1.324917684	1.601022628	1.953874113	0.83020586	0.971444531	0.980546254	0.996264749
1241	4	43450000	43460000	4	43530000	43540000	43450000	43460000	43530000	43540000	80000	mid-g1	Inf	structural_loops	1.047067788	1.31751919	1.678180433	1.665104471	0.873697104	1.047421758	1.14961683	1.074764205
1242	5	105830000	105840000	5	105920000	105930000	105830000	105840000	105920000	105930000	90000	ana/telo	Inf	structural_loops	0.774039158	1.578538271	1.934079568	2.064876344	1.345047228	1.257687107	1.144775823	1.281548688
1243	6	136370000	136380000	6	136500000	136510000	136370000	136380000	136500000	136510000	130000	ana/telo	Inf	dual_function loops	0.93268034	1.652710963	1.932880571	2.246918817	1.545190494	1.538995322	1.591670633	1.758773032
1244	16	91680000	91730000	16	91890000	91940000	91690000	91700000	91920000	91930000	230000	ana/telo	Inf	dual_function loops	1.029434106	2.901300959	3.563023024	3.758940284	1.250759657	1.698450675	2.199387599	2.003515532
1245	2	131640000	131680000	2	132060000	132080000	131640000	131650000	132060000	132070000	420000	ana/telo	Inf	dual_function loops	1.060588628	3.295388923	3.503335181	3.985450966	1.110172713	2.114486943	2.160810703	1.539243193
1246	2	102520000	102530000	2	102920000	102930000	102520000	102530000	102920000	102930000	400000	mid-g1	Inf	structural_loops	1.015804488	2.355561417	2.313685814	3.768067135	1.404442409	0.851594194	1.200620363	1.018687454
1247	7	149500000	149530000	7	149850000	149870000	149500000	149510000	149860000	149870000	360000	early-g1	Inf	structural_loops	0.539954631	2.623849147	3.337927867	4.549938259	1.330251772	1.438903292	1.200032504	1.545428199
1248	9	95370000	95400000	9	95750000	95790000	95390000	95400000	95750000	95760000	360000	ana/telo	early-g1	others	0.996743869	3.016638651	4.665637886	5.628317813	0.772444065	2.225082904	2.645676358	3.100188351
1249	13	23390000	23400000	13	23490000	23500000	23390000	23400000	23490000	23500000	100000	ana/telo	early-g1	CRE loops	1.394925005	2.30190267	2.342012664	2.410201445	1.366664661	1.717126092	2.019630775	2.025229569
1250	5	75850000	75860000	5	75970000	75980000	75850000	75860000	75970000	75980000	120000	ana/telo	early-g1	CRE loops	0.611885937	1.585679978	1.762589529	1.719492302	1.10426237	1.577772924	1.751392951	1.757808552
1251	7	25860000	25870000	7	26000000	26010000	25860000	25870000	26000000	26010000	140000	ana/telo	ana/telo	CRE loops	0.930356758	1.349939524	1.308882041	1.24985099	1.212990762	1.900300679	2.333255346	1.938173481
1252	11	100720000	100730000	11	100810000	100820000	100720000	100730000	100810000	100820000	90000	early-g1	Inf	dual_function loops	0.943447476	1.407886	1.816709962	1.947288228	0.78485372	1.100888387	1.269207589	1.233036814
1253	17	57230000	57240000	17	57300000	57310000	57230000	57240000	57300000	57310000	70000	early-g1	Inf	dual_function loops	0.631970307	0.961993483	1.106635846	1.332651778	0.689097452	0.598597183	0.775838488	0.777659518
1254	17	27370000	27420000	17	27520000	27560000	27380000	27390000	27540000	27550000	160000	prometa	ana/telo	others	3.21110467	2.878007605	3.07341806	2.663738743	3.045760751	3.273188705	3.086346147	2.950918477
1255	1	88040000	88060000	1	88230000	88240000	88050000	88060000	88230000	88240000	180000	ana/telo	early-g1	dual_function loops	1.493773859	2.370918395	2.794440961	3.030846711	0.974828665	1.669150873	2.27263718	2.071063925
1256	15	103010000	103020000	15	103170000	103180000	103010000	103020000	103170000	103180000	160000	ana/telo	Inf	structural_loops	1.324140352	1.858523311	2.338266171	1.896972177	1.097623188	1.264396554	1.240692174	1.040945569
1257	10	127840000	127850000	10	127970000	127980000	127840000	127850000	127970000	127980000	130000	early-g1	Inf	dual_function loops	1.260074541	1.329349866	1.808810387	1.627367678	1.006706053	1.379856795	1.392519363	1.366554974
1258	12	114860000	114870000	12	114930000	114940000	114860000	114870000	114930000	114940000	70000	ana/telo	ana/telo	others	1.46625681	1.563945199	1.415681026	1.559813938	1.458433513	1.42534889	1.601026142	1.48559952
1259	13	105070000	105080000	13	105570000	105580000	105070000	105080000	105570000	105580000	500000	ana/telo	Inf	dual_function loops	2.455959475	3.707698595	4.81086335	5.686676579	1.655530382	2.583680204	1.745834264	1.312832573
1260	8	110120000	110130000	8	112080000	112090000	110120000	110130000	112080000	112090000	1960000	early-g1	Inf	CRE loops	1.62257848	2.75683944	5.20122607	6.326576363	1.630374177	2.727851214	1.477410456	4.244954615
1261	13	81010000	81020000	13	81500000	81510000	81010000	81020000	81500000	81510000	490000	mid-g1	Inf	structural_loops	0.483477997	2.020480688	3.676455592	5.797504926	0.729041927	1.076690241	0.687557955	1.257573502
1262	4	149400000	149420000	4	149470000	149490000	149400000	149410000	149470000	149480000	70000	ana/telo	Inf	structural_loops	0.459591271	0.973011499	1.151382322	1.318492247	0.577704411	0.800724679	0.759491391	0.919787785
1263	10	79630000	79650000	10	79810000	79840000	79630000	79640000	79830000	79840000	200000	ana/telo	Inf	dual_function loops	1.049740815	1.761646709	2.189331638	2.358523153	1.372276272	0.948816636	1.305590862	1.096988697
1264	1	132060000	132070000	1	132240000	132250000	132060000	132070000	132240000	132250000	180000	mid-g1	Inf	structural_loops	0.818085549	1.750232332	1.769667094	2.459707409	0.869968807	1.304654825	1.235639391	1.259164195
1265	13	108950000	108960000	13	109120000	109130000	108950000	108960000	109120000	109130000	170000	ana/telo	Inf	structural_loops	1.195929319	2.51172927	2.768377761	3.495036292	1.444765962	1.684449453	1.377938789	1.459529227
1266	6	66910000	66920000	6	67100000	67120000	66910000	66920000	67110000	67120000	200000	ana/telo	Inf	dual_function loops	1.084410172	2.47390482	2.702344221	3.542552507	0.79386985	1.447022618	1.249941552	1.086375614
1267	5	64890000	64910000	5	65200000	65210000	64900000	64910000	65200000	65210000	300000	ana/telo	Inf	dual_function loops	1.911866434	2.59367668	2.986659021	3.249613726	1.223973901	1.738896395	2.40942521	1.753329412
1268	11	83360000	83390000	11	83550000	83570000	83380000	83390000	83550000	83560000	170000	ana/telo	Inf	dual_function loops	1.136822894	1.996203932	2.575480839	3.735734355	1.039654925	1.017746982	1.26843127	1.241125145
1269	19	34740000	34760000	19	34990000	35010000	34740000	34750000	35000000	35010000	260000	early-g1	Inf	dual_function loops	0.889852938	2.686795903	3.705984929	3.634738786	0.67353451	1.915929419	1.886814408	2.76768201
1270	8	69950000	69960000	8	70330000	70340000	69950000	69960000	70330000	70340000	380000	early-g1	Inf	structural_loops	0.860094452	2.934921762	3.46973607	4.20407405	1.02480317	1.549876335	1.405647172	1.361487185
1271	8	129020000	129030000	8	129420000	129460000	129020000	129030000	129440000	129450000	420000	ana/telo	Inf	dual_function loops	1.505995481	3.019642926	3.291139537	4.029890548	1.117454898	1.033980543	1.187441986	1.118005979
1272	1	186660000	186670000	1	187010000	187020000	186660000	186670000	187010000	187020000	350000	early-g1	Inf	dual_function loops	0.721638896	2.403448107	4.138317513	4.709362338	0.933423188	1.791490994	1.923736486	2.621804513
1273	15	58280000	58320000	15	58690000	58710000	58280000	58290000	58700000	58710000	420000	ana/telo	Inf	structural_loops	0.892314659	3.487199754	3.906380321	3.948399934	0.99280514	1.461974094	2.208135974	1.97727916
1274	19	47430000	47440000	19	47570000	47580000	47430000	47440000	47570000	47580000	140000	mid-g1	Inf	structural_loops	1.144291153	1.559720523	1.663860406	2.506031891	1.472470854	1.194073303	1.046650953	1.180954993
1275	3	121240000	121260000	3	121460000	121470000	121250000	121260000	121460000	121470000	210000	early-g1	Inf	structural_loops	0.858823129	2.19504944	2.814375543	3.670967452	1.218483799	1.005484638	1.519827985	1.326367365
1276	11	87020000	87040000	11	87200000	87240000	87020000	87030000	87200000	87210000	180000	early-g1	Inf	structural_loops	1.390558631	2.152243955	2.751066799	3.141761161	1.126808139	1.528901716	2.175578263	1.909466147
1277	13	115620000	115630000	13	115740000	115760000	115620000	115630000	115750000	115760000	130000	ana/telo	Inf	structural_loops	1.157377993	2.193226278	2.435049153	3.161219108	0.900431132	1.096578312	1.341526374	1.238003523
1278	5	136090000	136120000	5	136190000	136230000	136090000	136100000	136220000	136230000	130000	early-g1	Inf	dual_function loops	1.229358888	2.059429438	2.652497675	3.069375537	1.589466182	1.422895631	1.752764523	1.680327904
1279	10	39770000	39780000	10	39930000	39940000	39770000	39780000	39930000	39940000	160000	ana/telo	Inf	structural_loops	1.137815859	2.173306707	2.038935612	2.748412089	1.115393914	1.101340832	1.362398227	1.361976466
1280	3	86140000	86150000	3	86560000	86570000	86140000	86150000	86560000	86570000	420000	early-g1	Inf	structural_loops	2.606518447	2.594119085	2.818463976	2.920166959	0.589171788	0.83621659	1.11814757	1.122117614
1281	3	96740000	96750000	3	96990000	97000000	96740000	96750000	96990000	97000000	250000	early-g1	Inf	structural_loops	0.5601703	2.11736272	2.371123093	3.353476633	0.835999163	1.455863856	1.144034681	1.436687406
1282	16	91930000	91940000	16	92280000	92290000	91930000	91940000	92280000	92290000	350000	early-g1	Inf	structural_loops	1.078310644	1.897225	3.248923196	3.764329976	1.00888508	1.325811786	1.481649598	1.290879803
1283	16	92560000	92570000	16	93450000	93460000	92560000	92570000	93450000	93460000	890000	early-g1	Inf	structural_loops	1.331846526	3.137625887	2.803611286	3.250918606	0.877491703	1.969389803	1.697905149	2.134384958
1284	5	147750000	147760000	5	148110000	148120000	147750000	147760000	148110000	148120000	360000	mid-g1	Inf	structural_loops	0.844769058	2.568320773	2.75848206	3.884709649	0.953028368	1.088829939	1.210617967	1.20727353
1285	1	135020000	135040000	1	135500000	135510000	135030000	135040000	135500000	135510000	470000	early-g1	Inf	dual_function loops	1.412895568	2.01122721	2.783559164	3.121924062	0.816320294	1.629851725	2.46857186	2.154265609
1286	15	102790000	102800000	15	103140000	103150000	102790000	102800000	103140000	103150000	350000	mid-g1	Inf	dual_function loops	1.613353123	2.243526398	3.776512815	3.655374844	1.169546618	2.045581019	2.014802795	1.956412584
1287	1	134420000	134430000	1	134490000	134500000	134420000	134430000	134490000	134500000	70000	mid-g1	Inf	structural_loops	0.638479359	0.820503851	1.245403002	1.364576701	0.669336974	0.751470942	0.868054957	0.808781246
1288	2	153290000	153350000	2	153400000	153420000	153310000	153320000	153400000	153410000	90000	ana/telo	early-g1	dual_function loops	0.851797832	2.592470654	2.768842658	2.691777205	0.895319974	1.50188984	1.543840901	1.545640575
1289	9	114400000	114420000	9	114480000	114500000	114410000	114420000	114480000	114490000	70000	ana/telo	early-g1	structural_loops	0.662499126	1.170650006	1.278712838	1.478682125	0.68844429	0.880309868	1.091618046	0.96105987
1290	4	131750000	131760000	4	131820000	131830000	131750000	131760000	131820000	131830000	70000	early-g1	early-g1	dual_function loops	0.636266085	1.041698082	1.23366501	1.273331721	0.777819476	0.769939976	1.045995346	0.862198148
1291	12	113110000	113130000	12	113190000	113200000	113110000	113120000	113190000	113200000	80000	ana/telo	Inf	dual_function loops	0.923241499	1.510219131	1.779768811	2.011123461	1.029174551	1.247742178	1.113640754	1.169098074
1292	11	49970000	49980000	11	50040000	50050000	49970000	49980000	50040000	50050000	70000	early-g1	Inf	dual_function loops	0.690580474	0.93771627	1.227460484	1.041777197	0.577459815	0.661303131	0.632474972	0.567085588
1293	5	136100000	136120000	5	136170000	136190000	136110000	136120000	136180000	136190000	70000	early-g1	early-g1	dual_function loops	0.629089006	1.203642966	1.685976532	1.550762061	0.711898289	1.202253215	1.377791374	1.318792638
1294	9	43020000	43030000	9	43090000	43100000	43020000	43030000	43090000	43100000	70000	ana/telo	Inf	structural_loops	0.727951736	1.102811443	1.204968151	1.60308161	0.570980884	0.918023323	0.816362647	0.806162716
1295	15	31250000	31260000	15	31340000	31350000	31250000	31260000	31340000	31350000	90000	ana/telo	Inf	dual_function loops	1.305420136	1.750373431	1.906435628	2.326501963	0.781530425	1.359918733	1.47645878	1.476065989
1296	19	29210000	29220000	19	29320000	29330000	29210000	29220000	29320000	29330000	110000	early-g1	early-g1	CRE loops	1.102486739	1.519591668	1.94573818	1.948438055	1.000917696	1.495369338	1.697733455	1.916010904
1297	10	127370000	127380000	10	127440000	127450000	127370000	127380000	127440000	127450000	70000	early-g1	Inf	dual_function loops	0.664144407	1.045813937	1.037530774	1.26967436	0.723496173	0.844932482	0.76322631	0.754476093
1298	11	70330000	70340000	11	70430000	70440000	70330000	70340000	70430000	70440000	100000	early-g1	Inf	dual_function loops	1.207397556	1.568139931	2.331855817	2.392665062	0.985885051	1.057420884	1.037077208	1.352103968
1299	1	36590000	36610000	1	36710000	36760000	36600000	36610000	36730000	36740000	130000	ana/telo	early-g1	dual_function loops	1.48703202	1.833316066	2.303485575	2.267077269	1.249834664	1.259847101	1.686692252	1.654198102
1300	6	124660000	124700000	6	124750000	124780000	124690000	124700000	124760000	124770000	70000	ana/telo	ana/telo	dual_function loops	0.800176389	1.03739887	1.118654768	0.912078062	0.560394682	1.3906614	1.760467849	1.264710519
1301	11	46450000	46460000	11	46560000	46570000	46450000	46460000	46560000	46570000	110000	mid-g1	mid-g1	others	1.006469215	0.825028023	0.748723106	1.272398893	0.957866624	1.11064443	1.017254092	1.400817536
1302	5	137940000	137980000	5	138200000	138230000	137970000	137980000	138210000	138220000	240000	ana/telo	ana/telo	dual_function loops	1.731033785	2.131933477	2.814570981	2.285345162	1.952291336	1.935327992	2.254832761	2.063107721
1303	9	45790000	45820000	9	45990000	46020000	45810000	45820000	45990000	46000000	180000	early-g1	Inf	dual_function loops	1.316755999	2.455737343	2.650773754	2.61605971	0.843993039	1.312684964	1.375870353	1.537745196
1304	15	36720000	36730000	15	36930000	36940000	36720000	36730000	36930000	36940000	210000	ana/telo	ana/telo	CRE loops	1.844390882	1.925008763	2.519618614	1.914391874	1.490644526	2.154591071	2.445196936	2.254346451
1305	2	165640000	165660000	2	165860000	165900000	165640000	165650000	165870000	165880000	230000	ana/telo	Inf	structural_loops	1.172782302	2.50890856	3.060285785	2.891797129	1.253045772	1.762714214	1.921032794	1.733155512
1306	1	158180000	158190000	1	158460000	158470000	158180000	158190000	158460000	158470000	280000	early-g1	Inf	structural_loops	1.291267998	2.03852081	2.570280686	3.209003219	1.684501119	1.51132013	1.280423259	1.731371749
1307	1	37730000	37740000	1	37920000	37930000	37730000	37740000	37920000	37930000	190000	early-g1	Inf	structural_loops	1.232622893	1.734334671	2.263014667	2.271888945	1.142657155	0.912193631	1.045160121	1.021113286
1308	14	63680000	63690000	14	63990000	64000000	63680000	63690000	63990000	64000000	310000	early-g1	Inf	structural_loops	1.231477256	2.618419486	3.256437275	3.854039469	1.331792403	1.283090356	1.003784843	1.071064471
1309	16	22840000	22890000	16	23100000	23140000	22860000	22870000	23120000	23130000	260000	ana/telo	early-g1	dual_function loops	1.387102028	3.838379089	4.697591519	4.317408273	0.983327755	2.648507142	2.959115923	2.598718651
1310	4	129020000	129050000	4	129100000	129140000	129020000	129030000	129110000	129120000	90000	ana/telo	Inf	others	1.278563587	2.09347114	2.66997325	2.459942043	0.951422102	1.466007899	1.499071818	1.553244628
1311	8	125840000	125860000	8	125940000	125970000	125840000	125850000	125940000	125950000	100000	early-g1	Inf	dual_function loops	0.497109621	1.802287755	2.257401826	2.70402836	1.07733868	1.488932928	1.345797284	0.783200192
1312	1	172960000	172980000	1	173030000	173050000	172960000	172970000	173030000	173040000	70000	ana/telo	early-g1	CRE loops	1.029319173	1.291578959	1.408211418	1.294040476	0.915820714	1.132448917	1.148277372	1.111173842
1313	17	24860000	24900000	17	24970000	24990000	24870000	24880000	24980000	24990000	110000	early-g1	early-g1	dual_function loops	1.194029118	2.035793496	2.274957626	1.9754419	0.963345624	2.005304915	2.189925673	2.10281738
1314	15	81870000	81890000	15	81950000	81980000	81870000	81880000	81950000	81960000	80000	ana/telo	ana/telo	dual_function loops	0.939484156	1.438278206	1.551098028	1.525687879	1.134434011	1.617700244	2.002132753	1.848258979
1315	1	106880000	106890000	1	107520000	107530000	106880000	106890000	107520000	107530000	640000	mid-g1	Inf	structural_loops	1.175431951	2.087773889	3.836703647	5.980107749	0.600772606	1.098500541	0.860482289	0.733091363
1316	1	180260000	180270000	1	180330000	180340000	180260000	180270000	180330000	180340000	70000	ana/telo	ana/telo	CRE loops	0.617295658	0.988112151	1.32690985	1.118962419	0.950795504	1.156590083	1.260277878	1.072421345
1317	1	36890000	36900000	1	36970000	36980000	36890000	36900000	36970000	36980000	80000	ana/telo	early-g1	CRE loops	0.774901581	1.495781051	1.690987622	1.745611999	1.011587139	1.37795336	1.779825023	1.727619485
1318	15	80530000	80550000	15	80770000	80780000	80530000	80540000	80770000	80780000	240000	ana/telo	Inf	dual_function loops	1.11799918	2.436666289	2.971949715	2.851261651	0.950691076	1.395008409	1.515985182	1.481330144
1319	2	109740000	109750000	2	110400000	110410000	109740000	109750000	110400000	110410000	660000	early-g1	Inf	structural_loops	0.742041158	1.902011746	3.285459146	5.148146363	0.699480764	1.054490046	0.612998358	1.413354222
1320	10	59760000	59770000	10	60790000	60800000	59760000	59770000	60790000	60800000	1030000	mid-g1	Inf	structural_loops	1.180630016	2.370801258	3.620768428	4.649418279	0.414088551	1.366559812	0.626889318	1.154793094
1321	2	103630000	103640000	2	103810000	103820000	103630000	103640000	103810000	103820000	180000	Inf	early-g1	CRE loops	1.146500682	1.959346573	2.185359456	1.944696186	1.444999222	2.395907435	2.676255198	2.547193454
1322	4	62170000	62190000	4	63200000	63220000	62180000	62190000	63200000	63210000	1020000	ana/telo	early-g1	CRE loops	1.635090637	3.774387601	4.079454627	3.521235146	0.933085616	2.874318138	3.513455369	3.828581134
1323	2	75510000	75540000	2	75600000	75620000	75510000	75520000	75610000	75620000	100000	ana/telo	mid-g1	CRE loops	1.233785187	1.943688772	2.29566079	2.505860924	0.946539079	1.583705076	1.704703447	1.527884638
1324	7	122970000	122980000	7	123170000	123180000	122970000	122980000	123170000	123180000	200000	ana/telo	Inf	structural_loops	1.612926834	2.571165069	2.887199348	2.748616943	0.951001657	1.570982069	1.817103522	1.923238093
1325	15	79960000	79990000	15	80050000	80070000	79980000	79990000	80050000	80060000	70000	ana/telo	early-g1	others	0.785722728	1.254973123	1.337547771	1.262194251	0.827687434	1.173711962	1.412058555	1.366029631
1326	4	130430000	130450000	4	130500000	130520000	130430000	130440000	130500000	130510000	70000	early-g1	Inf	structural_loops	0.838756233	1.193595581	1.511344578	1.582965776	0.859529065	1.016916025	1.114876094	0.871637177
1327	1	137760000	137770000	1	137840000	137850000	137760000	137770000	137840000	137850000	80000	ana/telo	Inf	dual_function loops	1.026280523	1.580698052	1.654176346	1.871816863	0.982757947	0.954126725	1.118847315	0.93942411
1328	8	108650000	108670000	8	108720000	108740000	108660000	108670000	108730000	108740000	70000	early-g1	early-g1	dual_function loops	0.645050921	1.046662025	1.284185971	1.436315055	0.599013656	0.885561307	1.102910319	0.950605757
1329	4	88510000	88530000	4	89190000	89200000	88510000	88520000	89190000	89200000	680000	ana/telo	Inf	dual_function loops	1.263338625	3.773479432	5.964213098	4.147605481	0.884665148	2.450626646	1.704759362	1.888497918
1330	7	29230000	29260000	7	29310000	29330000	29230000	29240000	29310000	29320000	80000	early-g1	early-g1	structural_loops	1.263064661	1.400124445	1.843575543	1.956145568	0.906046609	1.047748575	1.663123711	1.238238651
1331	11	106140000	106180000	11	106230000	106260000	106160000	106170000	106250000	106260000	90000	early-g1	Inf	structural_loops	0.996889946	2.019932355	2.010395237	2.314931279	1.15723447	1.090919393	1.470918567	1.426686761
1332	6	72890000	72900000	6	73180000	73190000	72890000	72900000	73180000	73190000	290000	early-g1	Inf	others	1.036054844	2.11327389	3.701613817	4.127966322	0.738802652	1.321069646	0.999453041	1.173477543
1333	18	70350000	70380000	18	70560000	70580000	70350000	70360000	70570000	70580000	220000	early-g1	Inf	structural_loops	1.241357188	1.757839798	2.515058465	3.386474671	0.989090146	1.143575993	1.535718436	1.247251849
1334	15	54920000	54950000	15	55110000	55130000	54940000	54950000	55110000	55120000	170000	ana/telo	Inf	dual_function loops	1.02763165	2.856106856	3.450490878	4.493234025	1.164874551	1.418550576	1.0241844	1.600258765
1335	15	99420000	99430000	15	99520000	99530000	99420000	99430000	99520000	99530000	100000	early-g1	Inf	structural_loops	1.078195127	1.567217179	1.914507039	2.19511193	1.152296237	0.970590518	0.918691507	1.069911922
1336	1	4770000	4790000	1	4840000	4870000	4770000	4780000	4840000	4850000	70000	ana/telo	early-g1	CRE loops	0.850403285	1.156956063	1.236871192	1.258578901	0.845676159	1.154956321	1.367504216	0.990244019
1337	15	102850000	102870000	15	102990000	103000000	102860000	102870000	102990000	103000000	130000	Inf	early-g1	CRE loops	1.199726162	1.609422347	1.703637888	1.701416475	1.267880036	1.468552524	1.817112839	1.757745166
1338	11	116500000	116510000	11	116890000	116930000	116500000	116510000	116910000	116920000	410000	early-g1	Inf	structural_loops	1.602514996	2.159864425	4.082165724	4.774544707	0.876135968	1.249063321	1.940495545	1.5639762
1339	16	27460000	27470000	16	28480000	28490000	27460000	27470000	28480000	28490000	1020000	mid-g1	Inf	structural_loops	1.385462022	2.911471937	3.733001205	6.292194559	0.831095296	1.330928849	1.475088321	1.119331621
1340	6	127090000	127110000	6	127400000	127430000	127090000	127100000	127400000	127410000	310000	ana/telo	ana/telo	dual_function loops	1.686463213	3.08581049	4.01705975	3.94453868	1.13207871	2.746960622	3.501716045	3.233413801
1341	18	80470000	80480000	18	80650000	80660000	80470000	80480000	80650000	80660000	180000	early-g1	Inf	structural_loops	0.902733276	2.463912074	2.754918114	3.603174273	0.810091192	1.431988868	1.669708547	1.578036105
1342	11	59040000	59050000	11	59290000	59300000	59040000	59050000	59290000	59300000	250000	early-g1	Inf	dual_function loops	1.160243818	2.202686118	3.025019038	2.770135987	0.969417018	1.643575809	1.948765829	1.70553233
1343	14	20910000	20950000	14	21060000	21090000	20920000	20930000	21080000	21090000	160000	ana/telo	Inf	structural_loops	1.532511429	2.738584867	2.248347149	3.555170234	0.72290287	1.461737323	1.421062964	1.537549383
1344	15	66730000	66740000	15	66930000	66940000	66730000	66740000	66930000	66940000	200000	early-g1	Inf	structural_loops	1.716023363	1.645818864	2.567627194	3.125479767	0.723780344	0.921392355	1.069767036	1.196848513
1345	9	50260000	50280000	9	50410000	50420000	50260000	50270000	50410000	50420000	150000	mid-g1	mid-g1	structural_loops	1.227790751	1.831234302	2.418297927	2.96452566	1.043581679	2.024083069	2.244078863	2.543487938
1346	2	181130000	181160000	2	181220000	181240000	181130000	181140000	181220000	181230000	90000	early-g1	Inf	dual_function loops	1.002686373	1.447097426	2.101061968	2.239523388	1.118793246	1.425321922	1.636259272	1.570188507
1347	7	133710000	133720000	7	133780000	133790000	133710000	133720000	133780000	133790000	70000	early-g1	Inf	dual_function loops	0.916206938	0.924942854	1.033652724	1.160534224	0.680712421	0.880727187	1.013070259	0.977613179
1348	6	136390000	136400000	6	136490000	136510000	136390000	136400000	136500000	136510000	110000	early-g1	ana/telo	CRE loops	1.082281095	1.924384941	2.392942805	2.564822875	1.033717752	1.669669674	1.8185465	1.846933256
1349	11	96930000	96940000	11	97000000	97010000	96930000	96940000	97000000	97010000	70000	ana/telo	early-g1	structural_loops	0.793690666	1.190656405	1.598915815	1.374044887	0.865848592	1.105009177	1.417685555	1.164936306
1350	6	120920000	120940000	6	121100000	121130000	120920000	120930000	121120000	121130000	200000	ana/telo	Inf	structural_loops	1.406229551	2.442908695	2.151426548	2.695312615	0.803063349	0.926709608	1.185518572	0.982151153
1351	8	72850000	72870000	8	73020000	73030000	72860000	72870000	73020000	73030000	160000	early-g1	early-g1	dual_function loops	1.539674272	1.804688601	2.44124963	2.59029241	1.108847239	1.76907629	2.629530824	2.036256572
1352	1	132770000	132790000	1	132950000	132960000	132770000	132780000	132950000	132960000	180000	ana/telo	Inf	structural_loops	1.10162353	1.907874011	2.197832229	2.795787773	1.006771544	1.024921327	1.014200253	1.091617645
1353	16	29720000	29730000	16	30060000	30070000	29720000	29730000	30060000	30070000	340000	early-g1	Inf	structural_loops	1.216762766	1.899833582	2.218003629	2.508539954	1.4473863	1.566321851	1.07761713	1.404065229
1354	1	127270000	127300000	1	127450000	127490000	127290000	127300000	127450000	127460000	160000	early-g1	Inf	others	1.313384922	2.332905709	2.684454829	2.912650886	0.772747327	1.229167042	2.25665173	2.339261322
1355	2	156340000	156380000	2	156520000	156530000	156340000	156350000	156520000	156530000	180000	ana/telo	Inf	structural_loops	1.306896423	1.989240308	2.364741632	2.906054253	1.135351117	1.320685637	1.523658106	1.43100448
1356	5	114220000	114230000	5	114290000	114300000	114220000	114230000	114290000	114300000	70000	early-g1	Inf	dual_function loops	0.595143122	0.890533565	1.127265514	1.333114294	0.646293717	0.746366823	0.95094166	0.883508044
1357	2	129000000	129010000	2	129080000	129090000	129000000	129010000	129080000	129090000	80000	mid-g1	Inf	structural_loops	1.180007185	1.144369712	1.40075849	1.6818312	0.975893196	0.9651361	0.919625259	1.070724725
1358	7	106520000	106530000	7	106590000	106610000	106520000	106530000	106590000	106600000	70000	early-g1	Inf	structural_loops	0.587734771	0.941258899	1.178822554	1.546018204	0.866823491	0.645841541	0.725453194	0.933036375
1359	1	137840000	137860000	1	137960000	137980000	137850000	137860000	137960000	137970000	110000	early-g1	Inf	structural_loops	1.265008145	1.685735766	2.108977845	2.598104214	0.983002614	1.263777967	1.44197886	1.350787437
1360	2	26490000	26510000	2	26740000	26770000	26490000	26500000	26760000	26770000	270000	ana/telo	Inf	CRE loops	1.572874229	1.918784851	2.810298178	2.549297542	1.202163915	1.401037153	1.424404738	1.359096807
1361	3	145260000	145270000	3	145560000	145570000	145260000	145270000	145560000	145570000	300000	early-g1	Inf	others	1.276577348	2.483560584	3.414615135	3.991746282	1.135787016	1.578701886	1.58435393	2.261250525
1362	1	180450000	180460000	1	181070000	181080000	180450000	180460000	181070000	181080000	620000	early-g1	Inf	structural_loops	1.111806585	1.551575708	2.311332786	3.088127491	0.806452094	0.782787739	0.797163083	0.889189651
1363	11	76910000	76920000	11	77260000	77270000	76910000	76920000	77260000	77270000	350000	early-g1	Inf	structural_loops	0.911848798	2.282530703	2.754585635	2.963488268	0.614780077	1.875424913	1.929420876	2.11759664
1364	5	140300000	140320000	5	140780000	140820000	140300000	140310000	140810000	140820000	510000	early-g1	Inf	dual_function loops	1.234431829	2.017381029	3.905675013	4.327907001	0.650647014	0.92323937	1.416207255	1.858784283
1365	10	18640000	18650000	10	18900000	18920000	18640000	18650000	18910000	18920000	270000	early-g1	Inf	structural_loops	1.962219475	2.354024057	3.440723281	3.811944683	1.033998343	1.562461657	1.517577839	1.444343878
1366	11	70220000	70250000	11	70570000	70580000	70230000	70240000	70570000	70580000	340000	early-g1	Inf	dual_function loops	1.091329589	2.221657107	2.933951995	2.964641812	1.285349588	1.287542875	1.546488583	1.634207671
1367	13	58300000	58320000	13	58620000	58650000	58300000	58310000	58640000	58650000	340000	early-g1	mid-g1	dual_function loops	1.476007242	2.520918919	2.810985427	3.016914643	1.316615127	1.357253796	2.287113209	2.330275393
1368	3	51360000	51370000	3	51530000	51550000	51360000	51370000	51540000	51550000	180000	Inf	ana/telo	CRE loops	1.044908757	1.191173976	1.401972005	1.346791848	1.388774887	1.694955098	2.010533843	1.992819119
1369	18	85960000	85970000	18	86090000	86100000	85960000	85970000	86090000	86100000	130000	ana/telo	ana/telo	others	4.728064377	5.30943158	3.967177812	4.992466576	3.323009886	6.281848796	3.458478147	6.132013811
1370	8	67210000	67220000	8	67470000	67480000	67210000	67220000	67470000	67480000	260000	ana/telo	early-g1	CRE loops	1.792533353	1.916841569	2.203755954	2.229424087	1.105356903	2.326439619	2.888773167	2.832133948
1371	8	3350000	3360000	8	3670000	3680000	3350000	3360000	3670000	3680000	320000	ana/telo	Inf	structural_loops	1.483273524	2.65487611	3.212993321	3.456950805	0.834844448	1.318081395	1.565114771	1.491572425
1372	1	72900000	72910000	1	73860000	73870000	72900000	72910000	73860000	73870000	960000	ana/telo	Inf	structural_loops	0.765154477	3.109672368	5.044565214	5.397528363	1.038755312	1.424202276	1.129736003	1.206469706
1373	18	35170000	35180000	18	35690000	35700000	35170000	35180000	35690000	35700000	520000	early-g1	Inf	structural_loops	1.932480554	3.129670207	4.100118569	4.726376066	0.844816783	2.047764268	1.748888184	2.296464668
1374	18	36380000	36390000	18	36670000	36680000	36380000	36390000	36670000	36680000	290000	mid-g1	Inf	structural_loops	1.002338528	2.315156281	2.986076514	3.444862341	1.230058221	1.400341515	1.526991047	2.328166047
1375	5	73370000	73380000	5	73770000	73780000	73370000	73380000	73770000	73780000	400000	mid-g1	Inf	structural_loops	0.983722717	2.031270675	2.772051215	3.124832638	1.387007802	1.242116726	0.812499947	0.859186639
1376	6	30350000	30370000	6	30970000	31000000	30350000	30360000	30980000	30990000	630000	early-g1	Inf	structural_loops	1.138290402	2.406875872	2.448816972	3.352680208	1.027727483	0.742934055	1.003029044	1.025361207
1377	8	26840000	26880000	8	27260000	27280000	26840000	26850000	27270000	27280000	430000	ana/telo	Inf	dual_function loops	1.592067759	2.308466654	2.863281673	4.494236583	1.031389999	1.304874391	1.055123124	1.371319034
1378	1	172820000	172830000	1	173180000	173190000	172820000	172830000	173180000	173190000	360000	early-g1	Inf	dual_function loops	1.310333752	2.848279472	3.349432946	3.88678635	1.050847497	1.626861795	2.072319452	2.284659608
1379	4	128880000	128890000	4	129130000	129140000	128880000	128890000	129130000	129140000	250000	mid-g1	Inf	dual_function loops	1.366274797	1.950968941	2.553922462	3.091384226	1.523062341	0.941300617	1.901910751	1.806810596
1380	1	140730000	140740000	1	141160000	141170000	140730000	140740000	141160000	141170000	430000	mid-g1	Inf	dual_function loops	1.577670873	1.775674049	2.50074621	2.792170797	1.176463876	0.920966267	1.526277667	1.742043073
1381	1	9750000	9760000	1	10070000	10080000	9750000	9760000	10070000	10080000	320000	mid-g1	Inf	structural_loops	1.664906818	2.594556308	2.976979898	3.314673732	1.335057407	1.271925067	1.809978796	1.174157231
1382	12	80450000	80470000	12	80700000	80720000	80460000	80470000	80700000	80710000	240000	ana/telo	Inf	dual_function loops	0.796886869	2.699985917	3.795487248	4.020626313	1.241841063	1.546780907	1.653010069	1.699420175
1383	3	100210000	100230000	3	100340000	100380000	100220000	100230000	100350000	100360000	130000	early-g1	Inf	structural_loops	1.222009913	2.027214346	2.317555014	2.492988086	1.062561532	1.282072752	1.507141503	1.530794433
1384	3	87980000	88010000	3	88050000	88080000	87990000	88000000	88060000	88070000	70000	early-g1	mid-g1	structural_loops	0.715539222	1.083163916	1.274504309	1.310777956	0.845546278	0.980666899	0.983537885	1.122376927
1385	7	29750000	29760000	7	29820000	29830000	29750000	29760000	29820000	29830000	70000	early-g1	Inf	dual_function loops	0.555644597	0.874937961	1.052892229	1.072402084	0.675618631	0.476266453	0.518778515	0.663539921
1386	9	108880000	108910000	9	108960000	108980000	108900000	108910000	108970000	108980000	70000	early-g1	early-g1	dual_function loops	0.588831491	1.16174525	1.494337017	1.323971286	0.685859037	1.13050338	1.217366988	1.048356707
1387	18	67270000	67280000	18	67610000	67620000	67270000	67280000	67610000	67620000	340000	early-g1	Inf	structural_loops	1.25120757	1.260235585	2.220921472	2.858814625	1.056373503	0.91037087	0.813813594	0.562639943
1388	19	32040000	32060000	19	32520000	32540000	32040000	32050000	32520000	32530000	480000	mid-g1	Inf	structural_loops	0.772361587	1.86847651	3.272081915	4.21460201	1.078545668	1.329681269	1.523837517	1.976919782
1389	2	168050000	168090000	2	168740000	168770000	168070000	168080000	168750000	168760000	680000	early-g1	Inf	others	1.190597446	2.403318142	3.535694131	4.994533247	1.364729189	2.784870709	2.044871991	2.451061454
1390	4	11550000	11570000	4	11940000	11960000	11550000	11560000	11950000	11960000	400000	early-g1	Inf	structural_loops	1.402226797	1.852516959	2.928375193	4.046392878	1.122206724	1.343202766	1.455977144	1.508597358
1391	6	48990000	49000000	6	49340000	49350000	48990000	49000000	49340000	49350000	350000	mid-g1	Inf	structural_loops	1.710405084	2.346825951	3.461748981	4.25467333	1.20100064	1.67806156	1.851833968	2.055081473
1392	10	122230000	122240000	10	122520000	122530000	122230000	122240000	122520000	122530000	290000	mid-g1	Inf	structural_loops	1.086906159	3.119532371	4.268766503	5.197202641	1.681265037	1.647587667	1.299976435	1.500145448
1393	11	109530000	109540000	11	110120000	110130000	109530000	109540000	110120000	110130000	590000	mid-g1	Inf	structural_loops	1.271860073	2.269926857	3.808339339	5.34812883	1.103311321	1.98905877	2.385654747	2.572586054
1394	17	66500000	66510000	17	66830000	66840000	66500000	66510000	66830000	66840000	330000	mid-g1	Inf	structural_loops	1.162939522	1.51391893	3.100791041	4.518935789	0.717847704	1.367454346	1.253236771	1.74704245
1395	8	86710000	86730000	8	86790000	86810000	86710000	86720000	86800000	86810000	90000	ana/telo	Inf	dual_function loops	0.993900472	1.89955451	2.122694043	1.997220707	0.716006636	1.00046388	1.068956727	0.982685858
1396	11	87780000	87800000	11	87860000	87880000	87790000	87800000	87860000	87870000	70000	early-g1	Inf	dual_function loops	0.800976588	1.225639724	1.666249536	1.438796813	0.591090349	0.710508725	1.094581804	0.86505148
1397	11	115020000	115030000	11	115330000	115340000	115020000	115030000	115330000	115340000	310000	early-g1	early-g1	dual_function loops	1.20726886	1.324944605	2.02974908	1.510470772	1.659285678	0.990058993	1.667157492	1.947997594
1398	14	21200000	21220000	14	21490000	21520000	21210000	21220000	21490000	21500000	280000	early-g1	early-g1	dual_function loops	1.085157172	1.853630401	2.903960406	2.487676027	1.290448381	1.687449798	2.306327087	1.775850517
1399	16	10540000	10590000	16	10760000	10810000	10560000	10570000	10780000	10790000	220000	early-g1	early-g1	structural_loops	0.79291132	1.873453329	2.948998055	2.679435147	1.074665438	1.172113295	1.604137922	1.622228676
1400	10	126640000	126650000	10	126720000	126730000	126640000	126650000	126720000	126730000	80000	ana/telo	ana/telo	CRE loops	1.145975037	1.251590945	0.995213231	1.005307037	1.612483109	1.866773488	1.896959693	1.376060076
1401	10	39850000	39860000	10	39950000	39970000	39850000	39860000	39960000	39970000	110000	Inf	early-g1	CRE loops	1.047872154	1.557078668	1.368524531	1.1937551	1.052292855	1.8799907	2.265276887	2.043815106
1402	11	113540000	113550000	11	114530000	114540000	113540000	113550000	114530000	114540000	990000	ana/telo	Inf	CRE loops	1.196354234	2.641784018	4.040254025	3.239332375	1.703673137	2.31460289	2.78619869	2.980245038
1403	13	109170000	109180000	13	110000000	110010000	109170000	109180000	110000000	110010000	830000	mid-g1	Inf	structural_loops	2.419237849	2.565556147	4.416271793	7.027828939	1.521783783	0.719258038	2.393824555	1.299519428
1404	3	51140000	51150000	3	51210000	51220000	51140000	51150000	51210000	51220000	70000	Inf	ana/telo	dual_function loops	0.829030208	0.841987157	0.94225244	0.759793228	0.714646263	1.193384349	1.268383833	1.188371141
1405	5	144330000	144350000	5	144450000	144460000	144330000	144340000	144450000	144460000	120000	ana/telo	Inf	dual_function loops	1.022219249	2.033872663	2.684920307	2.900502184	1.011146804	1.193901299	1.571247236	1.318318236
1406	5	137940000	137980000	5	138020000	138050000	137960000	137970000	138030000	138040000	70000	ana/telo	ana/telo	CRE loops	0.827911315	1.235785897	1.377382694	1.371585603	0.663840359	1.259106433	1.203950647	1.287190201
1407	19	10170000	10180000	19	10270000	10280000	10170000	10180000	10270000	10280000	100000	ana/telo	ana/telo	dual_function loops	1.264785391	1.880131044	2.192269895	2.205338031	1.318883177	1.81561351	2.29768362	2.372009545
1408	2	156000000	156030000	2	156120000	156150000	156000000	156010000	156130000	156140000	130000	Inf	ana/telo	CRE loops	1.035343886	1.50248197	1.61010926	1.509725432	1.306236779	1.931841866	2.051750644	1.932331033
1409	9	65440000	65450000	9	65510000	65520000	65440000	65450000	65510000	65520000	70000	ana/telo	Inf	dual_function loops	0.705249964	1.08378417	1.023619205	1.306042081	0.530839099	0.900614421	1.049453126	1.158386977
1410	1	73940000	73960000	1	74020000	74040000	73940000	73950000	74030000	74040000	90000	ana/telo	Inf	structural_loops	0.671481402	1.709497466	1.832540557	2.228685962	1.248085793	0.987483308	0.779963655	0.906299739
1411	9	98960000	98970000	9	99140000	99150000	98960000	98970000	99140000	99150000	180000	early-g1	Inf	dual_function loops	1.309013629	1.983030883	2.288446184	2.471799666	1.074668781	1.273914246	1.343518717	1.434040555
1412	12	77590000	77600000	12	77690000	77700000	77590000	77600000	77690000	77700000	100000	early-g1	Inf	structural_loops	1.168031083	1.864660829	1.944997742	1.901261217	1.101963041	1.173393467	1.14914427	1.261633183
1413	5	114400000	114420000	5	114490000	114500000	114400000	114410000	114490000	114500000	90000	ana/telo	Inf	structural_loops	0.780062544	1.277887354	1.657834079	1.703454993	0.966647604	0.858272344	0.944873387	0.917116015
1414	6	71560000	71620000	6	71750000	71780000	71580000	71590000	71750000	71760000	170000	ana/telo	ana/telo	others	1.016526034	1.802497323	2.201035674	2.298786541	0.993564635	1.993843156	1.946621782	2.067375576
1415	11	72240000	72260000	11	72370000	72380000	72250000	72260000	72370000	72380000	120000	early-g1	Inf	structural_loops	1.32009632	2.208026018	2.459234868	2.549058871	0.801861178	1.293878583	1.233160986	1.137465307
1416	11	5180000	5200000	11	5350000	5380000	5180000	5190000	5350000	5360000	170000	early-g1	Inf	structural_loops	1.062492381	1.746323702	2.357348887	2.703052811	0.822712169	1.451326595	1.55835868	1.684018839
1417	11	100950000	100960000	11	101040000	101050000	100950000	100960000	101040000	101050000	90000	early-g1	Inf	dual_function loops	1.236286138	1.660848396	2.191437128	2.006017653	0.821413219	1.156500564	1.263445828	1.320605397
1418	15	81960000	81980000	15	82060000	82070000	81960000	81970000	82060000	82070000	100000	early-g1	Inf	dual_function loops	1.092974669	1.467390271	1.934565916	1.865678052	0.984120035	1.268631365	1.06352111	1.086475997
1419	18	56890000	56940000	18	57240000	57260000	56910000	56920000	57240000	57250000	330000	early-g1	Inf	structural_loops	1.051473343	2.480323839	3.52879627	3.99842667	0.974448999	1.340271163	1.569580138	1.424259725
1420	17	57350000	57370000	17	57470000	57480000	57360000	57370000	57470000	57480000	110000	early-g1	Inf	structural_loops	0.641192866	1.696835229	2.028498175	2.097874878	0.977891223	1.020561359	1.056254819	1.258715437
1421	1	75120000	75140000	1	75210000	75250000	75130000	75140000	75230000	75240000	100000	ana/telo	ana/telo	dual_function loops	1.19892607	1.858622555	2.128294939	2.024811271	1.136517718	1.452742076	1.399776482	1.347711747
1422	9	77650000	77660000	9	77880000	77890000	77650000	77660000	77880000	77890000	230000	ana/telo	Inf	structural_loops	1.453538235	3.631146747	3.75925096	5.209874572	0.712538466	1.464167485	1.286295963	1.710800175
1423	2	27400000	27420000	2	27600000	27640000	27410000	27420000	27610000	27620000	200000	ana/telo	Inf	structural_loops	1.560424961	3.296994932	3.866727542	4.389375956	1.020368169	1.499570877	1.746964367	1.681151197
1424	18	35970000	35980000	18	36090000	36100000	35970000	35980000	36090000	36100000	120000	ana/telo	Inf	dual_function loops	0.995894161	1.990865257	2.307646574	2.140703455	0.830290665	1.241058092	1.60229179	1.635741435
1425	5	122710000	122730000	5	122790000	122830000	122710000	122720000	122790000	122800000	80000	early-g1	Inf	dual_function loops	0.907692812	1.510770789	1.780542072	1.959201492	0.826967489	1.10536407	1.069762218	1.006255958
1426	6	72350000	72360000	6	72490000	72530000	72350000	72360000	72520000	72530000	170000	ana/telo	Inf	structural_loops	1.288488531	1.717577512	1.893912634	2.312240348	0.855244605	1.014958508	1.052469395	0.995552322
1427	10	127170000	127180000	10	127370000	127380000	127170000	127180000	127370000	127380000	200000	mid-g1	Inf	dual_function loops	1.191841672	1.390183099	1.856135661	2.280856644	0.849833407	1.086437023	1.120517706	1.376760929
1428	6	127090000	127110000	6	127270000	127290000	127090000	127100000	127270000	127280000	180000	ana/telo	early-g1	CRE loops	1.48661888	2.441634221	2.503331389	2.589416887	1.008196606	2.015976731	2.195010645	2.167856271
1429	14	73500000	73530000	14	73700000	73730000	73500000	73510000	73700000	73710000	200000	ana/telo	Inf	dual_function loops	1.163639714	3.044341712	2.651593788	2.866618929	0.787489661	1.154788164	1.21329322	1.442034852
1430	10	126350000	126360000	10	126490000	126500000	126350000	126360000	126490000	126500000	140000	early-g1	Inf	dual_function loops	1.130650074	1.978840508	2.120915712	2.132893707	0.911871607	1.202276365	1.160047005	1.197065518
1431	11	78830000	78840000	11	79100000	79110000	78830000	78840000	79100000	79110000	270000	early-g1	Inf	dual_function loops	0.866642487	1.953816297	2.442036328	2.574507996	1.191637684	1.435217293	1.650524788	1.794508389
1432	17	47500000	47540000	17	47590000	47630000	47520000	47530000	47610000	47620000	90000	ana/telo	Inf	structural_loops	0.968724259	1.768565491	2.462782678	2.487835273	0.690244991	1.55318911	1.559764426	1.313336413
1433	6	88130000	88180000	6	88380000	88420000	88150000	88160000	88380000	88390000	230000	early-g1	early-g1	CRE loops	1.279688291	1.984405296	2.239381648	2.397164248	1.118312207	1.41975994	2.34410082	2.288280793
1434	17	87710000	87730000	17	87960000	87970000	87720000	87730000	87960000	87970000	240000	ana/telo	Inf	structural_loops	1.788561773	2.770232485	3.015452486	3.621089663	1.032977387	1.190399792	0.923390171	0.893976017
1435	19	10740000	10750000	19	11030000	11040000	10740000	10750000	11030000	11040000	290000	early-g1	Inf	dual_function loops	1.051356286	1.974835262	2.395380627	3.443922281	0.747574312	1.103886254	0.97918645	1.013234807
1436	9	57880000	57890000	9	58050000	58060000	57880000	57890000	58050000	58060000	170000	early-g1	Inf	structural_loops	1.525959838	1.743702971	2.366850189	2.972452263	0.990924555	1.364377901	1.061395005	1.370715159
1437	17	45860000	45870000	17	46260000	46270000	45860000	45870000	46260000	46270000	400000	early-g1	Inf	structural_loops	1.1906741	2.463397657	2.92302214	2.899274866	1.076717545	1.376314965	1.594556493	1.644344351
1438	3	127020000	127030000	3	127130000	127140000	127020000	127030000	127130000	127140000	110000	mid-g1	Inf	structural_loops	1.037518307	1.761242746	2.782249382	2.804173253	0.944432553	0.912390966	1.395454577	1.147431225
1439	7	56180000	56190000	7	56350000	56380000	56180000	56190000	56360000	56370000	180000	ana/telo	Inf	structural_loops	1.164913568	2.202365653	2.840256761	2.960170844	1.284850274	1.164892423	1.402863449	1.260419918
1440	4	49530000	49540000	4	49600000	49610000	49530000	49540000	49600000	49610000	70000	Inf	ana/telo	CRE loops	0.789750049	0.998954746	0.907704442	0.742262772	0.789535302	1.081639889	1.352212452	1.296888373
1441	7	134160000	134180000	7	134330000	134360000	134170000	134180000	134330000	134340000	160000	Inf	ana/telo	dual_function loops	1.486478036	1.503533333	1.487718295	1.273854899	1.7097979	2.213119738	2.432505449	2.075916052
1442	7	87160000	87200000	7	87270000	87290000	87170000	87180000	87280000	87290000	110000	early-g1	ana/telo	CRE loops	1.232927545	1.717782029	2.00642442	1.714099676	1.193480685	1.890953268	2.026087787	1.866491636
1443	13	59770000	59780000	13	59860000	59880000	59770000	59780000	59870000	59880000	100000	Inf	ana/telo	CRE loops	1.044354531	1.621154536	1.499637388	1.239657132	1.449578688	1.741635645	2.197779766	1.713386734
1444	19	38870000	38900000	19	38990000	39040000	38890000	38900000	39000000	39010000	110000	ana/telo	ana/telo	CRE loops	1.776086634	1.968708234	2.322570095	2.140456649	1.311289173	2.081567944	2.24955321	2.259555136
1445	18	75540000	75560000	18	75640000	75660000	75540000	75550000	75650000	75660000	110000	ana/telo	ana/telo	CRE loops	1.034139796	2.18343367	1.97525813	1.698351689	1.21709206	1.813936207	2.05658087	1.831126106
1446	7	130500000	130550000	7	130600000	130620000	130510000	130520000	130600000	130610000	90000	ana/telo	ana/telo	CRE loops	0.866876773	1.921547614	1.761011633	1.716969826	0.774759156	1.565970562	1.546807141	1.757353989
1447	9	107980000	108040000	9	108090000	108110000	108000000	108010000	108100000	108110000	100000	ana/telo	Inf	dual_function loops	1.10666016	1.898329994	2.348773674	2.440434049	1.011515419	1.377442782	1.468505809	1.471381578
1448	11	61860000	61870000	11	62090000	62100000	61860000	61870000	62090000	62100000	230000	early-g1	Inf	structural_loops	0.978669276	1.935225274	2.20095342	2.746969709	1.117765361	1.308316953	1.268379347	1.436898203
1449	4	125760000	125770000	4	125830000	125840000	125760000	125770000	125830000	125840000	70000	ana/telo	Inf	dual_function loops	0.679699504	1.11302712	1.141506562	1.161628003	0.592474314	0.660664537	0.928057458	0.937547692
1450	16	10560000	10580000	16	10840000	10870000	10570000	10580000	10860000	10870000	290000	ana/telo	Inf	structural_loops	1.200789286	2.322371262	2.654029647	3.355315049	0.851525375	1.417067763	1.280868035	1.325181673
1451	2	162750000	162760000	2	163220000	163250000	162750000	162760000	163230000	163240000	480000	ana/telo	Inf	dual_function loops	1.153360524	2.902030539	2.635276744	3.113032615	0.971359263	1.761962614	2.018146424	2.110259729
1452	10	39670000	39680000	10	39930000	39940000	39670000	39680000	39930000	39940000	260000	mid-g1	Inf	structural_loops	1.070286918	2.059795141	2.293598414	2.989776205	1.422517677	1.035586766	1.330187182	1.591501073
1453	2	172190000	172210000	2	172260000	172280000	172190000	172200000	172260000	172270000	70000	ana/telo	Inf	dual_function loops	0.880251588	1.055392266	1.193231459	1.310324826	0.725028973	1.038588971	0.983084039	1.161966597
1454	10	80530000	80540000	10	80630000	80640000	80530000	80540000	80630000	80640000	100000	early-g1	Inf	dual_function loops	1.428749338	1.583557454	1.802451667	1.826983323	1.329929047	0.940458846	0.935499918	0.829653762
1455	6	136410000	136420000	6	136750000	136760000	136410000	136420000	136750000	136760000	340000	early-g1	early-g1	CRE loops	1.802663743	1.911437841	2.449815013	2.170779063	2.156273762	1.7931205	3.138776445	2.45717091
1456	6	82720000	82730000	6	82820000	82830000	82720000	82730000	82820000	82830000	100000	ana/telo	early-g1	dual_function loops	0.946870365	1.752520159	2.243230631	2.190461708	0.939114951	1.445675221	1.791607441	1.709395862
1457	1	169310000	169320000	1	169570000	169580000	169310000	169320000	169570000	169580000	260000	ana/telo	Inf	structural_loops	1.558627151	3.176716357	3.621047466	3.545062801	1.195024785	1.798402601	1.617827549	1.767615915
1458	19	40460000	40470000	19	40620000	40630000	40460000	40470000	40620000	40630000	160000	early-g1	Inf	structural_loops	1.551550692	1.848587033	2.461416362	2.56050242	0.767442433	0.938583074	1.118937601	1.342628974
1459	9	48510000	48540000	9	48600000	48650000	48510000	48520000	48620000	48630000	110000	ana/telo	ana/telo	CRE loops	1.193670683	1.796778422	2.121838308	1.871318679	1.308777457	1.858830957	1.876427429	1.880331556
1460	15	58880000	58920000	15	59140000	59160000	58890000	58900000	59140000	59150000	250000	ana/telo	early-g1	CRE loops	1.879734166	1.847632394	2.517161325	2.164014425	1.302790728	2.045639733	2.893596081	2.183995287
1461	14	97360000	97370000	14	97950000	97960000	97360000	97370000	97950000	97960000	590000	ana/telo	Inf	structural_loops	1.225431378	3.144897347	2.731429271	4.195512548	0.806287075	1.702977259	1.377531159	1.598905789
1462	5	91080000	91110000	5	91310000	91360000	91080000	91090000	91330000	91340000	250000	ana/telo	Inf	structural_loops	1.821547431	4.324334356	5.155267803	4.473204409	0.515729856	2.50684589	1.631369344	2.00061443
1463	8	59910000	59920000	8	60270000	60280000	59910000	59920000	60270000	60280000	360000	mid-g1	Inf	structural_loops	0.721261118	1.81419415	2.988138752	3.231129767	1.106317889	1.32950713	1.55715606	1.804693475
1464	10	85430000	85460000	10	85900000	85930000	85430000	85440000	85910000	85920000	480000	early-g1	Inf	structural_loops	1.462447457	2.326865536	4.229991043	5.245336557	1.054999251	1.340729344	1.530029827	1.905456551
1465	12	25140000	25160000	12	25370000	25390000	25150000	25160000	25380000	25390000	230000	early-g1	Inf	structural_loops	1.013777742	2.567427842	3.131680664	4.736202534	0.949245498	1.365060608	1.138943229	1.337517785
1466	18	80800000	80820000	18	80880000	80910000	80810000	80820000	80890000	80900000	80000	ana/telo	early-g1	CRE loops	0.986303887	1.773423858	1.96449094	2.125532675	1.07966847	1.748363299	1.867905765	1.532554448
1467	10	77740000	77750000	10	77840000	77850000	77740000	77750000	77840000	77850000	100000	ana/telo	Inf	structural_loops	1.106625053	1.774621297	1.969028989	2.358179134	1.093727224	1.133413458	1.348742531	1.204068764
1468	5	124070000	124080000	5	124140000	124150000	124070000	124080000	124140000	124150000	70000	early-g1	Inf	structural_loops	0.791638345	0.996206157	1.082941706	1.489571663	0.897119617	0.681179723	0.595551022	0.553933452
1469	6	113570000	113590000	6	113640000	113670000	113580000	113590000	113650000	113660000	70000	early-g1	ana/telo	CRE loops	0.543267908	1.211341503	1.546212631	1.431921561	0.82929293	1.188373302	1.415135477	1.372828706
1470	10	21100000	21110000	10	21180000	21190000	21100000	21110000	21180000	21190000	80000	early-g1	Inf	dual_function loops	1.09984441	1.344427111	1.660631324	1.709182703	1.179874116	1.02036217	1.211341533	1.187041838
1471	1	174130000	174160000	1	174220000	174240000	174140000	174150000	174230000	174240000	90000	ana/telo	ana/telo	dual_function loops	1.029090953	1.725377312	2.086345485	2.056178371	0.887059289	1.749256778	1.956802755	1.920557881
1472	5	141010000	141020000	5	141220000	141230000	141010000	141020000	141220000	141230000	210000	early-g1	Inf	structural_loops	1.116300665	1.977711007	2.525737498	2.196432722	1.000178637	0.99819182	0.91814369	1.134349138
1473	5	76000000	76050000	5	76230000	76260000	76020000	76030000	76230000	76240000	210000	ana/telo	early-g1	CRE loops	0.972355785	2.598249027	3.27876174	2.729108788	0.582816532	1.86769998	2.119918135	2.035341073
1474	2	156540000	156560000	2	156660000	156690000	156540000	156550000	156660000	156670000	120000	ana/telo	ana/telo	CRE loops	1.423881556	1.736503866	1.999762812	1.753756055	1.275316563	1.623614818	2.101804304	2.251057949
1475	2	13220000	13230000	2	13490000	13500000	13220000	13230000	13490000	13500000	270000	early-g1	Inf	structural_loops	0.839771301	2.448560264	3.302717777	3.38276965	0.825062772	1.379923855	1.972794842	2.365785116
1476	13	43280000	43290000	13	43490000	43500000	43280000	43290000	43490000	43500000	210000	early-g1	early-g1	CRE loops	1.07528178	2.182075381	3.047897823	3.12547964	1.233760547	2.041613945	2.560037912	2.217245428
1477	16	91930000	91940000	16	92460000	92470000	91930000	91940000	92460000	92470000	530000	ana/telo	Inf	dual_function loops	1.13015087	2.070002082	3.937676575	4.893793929	0.818753422	1.58012725	1.968879494	1.750137492
1478	18	21280000	21290000	18	21590000	21600000	21280000	21290000	21590000	21600000	310000	early-g1	Inf	structural_loops	1.279357456	2.139321813	2.545855279	2.755237511	0.971554831	0.767018284	1.424954491	1.509694167
1479	5	147510000	147520000	5	148130000	148140000	147510000	147520000	148130000	148140000	620000	early-g1	Inf	structural_loops	0.930786552	1.814338405	2.802281191	3.110379968	1.260695455	1.344238242	1.339957074	1.690039143
1480	12	73930000	73970000	12	74060000	74080000	73940000	73950000	74070000	74080000	130000	early-g1	Inf	structural_loops	1.194472993	1.93086433	2.18117946	3.501652796	0.866339011	0.997928881	0.890657346	0.931637597
1481	15	6850000	6870000	15	7150000	7190000	6850000	6860000	7160000	7170000	310000	ana/telo	Inf	structural_loops	1.217079557	2.734515896	3.58937668	3.973523169	0.730705138	1.482237694	1.820800645	1.206732283
1482	9	7720000	7730000	9	7870000	7880000	7720000	7730000	7870000	7880000	150000	early-g1	Inf	CRE loops	0.821885755	1.984595612	2.224320059	2.988954147	1.106273163	1.321748089	1.294616131	1.207992848
1483	1	90450000	90460000	1	90600000	90610000	90450000	90460000	90600000	90610000	150000	early-g1	Inf	structural_loops	1.296733846	1.317594439	1.700428869	1.900332975	0.784603104	1.097088826	1.188620418	1.169312351
1484	1	35900000	35910000	1	36180000	36190000	35900000	35910000	36180000	36190000	280000	early-g1	Inf	structural_loops	1.332313283	1.768239919	2.328120236	2.838718684	0.834498506	1.643454074	1.846594523	1.635185125
1485	12	114820000	114830000	12	114890000	114900000	114820000	114830000	114890000	114900000	70000	early-g1	ana/telo	others	0.880080204	0.777025107	1.07770873	1.034390679	1.074032665	0.980726837	0.984140179	1.151791292
1486	7	73240000	73250000	7	73410000	73420000	73240000	73250000	73410000	73420000	170000	mid-g1	Inf	others	0.82898875	2.138471713	2.587346162	2.738552614	1.095851681	1.392198143	1.552457889	1.860004251
1487	10	126350000	126370000	10	126460000	126470000	126360000	126370000	126460000	126470000	100000	early-g1	Inf	structural_loops	1.166198508	1.683754958	2.312525827	2.645556798	1.086455036	1.178645894	1.163797922	1.259598116
1488	11	59910000	59940000	11	59980000	60030000	59920000	59930000	59990000	60000000	70000	ana/telo	early-g1	dual_function loops	0.899058254	1.354636622	1.70567534	1.776667218	0.476456631	0.920178973	1.269717178	1.184502519
1489	6	41070000	41090000	6	41460000	41480000	41080000	41090000	41470000	41480000	390000	early-g1	Inf	others	1.449998396	2.555948543	3.511972657	4.378958484	1.27159189	1.370374565	1.17383952	1.505577244
1490	2	13200000	13230000	2	13500000	13530000	13210000	13220000	13520000	13530000	310000	early-g1	Inf	structural_loops	1.359547845	2.345434586	3.170361214	4.781952266	0.816912201	1.385295997	1.435272944	1.736914959
1491	5	64300000	64310000	5	64650000	64660000	64300000	64310000	64650000	64660000	350000	mid-g1	Inf	structural_loops	1.971317731	2.787994361	3.329445824	4.250924899	0.45356518	1.306541183	1.285851469	1.513318677
1492	6	119430000	119440000	6	119850000	119890000	119430000	119440000	119860000	119870000	430000	early-g1	mid-g1	CRE loops	0.832872672	2.959179504	3.927184823	4.399156494	1.144499738	1.526165236	2.176826882	2.475279966
1493	9	92100000	92120000	9	92500000	92510000	92110000	92120000	92500000	92510000	390000	ana/telo	Inf	structural_loops	0.905342126	2.550449399	2.378803484	3.657747718	0.823261349	1.201005959	1.114933231	1.346849727
1494	1	72920000	72930000	1	73860000	73870000	72920000	72930000	73860000	73870000	940000	mid-g1	Inf	structural_loops	0.733624105	2.438142519	3.747239836	4.27118887	0.939070346	1.434796759	1.116043954	0.787951479
1495	15	66500000	66510000	15	66920000	66940000	66500000	66510000	66930000	66940000	430000	early-g1	Inf	structural_loops	1.024547381	2.134191559	3.281721661	4.17229483	0.745668441	1.110411196	1.216018516	1.400667801
1496	1	127320000	127340000	1	127450000	127460000	127330000	127340000	127450000	127460000	120000	ana/telo	ana/telo	CRE loops	1.252781685	1.822061665	1.911728016	2.162436427	1.068733548	2.025240237	2.154694196	2.132867801
1497	5	44690000	44700000	5	45220000	45230000	44690000	44700000	45220000	45230000	530000	early-g1	Inf	structural_loops	1.809546435	2.87457146	3.984121182	5.690624431	0.892031753	1.157560193	2.053668007	1.573609443
1498	6	116600000	116610000	6	117770000	117780000	116600000	116610000	117770000	117780000	1170000	mid-g1	Inf	structural_loops	0.978514402	2.032470909	2.924177897	5.001800723	1.731693394	0.942427987	2.189433347	0.757407946
1499	14	56990000	57000000	14	57680000	57690000	56990000	57000000	57680000	57690000	690000	early-g1	Inf	structural_loops	1.516632224	3.026513159	2.793667772	3.902981943	1.287955458	1.231044826	1.489882107	1.772766907
1500	2	106270000	106280000	2	106790000	106800000	106270000	106280000	106790000	106800000	520000	mid-g1	Inf	structural_loops	1.449418849	2.645095414	2.248977925	4.352277559	1.417266553	1.689603031	0.712850781	0.822002912
1501	11	94980000	94990000	11	95090000	95100000	94980000	94990000	95090000	95100000	110000	early-g1	Inf	structural_loops	1.418938935	1.81980785	2.540046095	3.135505333	1.239337806	1.511159395	1.56450243	1.539449735
1502	10	126500000	126510000	10	126720000	126730000	126500000	126510000	126720000	126730000	220000	ana/telo	ana/telo	CRE loops	1.175835992	1.440137353	1.337937553	1.337247905	1.560295126	1.848270087	2.157674316	1.987947835
1503	5	115790000	115800000	5	115930000	115940000	115790000	115800000	115930000	115940000	140000	Inf	early-g1	CRE loops	0.76123266	1.542618637	1.48094941	1.380049181	1.305257797	1.853249423	2.214992596	1.786985389
1504	18	61010000	61020000	18	61130000	61140000	61010000	61020000	61130000	61140000	120000	ana/telo	Inf	structural_loops	1.156931737	1.913646392	2.033646127	2.285635943	1.046132806	1.311065589	1.565410582	1.556030105
1505	6	30040000	30050000	6	30150000	30160000	30040000	30050000	30150000	30160000	110000	early-g1	Inf	others	1.053138849	1.528525552	1.905454874	2.120235066	1.264820187	1.083603677	1.009918348	1.25693391
1506	1	135070000	135080000	1	135200000	135210000	135070000	135080000	135200000	135210000	130000	early-g1	Inf	structural_loops	1.2699635	1.613147279	2.066196315	2.426559447	1.156410762	1.328223313	1.436999514	1.553713312
1507	18	10100000	10110000	18	10280000	10290000	10100000	10110000	10280000	10290000	180000	mid-g1	early-g1	others	1.084971126	1.679931661	1.555814493	2.087127452	1.924455704	1.687790051	2.285785784	2.977526734
1508	13	23680000	23690000	13	23770000	23780000	23680000	23690000	23770000	23780000	90000	Inf	ana/telo	dual_function loops	1.035601715	1.516466806	1.392101321	1.5459651	1.688557802	2.07572986	2.020667395	2.211835712
1509	3	78750000	78760000	3	79390000	79400000	78750000	78760000	79390000	79400000	640000	early-g1	Inf	structural_loops	1.520644131	2.315960263	3.72589734	3.720531842	0.659673526	1.767692066	1.45910423	1.964889188
1510	6	7680000	7690000	6	8130000	8170000	7680000	7690000	8150000	8160000	470000	early-g1	mid-g1	CRE loops	1.55354258	2.439467306	2.925871538	3.199744555	1.318988982	2.002290962	2.225757027	2.025146706
1511	1	43190000	43210000	1	43790000	43810000	43190000	43200000	43790000	43800000	600000	ana/telo	Inf	structural_loops	0.982354844	2.95343867	3.664995718	3.664456625	1.140894328	1.702117404	1.845379503	1.856596492
1512	3	96300000	96310000	3	96380000	96390000	96300000	96310000	96380000	96390000	80000	ana/telo	early-g1	dual_function loops	1.505669045	2.199158597	1.822669645	1.753626139	1.102444917	1.548988101	1.393725385	1.599515318
1513	15	99870000	99880000	15	99950000	99960000	99870000	99880000	99950000	99960000	80000	early-g1	Inf	structural_loops	0.934593895	1.351981675	1.675407925	1.89232581	0.886437962	1.11901405	1.163830406	1.182480454
1514	15	27390000	27430000	15	27530000	27560000	27420000	27430000	27550000	27560000	130000	early-g1	ana/telo	dual_function loops	1.393869106	1.674048325	1.987923339	2.044241356	1.218842191	1.98974303	2.33197328	2.079885116
1515	11	79030000	79040000	11	79100000	79110000	79030000	79040000	79100000	79110000	70000	early-g1	Inf	dual_function loops	0.64732943	1.13989259	1.270585298	1.176155163	0.560920069	0.517961291	0.687922394	0.652218478
1516	7	147220000	147230000	7	147300000	147310000	147220000	147230000	147300000	147310000	80000	ana/telo	ana/telo	CRE loops	0.95880778	1.52718823	1.504038052	1.315211852	0.95181361	1.792138542	1.698432415	1.586867093
1517	6	136800000	136810000	6	136930000	136940000	136800000	136810000	136930000	136940000	130000	ana/telo	Inf	dual_function loops	1.043074181	2.409031594	2.604987549	2.77200987	0.931781097	1.640336439	1.707800678	1.845985767
1518	3	145710000	145730000	3	145830000	145850000	145710000	145720000	145840000	145850000	130000	early-g1	Inf	structural_loops	1.03248254	1.388086616	2.115210098	2.264764484	0.747925179	1.08036763	0.883786187	0.909657546
1519	13	43290000	43300000	13	43410000	43420000	43290000	43300000	43410000	43420000	120000	mid-g1	Inf	structural_loops	0.839649765	1.35679408	1.822058694	2.144176176	0.831500173	0.768668054	0.989008746	1.242698657
1520	10	127070000	127080000	10	127370000	127380000	127070000	127080000	127370000	127380000	300000	early-g1	Inf	dual_function loops	0.983392639	1.726951476	2.379790649	2.341124693	0.980809021	1.199836946	1.320704198	1.101333296
1521	12	77470000	77480000	12	77770000	77780000	77470000	77480000	77770000	77780000	300000	early-g1	early-g1	CRE loops	1.108983761	1.521859406	1.540846882	1.308377525	0.873177258	1.663864717	2.147716234	1.441605174
1522	2	157110000	157120000	2	157390000	157400000	157110000	157120000	157390000	157400000	280000	mid-g1	Inf	dual_function loops	0.999545021	1.677215454	2.20362682	2.697927652	0.599520206	1.275960303	1.245351586	1.229682422
1523	4	32830000	32870000	4	33080000	33110000	32860000	32870000	33100000	33110000	240000	early-g1	Inf	structural_loops	0.984812619	2.501034588	2.617300437	2.914661476	0.886091324	2.144247343	2.197380442	2.409971593
1524	5	149130000	149140000	5	149250000	149270000	149130000	149140000	149260000	149270000	130000	early-g1	Inf	structural_loops	1.212845518	1.868923761	2.263038376	2.746613263	1.149562326	1.229096884	1.414905435	1.295590874
1525	7	130340000	130370000	7	130600000	130620000	130340000	130350000	130600000	130610000	260000	ana/telo	Inf	structural_loops	1.261454845	2.714018135	3.142234518	3.435973424	0.918094092	1.276709725	1.600257014	1.334300283
1526	1	59350000	59390000	1	59640000	59660000	59370000	59380000	59640000	59650000	270000	early-g1	Inf	structural_loops	1.358942128	2.526618822	2.860369521	2.994193817	0.678850048	1.678381447	1.437633471	1.361366454
1527	10	82810000	82850000	10	83000000	83040000	82830000	82840000	83010000	83020000	180000	ana/telo	ana/telo	CRE loops	1.571899265	2.036976931	2.692823999	2.488768106	1.024534654	2.146937524	2.486334599	2.313407774
1528	3	105620000	105630000	3	105690000	105700000	105620000	105630000	105690000	105700000	70000	early-g1	early-g1	CRE loops	0.685631135	1.312342444	1.38402367	1.358885339	0.696352591	1.053697899	1.334017323	1.359215128
1529	9	119890000	119930000	9	120000000	120030000	119920000	119930000	120000000	120010000	80000	ana/telo	ana/telo	dual_function loops	1.228223198	1.890409618	2.084793204	2.345908143	1.067354783	1.537064319	1.710098655	1.650343358
1530	6	6950000	6960000	6	7600000	7610000	6950000	6960000	7600000	7610000	650000	early-g1	Inf	dual_function loops	1.128406365	2.876786997	5.248183962	6.486596853	1.39937301	1.307456487	0.667499674	2.312169628
1531	16	36470000	36480000	16	36810000	36820000	36470000	36480000	36810000	36820000	340000	mid-g1	Inf	structural_loops	1.67626145	2.627308497	3.052907132	4.613149112	1.010213168	0.751699654	1.089376019	0.963203878
1532	11	62270000	62280000	11	62350000	62360000	62270000	62280000	62350000	62360000	80000	ana/telo	ana/telo	CRE loops	0.964028185	1.599031252	1.702409023	1.518540206	1.145485375	1.947100145	1.832009076	1.879421311
1533	1	136410000	136420000	1	136500000	136510000	136410000	136420000	136500000	136510000	90000	early-g1	Inf	CRE loops	1.282146347	1.381237374	1.757109849	1.844464925	1.035370744	0.942787455	1.139634983	0.909139441
1534	13	107810000	107820000	13	107880000	107890000	107810000	107820000	107880000	107890000	70000	early-g1	early-g1	CRE loops	0.772725637	1.047233183	1.302311067	1.176289757	0.647928673	0.87093511	1.075925016	1.37234621
1535	15	38230000	38240000	15	38310000	38320000	38230000	38240000	38310000	38320000	80000	early-g1	ana/telo	CRE loops	1.01412997	1.313548787	1.650876147	1.438290877	0.647753869	1.377190054	1.612310437	1.390060408
1536	5	105830000	105870000	5	105940000	105960000	105840000	105850000	105950000	105960000	110000	ana/telo	ana/telo	CRE loops	0.758643598	2.171253837	2.425719701	2.17603672	0.938424353	1.856658594	2.049559164	2.194780001
1537	6	88460000	88470000	6	88790000	88800000	88460000	88470000	88790000	88800000	330000	early-g1	early-g1	dual_function loops	1.483348899	2.903876958	3.365479307	3.565014538	1.394964998	2.140804578	2.736188698	2.67345926
1538	15	62040000	62060000	15	63550000	63570000	62050000	62060000	63560000	63570000	1510000	ana/telo	Inf	CRE loops	1.568568038	3.372478559	3.441759486	3.170815172	1.635018689	2.76208585	2.445572369	2.40953078
1539	3	130970000	130980000	3	131220000	131230000	130970000	130980000	131220000	131230000	250000	ana/telo	ana/telo	CRE loops	0.988883646	2.555108972	2.568570151	3.222425117	0.889449615	2.501009337	2.1912836	2.932248114
1540	4	124610000	124630000	4	124740000	124780000	124620000	124630000	124770000	124780000	150000	ana/telo	Inf	dual_function loops	1.698233808	2.724971867	3.016355351	3.293070041	1.039943044	1.434994212	1.614439718	1.500784654
1541	15	96790000	96800000	15	96960000	96970000	96790000	96800000	96960000	96970000	170000	early-g1	Inf	structural_loops	1.38042075	1.723682171	2.445229181	2.677509161	1.349707557	1.001430879	1.346554758	1.083741031
1542	11	61760000	61770000	11	61930000	61940000	61760000	61770000	61930000	61940000	170000	mid-g1	Inf	dual_function loops	1.01756933	1.992536366	2.313727479	2.549071666	1.043879279	1.653812729	1.544169843	1.847027278
1543	14	55770000	55780000	14	56070000	56080000	55770000	55780000	56070000	56080000	300000	mid-g1	Inf	structural_loops	1.178514349	2.533438371	2.814760261	3.164481849	0.937791161	1.735103773	1.312215983	1.603676453
1544	15	101600000	101610000	15	101780000	101820000	101600000	101610000	101800000	101810000	200000	early-g1	Inf	structural_loops	0.896235708	1.761766371	2.450878666	2.72659318	1.017581758	1.079348952	1.235011815	1.220312832
1545	4	131530000	131540000	4	131630000	131640000	131530000	131540000	131630000	131640000	100000	ana/telo	Inf	dual_function loops	1.325152989	2.000457761	2.121922972	2.357595427	0.625714617	1.051959488	1.269021788	1.359358337
1546	6	114880000	114890000	6	114970000	114980000	114880000	114890000	114970000	114980000	90000	mid-g1	Inf	CRE loops	1.29546115	1.591375036	2.119777644	2.636499534	1.063111221	1.554100322	1.588378517	1.612234921
1547	11	23050000	23070000	11	23150000	23190000	23050000	23060000	23160000	23170000	110000	ana/telo	early-g1	dual_function loops	1.146534623	2.25237959	2.445897435	2.646410789	0.657733201	1.449157879	1.431478762	1.478906791
1548	7	149520000	149550000	7	149710000	149730000	149520000	149530000	149710000	149720000	190000	ana/telo	mid-g1	dual_function loops	1.489568035	2.966573811	3.351246984	2.632461334	1.098551534	1.829683346	2.18708644	1.89705923
1549	14	41730000	41740000	14	41840000	41850000	41730000	41740000	41840000	41850000	110000	ana/telo	mid-g1	dual_function loops	1.172519192	2.00925398	2.485998666	2.677364222	0.881430048	1.702265781	1.754481013	2.01216355
1550	7	135590000	135610000	7	135830000	135860000	135600000	135610000	135830000	135840000	230000	early-g1	early-g1	dual_function loops	0.97549424	2.274691993	2.996900321	3.089839482	1.398080874	1.819869071	2.316128983	2.001827217
1551	8	28230000	28260000	8	28370000	28400000	28240000	28250000	28390000	28400000	150000	early-g1	early-g1	dual_function loops	0.956442877	1.797692923	2.416852721	2.351940748	1.099953346	1.209961388	1.635176695	1.05641626
1552	10	17280000	17290000	10	17440000	17450000	17280000	17290000	17440000	17450000	160000	early-g1	early-g1	CRE loops	0.863125643	1.526050997	2.056476793	2.143326273	1.217838947	1.54601439	1.988308852	2.084402269
1553	16	91360000	91370000	16	91590000	91600000	91360000	91370000	91590000	91600000	230000	early-g1	Inf	dual_function loops	1.556125836	2.079263786	2.35518452	2.494300829	1.143147519	1.559416639	1.192070037	1.149254906
1554	4	134360000	134370000	4	134430000	134440000	134360000	134370000	134430000	134440000	70000	early-g1	Inf	dual_function loops	0.635326563	1.126797828	1.454508846	1.563226411	0.718249174	0.543570848	0.674440303	0.63724658
1555	1	52550000	52560000	1	52680000	52690000	52550000	52560000	52680000	52690000	130000	ana/telo	ana/telo	CRE loops	1.317185449	1.89525922	2.384538282	2.201034946	1.146533295	1.599685737	2.148670771	2.183773849
1556	8	125430000	125440000	8	125620000	125630000	125430000	125440000	125620000	125630000	190000	early-g1	Inf	dual_function loops	1.089428673	1.641481605	2.262076216	2.145979864	1.300527094	1.133694114	1.099055328	1.005651569
1557	15	102810000	102820000	15	102960000	102970000	102810000	102820000	102960000	102970000	150000	early-g1	Inf	dual_function loops	1.037558983	1.460528975	2.15161605	1.926595077	1.196148719	1.287390192	1.275802749	1.456044562
1558	8	86300000	86310000	8	86470000	86480000	86300000	86310000	86470000	86480000	170000	mid-g1	Inf	dual_function loops	1.226736247	1.678856074	1.720407193	1.777766842	1.187562693	1.475716635	1.518049766	1.413875833
1559	18	61370000	61380000	18	61440000	61450000	61370000	61380000	61440000	61450000	70000	ana/telo	Inf	dual_function loops	0.905930694	1.112528938	1.190235103	1.335281682	0.760979518	0.896998566	0.990265217	0.915538941
1560	7	73250000	73270000	7	73330000	73350000	73250000	73260000	73330000	73340000	80000	ana/telo	early-g1	others	0.835997855	1.580428722	1.742931651	1.871314372	0.869564755	1.267819684	1.477138119	1.572693501
1561	9	58420000	58440000	9	58500000	58510000	58420000	58430000	58500000	58510000	80000	ana/telo	mid-g1	dual_function loops	0.697114976	1.639052128	1.685079889	1.932948956	0.529783338	1.020259775	1.321158568	1.341536531
1562	1	75310000	75350000	1	75430000	75440000	75330000	75340000	75430000	75440000	100000	ana/telo	early-g1	dual_function loops	1.118330897	1.673557704	1.794809249	1.888605517	1.016235909	1.362352951	1.778147139	1.735615689
1563	2	179770000	179780000	2	179980000	179990000	179770000	179780000	179980000	179990000	210000	ana/telo	early-g1	dual_function loops	1.191940937	2.345480616	2.768802525	2.147610592	1.220884575	1.764425127	2.277104108	2.045047828
1564	4	133280000	133320000	4	133370000	133400000	133300000	133310000	133370000	133380000	70000	ana/telo	ana/telo	CRE loops	0.817394688	1.484136895	1.487390774	1.630842888	0.683128135	1.256144854	1.332320615	1.277052467
1565	10	24350000	24370000	10	24440000	24480000	24350000	24360000	24470000	24480000	120000	ana/telo	early-g1	CRE loops	1.482293076	2.539279055	2.641073064	2.381974945	1.153341315	2.064640755	2.526075465	2.061560692
1566	18	36820000	36840000	18	36890000	36940000	36830000	36840000	36900000	36910000	70000	ana/telo	ana/telo	dual_function loops	0.790551553	1.39940242	1.456117203	1.504722733	0.732720802	1.10013656	1.522496047	1.523479104
1567	18	24260000	24280000	18	24330000	24370000	24260000	24270000	24360000	24370000	100000	ana/telo	ana/telo	CRE loops	1.023413489	1.884865875	1.980762352	1.872594355	1.02946843	1.862143891	1.899368738	1.802826931
1568	4	131900000	131910000	4	132060000	132070000	131900000	131910000	132060000	132070000	160000	early-g1	ana/telo	dual_function loops	0.878382867	1.680411001	2.235980692	2.134867561	1.640086893	1.751596302	1.767989838	1.662100964
1569	14	28150000	28160000	14	28220000	28230000	28150000	28160000	28220000	28230000	70000	early-g1	Inf	structural_loops	0.709642088	1.074058971	1.41712367	1.410431601	0.540796718	0.727769442	0.877664873	0.971562503
1570	17	84400000	84440000	17	84500000	84520000	84430000	84440000	84500000	84510000	70000	early-g1	Inf	dual_function loops	0.498070209	1.137569041	1.385772224	1.188033629	0.677139475	1.044288032	0.925169866	0.836174001
1571	19	53870000	53880000	19	53960000	53970000	53870000	53880000	53960000	53970000	90000	ana/telo	ana/telo	CRE loops	1.356259559	2.06362874	2.160180803	1.878110995	1.003322102	1.958290185	1.954979302	1.864425632
1572	5	31260000	31270000	5	31330000	31360000	31260000	31270000	31350000	31360000	90000	Inf	ana/telo	CRE loops	0.935043435	1.625779025	1.264037348	1.242329654	1.240512173	1.708614918	2.14521533	1.58857537
1573	1	43880000	43890000	1	43980000	44000000	43880000	43890000	43990000	44000000	110000	ana/telo	ana/telo	CRE loops	1.033630714	1.951545753	1.942714337	1.580748477	1.002651744	1.858522275	2.131851161	1.801408187
1574	11	84210000	84220000	11	84610000	84630000	84210000	84220000	84610000	84620000	400000	ana/telo	Inf	others	1.655409824	3.296330889	3.803000292	3.438377518	1.118786272	2.006194818	2.07129928	1.662481295
1575	3	96130000	96140000	3	96210000	96220000	96130000	96140000	96210000	96220000	80000	ana/telo	early-g1	others	1.34187253	1.326815461	1.680098839	1.320970848	0.967180365	1.454232667	1.671804083	1.351424061
1576	1	167710000	167720000	1	167780000	167790000	167710000	167720000	167780000	167790000	70000	early-g1	Inf	dual_function loops	0.792441673	1.106673151	1.380235135	1.43270274	0.78051781	0.968260728	1.081048144	1.136599711
1577	3	104310000	104320000	3	104440000	104460000	104310000	104320000	104440000	104450000	130000	ana/telo	ana/telo	dual_function loops	1.325913809	1.73635375	1.956199119	1.877038642	1.103467298	1.463324962	1.832825076	1.797433485
1578	1	168660000	168670000	1	169140000	169150000	168660000	168670000	169140000	169150000	480000	early-g1	Inf	structural_loops	0.711269993	1.993470576	3.322537346	3.605946474	1.124550602	1.051546238	1.220252094	1.30153367
1579	4	106480000	106520000	4	106830000	106850000	106510000	106520000	106830000	106840000	320000	ana/telo	Inf	dual_function loops	1.258409956	2.258144541	2.924167859	2.982719473	0.831569206	1.200071489	1.417319004	0.968047671
1580	6	50880000	50910000	6	51090000	51120000	50890000	50900000	51110000	51120000	220000	ana/telo	Inf	structural_loops	1.572048177	2.304318751	3.128261455	3.458629046	1.040078192	1.096317094	1.411905501	1.531821882
1581	7	139410000	139420000	7	139700000	139710000	139410000	139420000	139700000	139710000	290000	mid-g1	Inf	structural_loops	1.327089841	1.910870344	2.757638178	3.049300036	0.94468681	1.779102804	1.451471268	1.697397682
1582	11	19720000	19740000	11	19950000	19980000	19730000	19740000	19970000	19980000	240000	early-g1	Inf	structural_loops	1.094311978	2.191458769	2.877172597	3.171818071	1.302555203	1.018461343	1.135143231	1.354617682
1583	11	19730000	19740000	11	19930000	19940000	19730000	19740000	19930000	19940000	200000	mid-g1	Inf	structural_loops	0.824289995	1.836670745	2.441606049	2.959670279	0.659586308	1.051604387	1.056207029	1.38225314
1584	1	193140000	193150000	1	193640000	193650000	193140000	193150000	193640000	193650000	500000	ana/telo	Inf	dual_function loops	1.179676645	2.823613646	4.847247101	4.778362235	0.926330029	1.774303046	2.091192804	2.335055157
1585	3	28710000	28720000	3	28860000	28870000	28710000	28720000	28860000	28870000	150000	mid-g1	Inf	structural_loops	1.281154115	1.429325257	1.624010856	3.222091926	0.958733251	1.245287499	1.014940935	1.195430587
1586	13	29940000	29950000	13	30170000	30180000	29940000	29950000	30170000	30180000	230000	ana/telo	Inf	dual_function loops	1.38355332	2.291342588	3.46074631	3.725071803	1.365560374	1.427823993	1.352957982	1.530823516
1587	18	33370000	33380000	18	33950000	33960000	33370000	33380000	33950000	33960000	580000	early-g1	early-g1	CRE loops	1.353475487	2.472243599	3.023319629	3.334507396	0.632879119	1.375948591	2.351460045	1.644667939
1588	19	7130000	7150000	19	7480000	7500000	7130000	7140000	7490000	7500000	360000	early-g1	Inf	dual_function loops	1.271442203	2.128246563	3.420128602	3.223399554	1.246410195	1.179931736	1.395920669	1.840667286
1589	11	104450000	104460000	11	104980000	104990000	104450000	104460000	104980000	104990000	530000	early-g1	Inf	dual_function loops	0.824193542	2.229283221	2.965791744	3.307038951	1.015958984	2.173941358	1.98616338	2.302114977
1590	2	172320000	172360000	2	172820000	172850000	172320000	172330000	172820000	172830000	500000	ana/telo	early-g1	dual_function loops	1.56180351	2.327931375	3.2247856	3.796352083	1.048992291	2.025748543	2.36747004	3.50872921
1591	3	145580000	145590000	3	145840000	145850000	145580000	145590000	145840000	145850000	260000	mid-g1	Inf	others	0.982127877	1.896811397	2.849081799	3.254930083	1.002279334	1.280381675	1.231002416	1.630884993
1592	4	135500000	135530000	4	135700000	135720000	135510000	135520000	135710000	135720000	200000	early-g1	Inf	dual_function loops	1.330733256	2.484006318	3.537260148	3.253451921	1.236749344	1.994359194	2.21592646	1.959813461
1593	7	139410000	139420000	7	139820000	139840000	139410000	139420000	139820000	139830000	410000	early-g1	Inf	structural_loops	1.197642384	2.250515682	3.46622986	3.051127595	1.04471232	1.294517607	1.483361884	1.224117244
1594	8	18590000	18620000	8	18860000	18900000	18610000	18620000	18890000	18900000	280000	ana/telo	Inf	structural_loops	1.085308971	2.620785887	3.046783266	3.779540828	1.612173837	1.171953301	1.279390064	1.44453078
1595	10	42020000	42030000	10	42350000	42360000	42020000	42030000	42350000	42360000	330000	mid-g1	Inf	structural_loops	1.268683715	2.203464913	2.747564292	3.181476337	1.118221673	1.028583674	1.620506361	1.781550168
1596	11	84070000	84080000	11	84610000	84620000	84070000	84080000	84610000	84620000	540000	mid-g1	Inf	structural_loops	0.836724496	2.807972061	3.176242156	4.843035492	0.933208144	1.660165541	1.655788018	1.927278828
1597	1	164500000	164520000	1	164580000	164600000	164510000	164520000	164590000	164600000	80000	early-g1	mid-g1	others	1.173301693	1.263454127	1.452033758	1.539845948	1.29089048	1.060501045	1.392741843	1.387110284
1598	9	57370000	57410000	9	57490000	57510000	57390000	57400000	57500000	57510000	110000	ana/telo	ana/telo	dual_function loops	0.980633967	1.756453564	1.952938169	1.926471344	1.039393031	1.41675891	1.292583048	1.30750145
1599	7	149520000	149540000	7	149590000	149610000	149520000	149530000	149590000	149600000	70000	ana/telo	Inf	CRE loops	0.742825374	1.113823665	1.331487126	1.31650547	0.96620069	0.841124473	0.85857793	0.854720814
1600	11	11780000	11790000	11	11860000	11870000	11780000	11790000	11860000	11870000	80000	early-g1	early-g1	others	0.990931197	1.697913585	1.685499032	1.745406833	1.036932896	1.503297742	1.34034488	1.411185712
1601	4	139020000	139030000	4	139180000	139190000	139020000	139030000	139180000	139190000	160000	early-g1	Inf	structural_loops	1.120375923	2.151203222	2.738054678	3.029659947	0.889191013	1.293960065	1.68410178	1.822298251
1602	5	147020000	147030000	5	147110000	147120000	147020000	147030000	147110000	147120000	90000	early-g1	Inf	CRE loops	1.044203267	1.796018573	2.044851113	2.451241061	1.227989843	1.478559304	1.649267852	1.767551561
1603	1	165940000	165950000	1	166060000	166070000	165940000	165950000	166060000	166070000	120000	early-g1	Inf	structural_loops	0.784019353	1.698808576	2.207371158	2.501481093	0.796461333	1.356274636	1.490554929	1.587572227
1604	17	25610000	25620000	17	25830000	25840000	25610000	25620000	25830000	25840000	220000	early-g1	Inf	structural_loops	0.794086975	1.98406711	2.100275647	2.490402892	0.544800058	1.538524596	1.498453158	1.585230489
1605	2	112200000	112230000	2	112290000	112330000	112210000	112220000	112290000	112300000	80000	ana/telo	Inf	dual_function loops	1.107201328	1.663028722	1.75162106	2.350456181	0.729764694	1.292027167	1.27950888	1.444024498
1606	2	35890000	35900000	2	36060000	36070000	35890000	35900000	36060000	36070000	170000	mid-g1	Inf	CRE loops	0.894345535	1.679404835	2.277037878	2.429924331	0.75662118	1.478404674	0.994266563	1.388692834
1607	5	124200000	124220000	5	124350000	124370000	124200000	124210000	124350000	124360000	150000	mid-g1	mid-g1	CRE loops	1.295306562	2.103484985	2.103991434	2.199593289	1.307676677	2.128994866	1.779947394	1.843353459
1608	14	35430000	35440000	14	35540000	35560000	35430000	35440000	35540000	35550000	110000	early-g1	Inf	others	1.513063643	1.736871337	2.133085598	2.361933194	1.013461063	1.422914853	1.369483523	1.381388881
1609	X	74670000	74690000	X	74750000	74760000	74670000	74680000	74750000	74760000	80000	ana/telo	early-g1	CRE loops	1.610079909	2.341455265	2.395335814	2.241060498	0.961673539	1.978719109	2.526522251	2.157618124
1610	2	157020000	157040000	2	157100000	157120000	157020000	157030000	157100000	157110000	80000	ana/telo	ana/telo	CRE loops	1.290316838	1.652763862	1.929019925	1.601559676	1.185304183	1.573248186	1.970115068	1.662468006
1611	2	90390000	90410000	2	90510000	90520000	90400000	90410000	90510000	90520000	110000	ana/telo	ana/telo	CRE loops	1.112091315	1.887930208	2.031409607	1.779111535	1.287142867	1.850866878	2.353662775	1.779226592
1612	1	135840000	135870000	1	135930000	135980000	135850000	135860000	135950000	135960000	100000	ana/telo	early-g1	others	1.048639998	1.636323879	1.390031482	1.247088248	1.049977655	1.662542043	2.179634382	1.827403484
1613	8	87590000	87610000	8	87790000	87830000	87600000	87610000	87820000	87830000	220000	ana/telo	early-g1	dual_function loops	1.856060183	2.368613002	2.615117474	2.391433277	1.152353772	1.903860952	2.066042014	1.825665868
1614	4	153380000	153430000	4	153510000	153540000	153400000	153410000	153510000	153520000	110000	ana/telo	ana/telo	CRE loops	0.862591472	2.096255229	2.691692012	2.889252152	1.148002798	2.306336078	2.879954638	3.09453335
1615	4	49570000	49580000	4	49640000	49650000	49570000	49580000	49640000	49650000	70000	early-g1	Inf	dual_function loops	0.724446312	1.008773553	1.199616068	1.328164519	0.417553269	0.665265596	0.658528987	0.71191514
1616	8	24020000	24050000	8	24220000	24240000	24040000	24050000	24220000	24230000	180000	early-g1	Inf	structural_loops	1.554420656	1.880830351	2.522287672	2.852589591	1.235683925	1.557493218	1.686623876	1.618492696
1617	2	30320000	30330000	2	30630000	30670000	30320000	30330000	30630000	30640000	310000	early-g1	Inf	dual_function loops	1.340458439	2.575044687	3.301825222	3.264585614	1.293391165	1.400269028	2.101060274	1.874945894
1618	7	148030000	148040000	7	148350000	148370000	148030000	148040000	148360000	148370000	330000	early-g1	Inf	dual_function loops	1.073397509	2.179194178	2.811089931	2.648897064	1.159069762	1.842244699	1.583347899	1.920985831
1619	13	34740000	34750000	13	34950000	34960000	34740000	34750000	34950000	34960000	210000	mid-g1	Inf	structural_loops	1.214257814	1.878889442	2.534362322	3.152604199	0.859272013	0.84722947	1.22395064	1.200601266
1620	3	101150000	101160000	3	101260000	101270000	101150000	101160000	101260000	101270000	110000	mid-g1	Inf	CRE loops	1.372466659	1.605143559	1.612088453	1.89219078	0.999561622	1.310879594	1.440227442	1.424959558
1621	19	45290000	45300000	19	45820000	45830000	45290000	45300000	45820000	45830000	530000	ana/telo	Inf	structural_loops	1.155285739	2.398418257	3.699002556	3.669583362	1.169361129	1.141764131	1.749164912	1.665262884
1622	2	49300000	49310000	2	49580000	49590000	49300000	49310000	49580000	49590000	280000	early-g1	early-g1	CRE loops	1.253378279	2.934413287	4.189047696	3.225958179	1.014075202	2.556627654	2.414267745	2.37918299
1623	4	139190000	139210000	4	140070000	140110000	139200000	139210000	140090000	140100000	890000	early-g1	Inf	dual_function loops	1.464548479	1.887715072	4.344319	3.940953472	1.028705302	1.480061007	1.62101692	1.569210085
1624	8	69950000	69960000	8	70410000	70420000	69950000	69960000	70410000	70420000	460000	early-g1	Inf	structural_loops	1.034592414	3.407161374	4.119367765	4.797018727	0.826236071	1.635255163	1.176962771	1.398977435
1625	1	64770000	64790000	1	65220000	65230000	64780000	64790000	65220000	65230000	440000	ana/telo	ana/telo	CRE loops	1.326983786	2.602676155	3.024592856	2.363078562	1.407232193	2.864133156	2.901460034	2.395144623
1626	11	77630000	77650000	11	77980000	78000000	77630000	77640000	77990000	78000000	360000	early-g1	Inf	structural_loops	1.073940245	2.487907912	4.086250351	3.177394288	0.936638869	0.672232938	1.476082262	1.362672115
1627	14	65240000	65260000	14	65760000	65780000	65240000	65250000	65770000	65780000	530000	early-g1	Inf	dual_function loops	1.033863264	2.412825928	3.561085071	3.544514197	0.599722402	2.150277246	2.006618886	2.094225024
1628	4	32130000	32170000	4	32630000	32670000	32140000	32150000	32650000	32660000	510000	ana/telo	Inf	structural_loops	0.724028322	3.279985238	3.859956356	5.626744304	1.411827116	1.327312067	1.6479055	2.152480423
1629	2	59380000	59390000	2	60250000	60260000	59380000	59390000	60250000	60260000	870000	early-g1	Inf	structural_loops	1.387324585	2.9924562	4.963363081	5.015406396	0.879440115	1.366607208	2.224544702	1.526931018
1630	9	69350000	69360000	9	69830000	69840000	69350000	69360000	69830000	69840000	480000	early-g1	Inf	structural_loops	0.566967232	2.279425286	3.711272709	4.229425874	0.596488972	1.087308006	1.29938015	2.196473268
1631	16	85800000	85810000	16	87390000	87400000	85800000	85810000	87390000	87400000	1590000	early-g1	Inf	structural_loops	0.622489306	2.036659002	3.901803125	4.683664841	1.110626767	1.763356722	1.607233653	1.920616036
1632	13	109130000	109140000	13	110000000	110010000	109130000	109140000	110000000	110010000	870000	mid-g1	Inf	structural_loops	0.637340563	2.609804625	3.407211817	4.496669736	1.099161581	1.070914029	1.155534343	1.750835642
1633	2	130910000	130930000	2	131070000	131110000	130920000	130930000	131080000	131090000	160000	early-g1	Inf	dual_function loops	1.074100645	1.394857192	2.048148573	2.092714982	0.70912261	0.918085426	0.942479492	1.146488053
1634	5	104100000	104140000	5	104240000	104250000	104110000	104120000	104240000	104250000	130000	early-g1	Inf	structural_loops	1.448993855	2.071730158	2.480955567	2.849376039	0.949889961	1.17305102	1.262816484	1.371986449
1635	6	82940000	82950000	6	83110000	83120000	82940000	82950000	83110000	83120000	170000	early-g1	Inf	dual_function loops	1.076521256	1.591666299	1.990144993	1.985494667	1.174839085	1.120607527	1.043965505	0.790762238
1636	9	66000000	66010000	9	66220000	66230000	66000000	66010000	66220000	66230000	220000	early-g1	Inf	CRE loops	0.976633601	1.908624115	2.660996553	2.586843806	1.098184175	1.445803808	1.806789983	1.389353797
1637	14	55510000	55530000	14	55700000	55720000	55510000	55520000	55710000	55720000	200000	early-g1	Inf	dual_function loops	1.681627679	1.585021001	2.149144374	1.993664084	1.585629326	1.554914078	1.91236706	1.654993325
1638	19	9970000	10000000	19	10250000	10280000	9980000	9990000	10270000	10280000	290000	ana/telo	early-g1	dual_function loops	1.608392908	3.113497104	3.783454546	3.772934836	1.481967352	2.201507429	2.834803063	2.307806663
1639	1	69290000	69300000	1	69730000	69740000	69290000	69300000	69730000	69740000	440000	early-g1	Inf	structural_loops	1.115972297	1.597455215	2.673645901	2.778065847	0.97776916	0.856856688	1.110044427	1.613913166
1640	15	58420000	58430000	15	58650000	58660000	58420000	58430000	58650000	58660000	230000	ana/telo	Inf	dual_function loops	1.174231072	1.772024846	1.848834909	1.905415212	1.054629116	1.468606201	1.716704492	1.394463585
1641	6	119170000	119190000	6	119280000	119300000	119170000	119180000	119290000	119300000	120000	early-g1	Inf	structural_loops	0.989019568	1.587996535	1.944978306	2.736977284	1.307666297	1.297538797	1.221992396	1.159659145
1642	18	78030000	78050000	18	78130000	78140000	78030000	78040000	78130000	78140000	100000	ana/telo	ana/telo	dual_function loops	1.193553824	2.221718749	2.639176085	2.696737079	1.052546653	1.880308168	2.212445286	2.270048776
1643	6	90540000	90560000	6	90690000	90700000	90550000	90560000	90690000	90700000	140000	ana/telo	Inf	structural_loops	1.144214132	1.880476969	1.986578416	2.104996173	0.944484566	1.302100143	1.305744274	1.362455388
1644	9	71470000	71480000	9	71650000	71660000	71470000	71480000	71650000	71660000	180000	mid-g1	Inf	structural_loops	1.001450909	2.607198538	2.615987059	3.021271385	0.891702288	1.265001445	1.529311994	1.45769491
1645	X	7720000	7760000	X	7820000	7830000	7730000	7740000	7820000	7830000	90000	early-g1	Inf	CRE loops	1.152066378	1.757118176	2.57913378	2.610425839	1.391764149	1.353725464	1.755769855	1.881236779
1646	11	96610000	96650000	11	96710000	96730000	96610000	96620000	96720000	96730000	110000	ana/telo	Inf	structural_loops	1.197384171	1.848541435	1.884675483	2.282460631	1.06261105	1.03435091	1.050080179	0.995385628
1647	12	103620000	103630000	12	103690000	103710000	103620000	103630000	103690000	103700000	70000	early-g1	Inf	structural_loops	0.673482115	1.052242361	1.272858426	1.660098443	0.872238572	0.485353465	0.585860222	0.618464335
1648	7	134810000	134820000	7	134900000	134910000	134810000	134820000	134900000	134910000	90000	early-g1	Inf	structural_loops	1.082500242	1.319164374	1.936223945	2.127953724	1.032439565	1.002362724	1.173589547	1.342894712
1649	18	82630000	82650000	18	82700000	82730000	82640000	82650000	82720000	82730000	80000	ana/telo	early-g1	dual_function loops	0.813300272	2.068384984	2.389530158	2.241924611	1.056815532	1.512067073	1.572924648	1.727713312
1650	17	29410000	29420000	17	29500000	29510000	29410000	29420000	29500000	29510000	90000	ana/telo	Inf	dual_function loops	1.341995437	1.853015852	1.945279979	2.215770512	0.976726724	1.382175416	1.329413367	1.170753834
1651	4	148510000	148530000	4	149470000	149480000	148520000	148530000	149470000	149480000	950000	early-g1	Inf	structural_loops	1.32754642	1.803771516	3.596294435	5.496406625	0.652547355	1.372698873	2.067824718	2.446160845
1652	5	38690000	38710000	5	39000000	39040000	38700000	38710000	39020000	39030000	320000	ana/telo	Inf	structural_loops	1.400993442	3.313988009	3.989009158	4.810738477	1.072212826	1.33471766	1.369910488	1.295699445
1653	10	92880000	92890000	10	93270000	93280000	92880000	92890000	93270000	93280000	390000	mid-g1	Inf	structural_loops	0.677293101	2.683215	2.761069316	3.58952516	0.604135283	1.308227254	2.162058162	1.469268785
1654	11	79390000	79410000	11	79720000	79740000	79390000	79400000	79730000	79740000	340000	ana/telo	Inf	structural_loops	1.80567157	2.908467942	3.516943732	3.813210314	0.843940756	1.848711618	1.633698489	1.785675886
1655	13	96330000	96340000	13	96480000	96500000	96330000	96340000	96480000	96490000	150000	ana/telo	Inf	structural_loops	1.017568782	2.313498759	2.769711546	2.821179773	1.060991782	1.292864467	0.887183206	1.019227741
1656	14	79880000	79890000	14	79980000	79990000	79880000	79890000	79980000	79990000	100000	ana/telo	ana/telo	CRE loops	1.096935707	1.650157332	2.000826414	1.806625376	0.893784871	1.629722246	1.999039581	2.054352227
1657	2	116720000	116730000	2	117260000	117270000	116720000	116730000	117260000	117270000	540000	mid-g1	Inf	structural_loops	0.50280788	2.886507978	3.840643832	5.310510312	1.27929504	1.242292418	1.456009179	1.671027422
1658	7	91740000	91750000	7	91920000	91930000	91740000	91750000	91920000	91930000	180000	ana/telo	Inf	structural_loops	1.03363197	2.317832112	3.428868675	3.137156021	0.795927394	1.514516123	1.757010692	1.698828841
1659	1	162330000	162340000	1	162630000	162640000	162330000	162340000	162630000	162640000	300000	ana/telo	Inf	structural_loops	0.802465354	2.27468707	2.821901392	3.852452586	0.650502212	0.882760213	1.132388979	1.287082086
1660	4	41410000	41430000	4	41650000	41660000	41410000	41420000	41650000	41660000	240000	ana/telo	Inf	dual_function loops	1.202532018	2.118845434	2.356761951	2.685441582	1.681953254	1.695396952	1.586833273	1.31633048
1661	11	95120000	95130000	11	95380000	95390000	95120000	95130000	95380000	95390000	260000	early-g1	Inf	structural_loops	1.260116583	2.154858832	2.621365232	2.892205504	1.251643354	1.087142144	1.284139316	1.295849437
1662	16	44720000	44730000	16	45080000	45090000	44720000	44730000	45080000	45090000	360000	early-g1	Inf	structural_loops	1.195505207	2.49466806	2.549572492	3.2117355	0.53907434	1.227007612	1.020080825	1.114304809
1663	17	31650000	31660000	17	31790000	31800000	31650000	31660000	31790000	31800000	140000	early-g1	Inf	CRE loops	1.158891828	2.145170036	2.273043894	2.382009437	1.66800471	1.244215533	1.808009091	1.342072473
1664	8	97220000	97250000	8	97310000	97350000	97230000	97240000	97330000	97340000	100000	early-g1	Inf	structural_loops	1.1544094	2.102305995	2.973939874	2.889575944	1.298861263	1.878062968	2.049252546	1.753765429
1665	1	192760000	192800000	1	193080000	193120000	192770000	192780000	193100000	193110000	330000	ana/telo	Inf	structural_loops	1.128634877	2.069878288	2.51208836	3.196000523	1.226741481	1.426855763	1.512907956	1.660362977
1666	X	162600000	162610000	X	163670000	163680000	162600000	162610000	163670000	163680000	1070000	mid-g1	Inf	structural_loops	1.882235951	3.30569406	3.924110119	5.545865343	0.783035333	1.451613876	1.513955208	1.849357866
1667	9	50650000	50670000	9	50810000	50820000	50660000	50670000	50810000	50820000	150000	ana/telo	Inf	dual_function loops	1.257619496	2.606810939	2.938780405	2.469747947	1.328180649	1.317651503	1.30935222	1.319251212
1668	14	87860000	87870000	14	89380000	89390000	87860000	87870000	89380000	89390000	1520000	mid-g1	Inf	structural_loops	1.245319445	1.64217545	4.671195833	9.720435219	1.395408779	0.828906018	0.875157991	0.611363742
1669	11	49520000	49560000	11	49630000	49660000	49540000	49550000	49650000	49660000	110000	ana/telo	ana/telo	dual_function loops	1.198305508	2.059381631	2.29476175	2.403189766	1.415431218	1.526186726	1.850315945	1.770270338
1670	1	65150000	65160000	1	65220000	65230000	65150000	65160000	65220000	65230000	70000	early-g1	Inf	dual_function loops	0.362945011	0.795808977	1.006802099	0.999091003	0.417562282	0.612504179	0.697629541	0.735113316
1671	18	61710000	61720000	18	61790000	61800000	61710000	61720000	61790000	61800000	80000	ana/telo	Inf	dual_function loops	0.830327356	1.529899246	1.781987401	1.714138774	0.899256942	0.864991499	0.734504918	0.677197399
1672	4	124390000	124400000	4	124470000	124480000	124390000	124400000	124470000	124480000	80000	early-g1	Inf	dual_function loops	1.08564978	1.592690859	1.642168452	1.514399265	1.063515053	1.275967979	1.29076994	1.271411871
1673	7	148100000	148110000	7	148230000	148240000	148100000	148110000	148230000	148240000	130000	early-g1	Inf	structural_loops	1.030904755	1.780528828	2.031218463	2.135953661	1.08462476	1.366581181	1.322146334	1.560665175
1674	7	20250000	20260000	7	20330000	20340000	20250000	20260000	20330000	20340000	80000	early-g1	Inf	dual_function loops	0.863892593	1.245112637	1.451314104	1.260703485	1.25566772	1.065218424	0.953327577	1.037630839
1675	11	69490000	69500000	11	69560000	69570000	69490000	69500000	69560000	69570000	70000	ana/telo	ana/telo	dual_function loops	1.079401014	1.219782653	1.086673206	1.220081461	0.75238903	1.101602282	1.006517907	1.019129316
1676	7	29570000	29580000	7	29650000	29660000	29570000	29580000	29650000	29660000	80000	early-g1	Inf	dual_function loops	0.819030114	1.532248409	1.889781699	1.735364866	0.837697127	0.826686366	0.776472515	0.909973066
1677	2	31890000	31900000	2	31980000	31990000	31890000	31900000	31980000	31990000	90000	mid-g1	Inf	CRE loops	1.069600946	1.441283382	1.824599735	1.911479302	1.062251525	1.056591348	1.218234721	1.329897372
1678	10	80840000	80850000	10	80910000	80920000	80840000	80850000	80910000	80920000	70000	mid-g1	Inf	structural_loops	0.473424085	0.731355717	1.079671199	1.184105581	0.660515204	0.53443225	0.800742477	0.95561305
1679	16	8730000	8760000	16	8820000	8840000	8730000	8740000	8830000	8840000	100000	ana/telo	ana/telo	CRE loops	1.117047287	1.950021722	2.014503971	1.411324096	1.128412107	2.548487388	2.631783187	2.238695539
1680	3	14890000	14900000	3	15190000	15200000	14890000	14900000	15190000	15200000	300000	ana/telo	early-g1	structural_loops	1.470011279	3.129770499	3.377046252	3.960397688	1.296076449	1.466866175	1.738619638	2.005799534
1681	19	47570000	47590000	19	47870000	47910000	47570000	47580000	47890000	47900000	320000	ana/telo	Inf	others	1.384744477	2.583803884	3.080347863	3.347183566	1.412547746	0.694082194	1.30096731	1.023783936
1682	1	152870000	152920000	1	153540000	153570000	152880000	152890000	153550000	153560000	670000	ana/telo	Inf	structural_loops	1.084525449	3.181760098	5.179853513	4.72062089	0.963331421	1.666310024	2.048534282	2.227589071
1683	10	82220000	82230000	10	82320000	82330000	82220000	82230000	82320000	82330000	100000	early-g1	early-g1	CRE loops	1.234180182	1.492236175	1.816260888	1.57138133	1.478838731	2.079135535	2.165284331	2.07403943
1684	3	94690000	94700000	3	94790000	94800000	94690000	94700000	94790000	94800000	100000	ana/telo	Inf	dual_function loops	1.057293734	1.627350278	1.89460597	1.954348126	1.017379602	1.307976839	1.528041866	1.553616646
1685	13	34130000	34170000	13	34220000	34260000	34130000	34140000	34250000	34260000	120000	ana/telo	Inf	dual_function loops	1.133855289	2.051782592	2.166516737	2.649516078	1.001736308	1.349400616	1.166658357	1.497893496
1686	14	32460000	32490000	14	32580000	32610000	32460000	32470000	32590000	32600000	130000	ana/telo	Inf	dual_function loops	0.567724022	2.542273985	2.62640147	3.298939707	1.666416652	1.700421549	1.458553789	1.580287862
1687	6	119990000	120000000	6	120130000	120140000	119990000	120000000	120130000	120140000	140000	early-g1	Inf	dual_function loops	1.123326549	1.764259548	2.531113146	2.838877995	0.903845678	1.376103121	1.596197971	1.742554248
1688	1	182360000	182370000	1	182690000	182700000	182360000	182370000	182690000	182700000	330000	early-g1	Inf	dual_function loops	1.168637365	1.924447899	2.425272932	2.648855738	0.713302796	1.011528034	0.922123196	1.013069395
1689	13	97620000	97630000	13	97770000	97780000	97620000	97630000	97770000	97780000	150000	early-g1	Inf	others	0.901883229	1.621304988	1.580147638	1.976963045	1.004196997	1.03442571	0.996543538	1.192843489
1690	13	110560000	110570000	13	110700000	110710000	110560000	110570000	110700000	110710000	140000	early-g1	Inf	dual_function loops	1.103856479	1.905657036	2.434903963	2.929099086	1.077120142	1.064039889	1.554598096	1.485093259
1691	17	26840000	26850000	17	27020000	27030000	26840000	26850000	27020000	27030000	180000	early-g1	Inf	dual_function loops	1.137195023	1.443727736	2.45923196	2.453222336	1.556926503	1.324253902	1.748037804	1.355756176
1692	17	23990000	24000000	17	24090000	24100000	23990000	24000000	24090000	24100000	100000	early-g1	Inf	structural_loops	0.789343238	1.881991874	2.100804315	2.311939173	0.840334061	1.094999732	1.657354188	1.173004477
1693	5	52220000	52250000	5	52420000	52440000	52230000	52240000	52430000	52440000	200000	early-g1	ana/telo	dual_function loops	0.985127899	2.065664495	2.513106565	2.322420685	0.808729644	2.192759221	2.23380824	1.985461988
1694	1	72920000	72930000	1	73110000	73120000	72920000	72930000	73110000	73120000	190000	mid-g1	Inf	others	0.952359653	1.904545682	2.032326989	2.077411385	0.993535894	1.408034067	1.53836722	1.808267636
1695	13	106050000	106070000	13	106160000	106170000	106050000	106060000	106160000	106170000	110000	early-g1	Inf	structural_loops	1.141196648	1.39116527	1.924963185	2.536932702	1.159050178	1.133049062	1.257566367	1.110458112
1696	17	45870000	45880000	17	46220000	46230000	45870000	45880000	46220000	46230000	350000	mid-g1	Inf	dual_function loops	1.021254918	2.292288933	3.018420548	3.085590058	1.055216463	1.297959507	1.518167443	1.722717377
1697	19	21440000	21460000	19	21810000	21830000	21440000	21450000	21820000	21830000	380000	ana/telo	ana/telo	structural_loops	1.717458368	2.713251223	3.975589309	4.556799011	1.112106642	2.295308525	1.62862896	1.473819886
1698	8	125200000	125220000	8	125340000	125360000	125200000	125210000	125350000	125360000	150000	early-g1	Inf	structural_loops	0.866806893	1.316640334	1.845435993	1.746100293	0.893059894	1.002963989	0.895236512	1.305811536
1699	1	181780000	181790000	1	182350000	182360000	181780000	181790000	182350000	182360000	570000	early-g1	Inf	dual_function loops	0.858241273	1.870839278	2.784775469	2.718333568	0.928278309	1.069377173	1.559159582	1.43847965
1700	4	138030000	138040000	4	138390000	138400000	138030000	138040000	138390000	138400000	360000	mid-g1	Inf	others	0.896849106	2.10393717	3.314455693	3.816989523	1.0507241	1.240651152	1.71139455	2.174669239
1701	1	157420000	157430000	1	157710000	157720000	157420000	157430000	157710000	157720000	290000	mid-g1	Inf	structural_loops	0.942589648	1.673409138	2.324649438	3.319513964	1.034005439	1.073196457	1.627801742	1.233203446
1702	17	35870000	35880000	17	36040000	36050000	35870000	35880000	36040000	36050000	170000	mid-g1	Inf	structural_loops	1.051564355	1.649984048	2.06640996	1.950585772	0.664783947	1.438926035	1.695582327	1.588213191
1703	7	13590000	13630000	7	13860000	13900000	13620000	13630000	13860000	13870000	240000	ana/telo	ana/telo	dual_function loops	1.03589804	1.869296454	2.279842884	3.010119034	1.05651394	2.190999184	3.864836993	2.742871672
1704	10	126740000	126780000	10	126940000	126960000	126740000	126750000	126950000	126960000	210000	ana/telo	ana/telo	dual_function loops	1.476160771	1.426281704	1.089768116	1.129000021	1.395421695	1.767460223	2.018741278	1.711691497
1705	10	115940000	115950000	10	116010000	116020000	115940000	115950000	116010000	116020000	70000	early-g1	early-g1	CRE loops	0.678493683	1.112704514	1.315712434	1.487180483	0.771663405	1.187759004	1.327121824	1.664685978
1706	1	133420000	133430000	1	133550000	133560000	133420000	133430000	133550000	133560000	130000	Inf	early-g1	CRE loops	0.369059408	0.883883242	1.687197112	0.667601473	0.641168847	1.99126924	1.827987184	1.519258952
1707	1	181780000	181790000	1	182070000	182080000	181780000	181790000	182070000	182080000	290000	ana/telo	early-g1	dual_function loops	1.26146475	2.22365629	2.409609397	2.727131751	1.467099519	1.612791905	1.724048935	1.715816157
1708	11	82610000	82640000	11	82680000	82710000	82630000	82640000	82700000	82710000	70000	ana/telo	mid-g1	dual_function loops	0.80464037	1.251244623	1.609545877	1.658654539	0.664115076	0.911932757	0.973820545	1.057241875
1709	18	36110000	36120000	18	36270000	36290000	36110000	36120000	36270000	36280000	160000	ana/telo	Inf	structural_loops	1.005076662	2.050964459	2.774360568	2.651344391	1.191331889	0.973379215	1.405001443	1.37874652
1710	19	4630000	4640000	19	4740000	4750000	4630000	4640000	4740000	4750000	110000	early-g1	Inf	dual_function loops	0.950772994	1.638751196	2.254573905	2.461509656	1.06784229	1.568184106	1.892713042	1.487307803
1711	2	155650000	155660000	2	155770000	155780000	155650000	155660000	155770000	155780000	120000	early-g1	Inf	CRE loops	0.885985648	1.649892651	2.139547225	2.499946758	1.25957618	1.052248314	1.125301973	1.195047406
1712	3	145990000	146020000	3	146070000	146110000	146010000	146020000	146080000	146090000	70000	early-g1	early-g1	CRE loops	0.837885172	1.19964899	1.382669883	1.479460147	0.664219064	0.965789523	0.978369644	1.182837709
1713	17	14270000	14280000	17	14340000	14350000	14270000	14280000	14340000	14350000	70000	early-g1	Inf	structural_loops	0.603035986	0.689366007	0.886908897	1.037866206	0.29891453	0.362452624	0.515131786	0.605160928
1714	11	19820000	19830000	11	19920000	19940000	19820000	19830000	19930000	19940000	110000	early-g1	Inf	dual_function loops	1.082633125	1.64918201	1.887498676	2.236807747	1.073850738	1.387980842	1.640143454	1.792400888
1715	16	30060000	30070000	16	30220000	30240000	30060000	30070000	30220000	30230000	160000	early-g1	Inf	structural_loops	1.215152288	1.72207191	2.314570677	2.293263973	0.922686139	1.720389075	1.831306681	2.187451039
1716	10	92880000	92890000	10	93040000	93050000	92880000	92890000	93040000	93050000	160000	ana/telo	Inf	structural_loops	0.866949974	2.140998053	2.030896967	2.782038089	0.647828721	1.474919429	1.152763934	0.891274163
1717	12	111830000	111850000	12	112070000	112090000	111840000	111850000	112080000	112090000	240000	ana/telo	Inf	dual_function loops	1.525911312	2.161435994	2.708528351	3.115421215	1.424705232	1.393917131	1.435714049	1.422422615
1718	9	102530000	102540000	9	102680000	102690000	102530000	102540000	102680000	102690000	150000	early-g1	Inf	structural_loops	1.652670739	1.54124342	2.218629915	2.352568795	1.008373625	1.262192879	1.518224262	1.548139457
1719	1	74250000	74260000	1	74430000	74440000	74250000	74260000	74430000	74440000	180000	early-g1	Inf	structural_loops	1.290209496	1.326143821	1.553993176	1.981444006	1.059122966	1.040174211	0.749594714	0.918779791
1720	11	100280000	100290000	11	100560000	100570000	100280000	100290000	100560000	100570000	280000	early-g1	Inf	structural_loops	1.162832048	1.829353517	2.266483562	2.516216883	0.755296585	1.252056876	1.158453146	1.006687629
1721	18	38170000	38190000	18	38370000	38400000	38170000	38180000	38390000	38400000	220000	early-g1	early-g1	CRE loops	1.567514763	1.852071196	2.46095325	2.850570547	0.893440566	1.660821138	2.199401382	1.937914504
1722	6	134610000	134620000	6	134890000	134900000	134610000	134620000	134890000	134900000	280000	mid-g1	Inf	dual_function loops	1.537094599	2.267208857	2.546977383	3.008402831	1.392306838	1.453515914	1.546899387	1.387406604
1723	11	107720000	107730000	11	107850000	107860000	107720000	107730000	107850000	107860000	130000	mid-g1	Inf	structural_loops	0.843035937	1.511546897	1.657728581	2.495437497	0.841980604	1.227915385	0.807436193	1.017981432
1724	13	41170000	41200000	13	41320000	41350000	41180000	41190000	41330000	41340000	150000	early-g1	Inf	structural_loops	1.11321215	1.72933421	2.427361103	2.522394962	0.918031952	1.490742675	1.435621731	1.38368045
1725	3	89260000	89270000	3	89570000	89580000	89260000	89270000	89570000	89580000	310000	ana/telo	ana/telo	dual_function loops	1.607717697	1.732334259	2.300619246	2.082576388	0.785334691	1.532702834	1.818446266	1.570558202
1726	2	35050000	35070000	2	35120000	35140000	35050000	35060000	35120000	35130000	70000	early-g1	Inf	CRE loops	0.690579742	0.940186209	1.51591486	1.170571685	0.620148355	0.860217276	0.997248082	1.114116084
1727	4	126270000	126290000	4	126400000	126430000	126280000	126290000	126410000	126420000	130000	early-g1	Inf	dual_function loops	0.92793016	1.874778912	2.456872492	2.499685589	1.07449321	1.175892433	1.496889883	1.333490685
1728	11	98830000	98840000	11	98980000	98990000	98830000	98840000	98980000	98990000	150000	early-g1	Inf	structural_loops	1.226070356	1.791501098	2.107942167	1.963872515	0.979082096	1.117007384	0.893291807	0.88449914
1729	11	95390000	95400000	11	95510000	95520000	95390000	95400000	95510000	95520000	120000	early-g1	Inf	structural_loops	1.041264923	1.608567094	2.342237058	2.594900688	1.065797987	1.391628814	1.728820871	1.528687223
1730	16	10640000	10680000	16	10760000	10790000	10660000	10670000	10780000	10790000	120000	ana/telo	mid-g1	structural_loops	0.989619962	1.892261885	2.2638576	2.226860086	0.93441484	1.491923887	1.453420445	1.559184021
1731	5	33540000	33550000	5	33610000	33620000	33540000	33550000	33610000	33620000	70000	ana/telo	Inf	dual_function loops	0.608745268	1.18817485	1.160459794	1.180850742	0.774820205	0.889931665	0.939040868	0.808811326
1732	7	106640000	106660000	7	106730000	106750000	106650000	106660000	106730000	106740000	80000	ana/telo	Inf	dual_function loops	0.837985577	1.711912396	2.140153388	2.451297177	0.447348085	0.833081365	1.216747464	1.179891199
1733	9	20510000	20550000	9	20610000	20650000	20540000	20550000	20630000	20640000	90000	ana/telo	Inf	structural_loops	1.494812255	1.79948434	2.038356468	2.092177227	1.168029571	1.430108152	1.164275986	1.32438784
1734	19	46130000	46170000	19	46380000	46390000	46150000	46160000	46380000	46390000	230000	ana/telo	early-g1	dual_function loops	0.988955049	2.180212461	2.789736165	2.371048039	1.313982711	2.055544832	1.958949249	1.955048888
1735	2	13970000	13980000	2	14050000	14060000	13970000	13980000	14050000	14060000	80000	early-g1	early-g1	structural_loops	0.997767622	1.590835087	1.807234238	2.191440536	1.142963369	1.259438547	1.697748978	1.558327505
1736	4	14750000	14760000	4	14840000	14850000	14750000	14760000	14840000	14850000	90000	early-g1	Inf	structural_loops	1.122762468	1.655473541	1.989562175	2.611535139	0.863539063	1.055603065	1.380977231	1.204626651
1737	6	87480000	87520000	6	87600000	87620000	87480000	87490000	87610000	87620000	130000	early-g1	Inf	dual_function loops	1.485373714	1.902723825	1.898816687	2.283831322	0.760260566	1.390163445	1.44654241	1.367620536
1738	1	87750000	87760000	1	87900000	87910000	87750000	87760000	87900000	87910000	150000	early-g1	Inf	structural_loops	1.106403196	1.615526512	2.160538808	2.647814075	1.142153919	0.936413117	1.078132432	1.160275146
1739	13	49650000	49670000	13	49730000	49740000	49650000	49660000	49730000	49740000	80000	early-g1	Inf	dual_function loops	0.837697018	1.41451121	1.85883273	1.97395435	0.915425249	1.048741065	1.469531239	1.489023666
1740	1	186640000	186680000	1	187030000	187060000	186670000	186680000	187030000	187040000	360000	ana/telo	mid-g1	CRE loops	1.154993903	2.191895324	3.385174811	3.766634192	1.049351528	1.824297999	2.385383759	2.65992736
1741	14	118580000	118610000	14	119170000	119210000	118590000	118600000	119190000	119200000	600000	early-g1	ana/telo	dual_function loops	1.540847671	2.880548398	3.505853394	4.237770936	1.284760899	2.305956473	2.322278813	2.915155388
1742	2	29050000	29070000	2	29450000	29460000	29050000	29060000	29450000	29460000	400000	early-g1	Inf	structural_loops	0.933206989	1.933550786	2.630462028	3.425564756	1.411548707	1.785300831	1.907502494	2.125581357
1743	3	33700000	33720000	3	33930000	33980000	33710000	33720000	33960000	33970000	250000	early-g1	ana/telo	CRE loops	1.379926674	2.769867316	3.691752584	4.202855691	1.639694726	2.735774503	3.318766797	3.692284425
1744	5	120570000	120580000	5	120900000	120920000	120570000	120580000	120910000	120920000	340000	early-g1	Inf	structural_loops	1.469710774	2.376623451	2.970078134	4.11490284	0.99372248	1.393950539	1.459663882	1.838711472
1745	5	31010000	31020000	5	31300000	31310000	31010000	31020000	31300000	31310000	290000	mid-g1	Inf	structural_loops	1.139541828	2.246622992	2.5029275	3.257634398	1.222107566	1.392031162	1.581689061	1.813648096
1746	11	72380000	72390000	11	72810000	72820000	72380000	72390000	72810000	72820000	430000	early-g1	Inf	structural_loops	0.984783081	2.412217755	2.590341305	3.34379568	0.777456595	1.089636028	0.818854526	1.267479573
1747	17	48550000	48560000	17	49570000	49580000	48550000	48560000	49570000	49580000	1020000	early-g1	Inf	CRE loops	1.023306899	3.359744015	4.879193424	4.689666907	0.986678485	2.368091515	3.661479709	2.814924455
1748	18	62410000	62420000	18	62670000	62690000	62410000	62420000	62670000	62680000	260000	early-g1	Inf	others	0.874397273	2.081342373	3.057301628	3.812780655	0.367099085	1.133327711	1.586520693	1.365700509
1749	3	86890000	86900000	3	87300000	87310000	86890000	86900000	87300000	87310000	410000	mid-g1	Inf	structural_loops	1.322722256	1.400258209	1.802100622	2.852100873	1.028592883	1.295097087	1.154198315	1.289854433
1750	5	17320000	17340000	5	17520000	17560000	17320000	17330000	17540000	17550000	220000	early-g1	Inf	structural_loops	0.852285953	2.115674513	3.372800995	3.893167442	1.026999334	1.291213143	1.567639817	1.424573213
1751	10	20060000	20110000	10	20650000	20670000	20080000	20090000	20650000	20660000	570000	early-g1	Inf	structural_loops	1.508925181	3.334167471	5.031317553	6.471923675	1.159883022	1.874591674	1.884812006	1.859504851
1752	13	76350000	76360000	13	76820000	76830000	76350000	76360000	76820000	76830000	470000	mid-g1	Inf	structural_loops	0.480067112	4.311274947	2.524088423	3.094683923	0.871227717	0.877800188	0.967185306	0.94159177
1753	2	44880000	44900000	2	44950000	44970000	44890000	44900000	44960000	44970000	70000	ana/telo	early-g1	CRE loops	0.893690934	1.179031018	1.293873395	1.203399046	0.697761416	0.933106174	1.140408817	1.263944291
1754	5	4100000	4110000	5	4180000	4190000	4100000	4110000	4180000	4190000	80000	ana/telo	ana/telo	CRE loops	1.13626487	1.99992719	2.112931962	2.113229978	1.026296326	1.892912411	1.623960967	1.838931644
1755	7	147210000	147230000	7	147320000	147330000	147220000	147230000	147320000	147330000	100000	early-g1	early-g1	CRE loops	1.212213543	1.529374157	1.843847441	1.60549054	1.160524461	1.890028927	1.774650951	2.009286031
1756	17	35960000	35970000	17	36030000	36040000	35960000	35970000	36030000	36040000	70000	mid-g1	Inf	dual_function loops	0.842487879	1.014606543	1.044137987	1.203876492	0.771451397	0.862860902	0.723092911	0.758358796
1757	14	49680000	49690000	14	49790000	49800000	49680000	49690000	49790000	49800000	110000	ana/telo	early-g1	CRE loops	0.805601119	2.069653273	2.336155918	1.809972499	0.954685325	2.083793151	2.672400987	2.189224969
1758	8	119720000	119730000	8	119980000	120000000	119720000	119730000	119990000	120000000	270000	ana/telo	Inf	structural_loops	0.403009468	3.266105508	2.804342054	3.095701865	0.958652178	1.680898321	1.714827258	1.509797902
1759	3	10140000	10160000	3	10230000	10250000	10140000	10150000	10240000	10250000	100000	ana/telo	ana/telo	CRE loops	1.034420417	1.809039294	2.107741838	1.894754574	0.957677282	1.969851988	1.780897991	1.617674476
1760	15	79910000	79950000	15	80060000	80090000	79920000	79930000	80060000	80070000	140000	ana/telo	ana/telo	dual_function loops	1.355473572	2.472943119	3.066769138	2.959150775	1.383883735	1.979871671	2.447073725	2.037944665
1761	2	32460000	32480000	2	32540000	32570000	32460000	32470000	32540000	32550000	80000	early-g1	ana/telo	dual_function loops	0.979478416	1.407086155	1.591948397	1.781040138	0.934084949	1.431903499	1.581615207	1.275745968
1762	3	79700000	79710000	3	79850000	79860000	79700000	79710000	79850000	79860000	150000	early-g1	Inf	others	1.002373654	1.938658683	2.673691622	2.816952892	1.147134526	1.368654105	1.303943684	1.524394135
1763	16	95570000	95580000	16	95650000	95660000	95570000	95580000	95650000	95660000	80000	early-g1	Inf	CRE loops	0.686333803	1.202899526	1.577046002	1.713424261	0.673817937	0.860604439	1.313555309	1.228267878
1764	3	96340000	96370000	3	96430000	96470000	96350000	96360000	96440000	96450000	90000	early-g1	ana/telo	dual_function loops	1.005657539	1.317684334	1.428141149	1.620784228	1.064006421	1.081608756	1.187338306	1.1023139
1765	7	52840000	52860000	7	52920000	52960000	52850000	52860000	52940000	52950000	90000	ana/telo	early-g1	structural_loops	1.185626632	1.839406103	2.44531988	2.233661671	1.052101833	1.748166801	2.218893187	1.990278486
1766	1	137610000	137620000	1	137680000	137690000	137610000	137620000	137680000	137690000	70000	ana/telo	Inf	structural_loops	0.784688188	1.155880602	1.115606904	1.210774483	0.351414516	0.82251904	0.863750451	0.815310957
1767	10	79830000	79840000	10	79970000	79980000	79830000	79840000	79970000	79980000	140000	early-g1	Inf	dual_function loops	1.088090209	1.670443699	2.047315112	1.896398597	1.013681474	1.212688282	1.245136397	1.271521915
1768	3	101150000	101180000	3	101230000	101250000	101150000	101160000	101230000	101240000	80000	ana/telo	early-g1	CRE loops	0.999977576	1.327107535	1.646224301	1.650359636	0.932149569	1.240217395	1.415152742	1.383683095
1769	19	11840000	11850000	19	12080000	12090000	11840000	11850000	12080000	12090000	240000	ana/telo	Inf	dual_function loops	0.961806614	2.506198957	2.507060915	2.731192851	1.462288139	2.246265605	1.163386334	1.303974258
1770	2	102920000	102930000	2	103250000	103290000	102920000	102930000	103260000	103270000	340000	early-g1	Inf	structural_loops	1.132243903	2.559656696	2.888586525	2.672954477	1.111553079	1.339056993	1.50178124	1.617658124
1771	7	87170000	87180000	7	87340000	87350000	87170000	87180000	87340000	87350000	170000	Inf	early-g1	CRE loops	1.289749072	1.660821959	1.589642073	1.568300425	0.901951484	2.111458881	2.411587187	1.992874422
1772	14	32900000	32930000	14	32980000	33010000	32910000	32920000	32980000	32990000	70000	ana/telo	early-g1	CRE loops	0.998649188	1.3989493	1.61703682	1.328491999	1.017696796	1.112217382	1.612361509	1.269673855
1773	6	82940000	82960000	6	83030000	83060000	82950000	82960000	83050000	83060000	100000	early-g1	Inf	dual_function loops	1.123851297	1.899742847	1.904954438	2.172566081	1.3327419	1.175532881	1.398910678	1.249494855
1774	17	29900000	29940000	17	29980000	30020000	29900000	29910000	30000000	30010000	100000	ana/telo	early-g1	dual_function loops	1.224473013	1.705973729	2.141585971	2.044266833	0.925737824	1.504448905	1.404614526	1.301758176
1775	4	40700000	40730000	4	40870000	40920000	40720000	40730000	40890000	40900000	170000	ana/telo	early-g1	dual_function loops	1.180841811	2.073589537	2.504413832	2.402616204	1.087017707	1.90617422	2.179551196	2.088387834
1776	1	155320000	155350000	1	155590000	155620000	155330000	155340000	155590000	155600000	260000	ana/telo	Inf	CRE loops	1.044742136	2.378690594	2.418144716	2.547357367	1.063154764	1.92825242	2.056964672	2.109166539
1777	4	105900000	105910000	4	106040000	106050000	105900000	105910000	106040000	106050000	140000	early-g1	Inf	structural_loops	1.434638561	2.189821109	2.909396762	3.154268255	0.83230969	1.558694388	1.24966758	1.322611515
1778	6	21730000	21750000	6	21890000	21910000	21740000	21750000	21900000	21910000	160000	ana/telo	Inf	CRE loops	1.246448682	1.99415892	2.305922322	2.575298233	1.058306618	2.150835916	1.859933496	1.837123478
1779	8	47770000	47780000	8	48020000	48030000	47770000	47780000	48020000	48030000	250000	early-g1	Inf	structural_loops	0.742630788	2.785854042	3.998487912	3.768622582	0.870726588	1.116549111	1.573942464	1.637337486
1780	X	136300000	136310000	X	136370000	136380000	136300000	136310000	136370000	136380000	70000	early-g1	Inf	dual_function loops	0.862154301	1.239141006	1.511543891	1.641728606	0.546467037	0.653618017	0.650503253	0.740389758
1781	11	109190000	109200000	11	109440000	109450000	109190000	109200000	109440000	109450000	250000	early-g1	Inf	dual_function loops	1.409503881	2.406496139	3.161949703	2.884007299	1.062872197	1.312107827	1.149741266	1.085518638
1782	11	6540000	6580000	11	6660000	6680000	6550000	6560000	6660000	6670000	110000	early-g1	Inf	structural_loops	0.953663935	2.010366266	3.08686978	2.75422343	2.22906948	1.375791685	1.688646843	1.393829278
1783	12	25150000	25160000	12	25280000	25290000	25150000	25160000	25280000	25290000	130000	early-g1	Inf	structural_loops	1.124194907	1.992267607	2.549708694	3.20812784	1.132908704	0.998871203	0.780963228	0.901535617
1784	13	41110000	41120000	13	41340000	41350000	41110000	41120000	41340000	41350000	230000	early-g1	early-g1	CRE loops	1.469879086	2.228166591	2.683643939	2.99313173	0.892963421	2.482149402	2.426536799	2.356489182
1785	3	32230000	32250000	3	32400000	32410000	32230000	32240000	32400000	32410000	170000	early-g1	Inf	structural_loops	1.300203392	2.002107295	1.956018099	2.172862504	0.809120742	0.799003895	1.199347873	1.124793597
1786	9	69200000	69210000	9	69330000	69340000	69200000	69210000	69330000	69340000	130000	mid-g1	Inf	structural_loops	1.288983872	2.129211366	2.395664313	2.885637844	0.687163535	1.212560223	0.900283517	1.003452498
1787	16	95840000	95850000	16	96160000	96170000	95840000	95850000	96160000	96170000	320000	mid-g1	Inf	structural_loops	1.185807939	2.097970455	3.399575114	3.821939448	0.943818826	1.28689107	1.569888045	1.854832856
1788	13	97980000	97990000	13	98700000	98710000	97980000	97990000	98700000	98710000	720000	early-g1	Inf	others	1.624923336	3.209722555	4.570546281	5.406177652	1.272805296	1.999575493	2.131541588	1.783228574
1789	15	79750000	79780000	15	80050000	80090000	79770000	79780000	80050000	80060000	280000	ana/telo	Inf	dual_function loops	1.281135134	2.173033683	3.432509055	2.969426038	1.111807265	2.2694578	1.846592252	1.892762013
1790	11	51810000	51820000	11	51910000	51920000	51810000	51820000	51910000	51920000	100000	ana/telo	ana/telo	CRE loops	1.068150499	1.592404176	1.407622645	1.429351077	0.906562217	1.778987396	2.067010657	1.982512616
1791	4	46710000	46720000	4	47030000	47040000	46710000	46720000	47030000	47040000	320000	ana/telo	Inf	structural_loops	1.162236283	3.266609866	4.421563421	4.420084877	1.653507134	1.429868653	1.230142862	1.301373777
1792	3	153640000	153650000	3	153890000	153900000	153640000	153650000	153890000	153900000	250000	early-g1	Inf	structural_loops	0.977481326	2.847759841	3.265460555	3.17810506	0.911497946	1.381826999	1.648670687	1.462207709
1793	16	23130000	23150000	16	23400000	23410000	23140000	23150000	23400000	23410000	260000	ana/telo	Inf	structural_loops	0.734370095	3.136672002	3.746873303	3.944676778	0.978304042	1.628706983	2.130267232	2.05935469
1794	19	9980000	9990000	19	10080000	10090000	9980000	9990000	10080000	10090000	100000	early-g1	Inf	dual_function loops	1.420170013	1.862553391	2.657607837	2.539133885	0.810419582	1.225734057	1.150940385	1.438970253
1795	10	126500000	126510000	10	126600000	126610000	126500000	126510000	126600000	126610000	100000	Inf	mid-g1	dual_function loops	1.191405066	1.373537904	1.393992847	1.143709145	1.539807965	1.513945521	1.607098038	1.78658191
1796	11	69730000	69740000	11	69800000	69820000	69730000	69740000	69800000	69810000	70000	early-g1	ana/telo	dual_function loops	1.019130268	1.08133371	1.036678909	0.958676413	1.239610689	1.282454163	1.481891087	1.448044107
1797	11	109100000	109110000	11	109280000	109290000	109100000	109110000	109280000	109290000	180000	early-g1	Inf	structural_loops	1.272272605	1.435766359	2.987712273	3.501606583	1.109717201	1.251253511	1.56166342	1.340314131
1798	3	5210000	5230000	3	5560000	5580000	5210000	5220000	5570000	5580000	360000	early-g1	ana/telo	CRE loops	2.070299057	2.359300458	2.725396161	3.574887846	1.272120706	2.806425861	3.049141965	2.930050402
1799	5	96690000	96700000	5	97190000	97200000	96690000	96700000	97190000	97200000	500000	mid-g1	Inf	structural_loops	0.686999639	1.589727143	3.41364625	4.393522725	0.407007682	1.118740835	1.264123452	1.840076929
1800	6	136370000	136380000	6	136680000	136690000	136370000	136380000	136680000	136690000	310000	mid-g1	Inf	structural_loops	0.359865395	2.383607941	3.725607803	4.373549314	0.76181334	1.386154899	1.41506253	1.462517942
1801	1	58820000	58830000	1	59670000	59690000	58820000	58830000	59670000	59680000	850000	early-g1	Inf	structural_loops	1.655745192	2.880842694	4.492391699	5.577830654	1.03744704	1.508496671	2.121679285	1.955418385
1802	15	27240000	27270000	15	27510000	27550000	27250000	27260000	27530000	27540000	280000	early-g1	Inf	structural_loops	2.152357368	2.848861845	4.678370853	5.147281895	0.729493213	0.959358624	1.32746336	1.351991041
1803	5	21150000	21180000	5	21220000	21260000	21160000	21170000	21230000	21240000	70000	early-g1	Inf	dual_function loops	1.013863442	1.294495273	1.921516967	2.045877348	0.887540368	0.780708116	0.993196043	0.845211211
1804	11	5380000	5400000	11	5600000	5620000	5380000	5390000	5600000	5610000	220000	early-g1	Inf	dual_function loops	1.230878596	2.593059999	3.106761738	3.233410246	1.195324355	1.552244936	1.602199426	1.334141939
1805	13	48610000	48630000	13	48730000	48740000	48620000	48630000	48730000	48740000	110000	ana/telo	Inf	structural_loops	0.874145054	1.880286807	1.834679412	2.137855749	0.738851917	0.739648219	0.754237835	0.965467268
1806	2	180300000	180320000	2	180440000	180500000	180300000	180310000	180470000	180480000	170000	early-g1	ana/telo	dual_function loops	1.042889678	1.688342139	2.619955866	2.951853957	1.123627067	1.141149408	1.214645676	1.17467836
1807	2	43580000	43600000	2	43680000	43700000	43580000	43590000	43690000	43700000	110000	mid-g1	mid-g1	dual_function loops	1.20962024	1.438604321	1.727117949	2.223470809	1.161017869	1.475288288	1.794851898	1.820553484
1808	7	53350000	53370000	7	53450000	53490000	53350000	53360000	53480000	53490000	130000	early-g1	Inf	structural_loops	0.817171837	2.147732384	2.341993373	2.420406192	0.823035117	1.249041075	1.276568264	1.552456923
1809	8	109210000	109230000	8	109390000	109420000	109220000	109230000	109410000	109420000	190000	early-g1	Inf	structural_loops	1.415226286	1.726636218	2.544062136	2.935263373	0.944635056	1.286454954	1.394805829	1.595922864
1810	1	88510000	88520000	1	88960000	88970000	88510000	88520000	88960000	88970000	450000	mid-g1	Inf	structural_loops	1.47144366	2.151376855	2.320865416	2.606753436	1.091442363	1.779062531	1.330236918	1.58287228
1811	11	101650000	101700000	11	101750000	101780000	101670000	101680000	101770000	101780000	100000	early-g1	early-g1	structural_loops	1.067122313	1.55456947	2.017791235	2.386652119	0.848015894	1.404931197	1.574789165	1.67535066
1812	11	79500000	79530000	11	79720000	79750000	79510000	79520000	79740000	79750000	230000	early-g1	Inf	structural_loops	1.456544006	1.85541256	2.581452719	2.893882101	0.759029361	1.222431592	1.877152242	1.795882435
1813	14	46030000	46050000	14	46160000	46190000	46040000	46050000	46160000	46170000	120000	early-g1	Inf	structural_loops	1.147226488	1.925356916	2.274890424	2.585410105	1.112769825	1.197641781	1.167594199	1.285304074
1814	13	31880000	31890000	13	32500000	32510000	31880000	31890000	32500000	32510000	620000	early-g1	Inf	structural_loops	1.569868111	3.310808399	3.806670496	4.167600944	1.53771019	1.191826841	0.910713012	1.998638705
1815	18	3490000	3510000	18	4360000	4370000	3500000	3510000	4360000	4370000	860000	early-g1	Inf	dual_function loops	0.696959367	2.240912231	3.718889366	5.728170898	1.37820007	2.124356374	1.767991117	1.788561594
1816	1	78720000	78730000	1	79670000	79680000	78720000	78730000	79670000	79680000	950000	mid-g1	Inf	structural_loops	1.128773422	1.682514356	3.004894252	4.122665037	1.196247559	0.808446662	1.774051651	1.471741441
1817	12	40230000	40240000	12	40760000	40770000	40230000	40240000	40760000	40770000	530000	mid-g1	Inf	structural_loops	0.884422346	2.493022666	4.286663217	4.173649457	0.378531462	1.130067507	1.35735199	1.030416778
1818	9	63860000	63870000	9	63930000	63940000	63860000	63870000	63930000	63940000	70000	ana/telo	Inf	dual_function loops	0.722131688	1.137591281	1.417034966	1.6274146	0.773962033	0.944056147	0.802576933	0.830659599
1819	8	13120000	13130000	8	13200000	13210000	13120000	13130000	13200000	13210000	80000	early-g1	Inf	dual_function loops	1.051822735	1.410420751	1.497169492	1.533835178	0.822956791	1.115790186	1.196101377	0.808895752
1820	1	88250000	88260000	1	88330000	88340000	88250000	88260000	88330000	88340000	80000	Inf	ana/telo	dual_function loops	0.908865527	1.182735077	1.053200686	1.043547926	0.962222128	1.389327497	1.367192014	1.212670822
[truncated: 14,550 more rows]
