# Supplementary material for: CTCF and transcription influence chromatin structure re-configuration after mitosis
Source: Nat Commun. 2021 Aug 27;12:5157. doi: 10.1038/s41467-021-25418-5 (PMC8397779; doi:10.1038/s41467-021-25418-5)
Supplement: Supplementary file 6 — Supplementary Dataset 4 [file 41467_2021_25418_MOESM6_ESM.csv]

chr	start	end	gene	expression_for_abc	strand	polii_0h_no_auxin_merge	polii_1h_no_auxin_merge	polii_2h_no_auxin_merge	polii_4h_no_auxin_merge	polii_0h_with_auxin_merge	polii_1h_with_auxin_merge	polii_2h_with_auxin_merge	polii_4h_with_auxin_merge	DE_at_early-g1	DE_at_mid-g1	DE_at_late-g1	DE
chr15	78156419	78181431	Csf2rb	10	+	0.0560552	0.177818	0.444102	0.590726	0.0665587	0.266231	0.908719	0.825148	1	1	1	sig_up
chr1	36321446	36330270	Neurl3	10	-	0.105444	0.216481	0.30524	0.676433	0.0936906	0.293567	0.49216	0.728413	0	1	0	sig_up
chr6	86028041	86059461	Add2	10	+	0.0655405	0.0828697	0.133708	0.258979	0.0887731	0.124849	0.197861	0.249876	1	0	0	sig_up
chr8	67196941	67212375	Msmo1	10	-	0.10078	0.245363	0.527894	0.660999	0.107809	0.190964	0.408921	0.383366	0	1	0	sig_down
chr2	28464969	28477502	Gfi1b	10	-	0.115687	0.522309	1.01457	1.35623	0.0694715	0.670479	1.09732	0.991259	1	0	0	sig_up
chrX	70163859	70203867	Nsdhl	10	+	0.0371877	0.0514866	0.0875532	0.144025	0.0352475	0.0544855	0.0621439	0.0714477	0	0	1	sig_down
chr9	21528019	21554362	Ldlr	10	+	0.140846	0.317892	0.558198	0.712999	0.130855	0.317357	0.477692	0.395857	0	0	1	sig_down
chr5	4080673	4104697	Cyp51	10	-	0.0624262	0.117458	0.240582	0.25887	0.0623441	0.116476	0.180818	0.170856	0	1	0	sig_down
chr2	28323585	28326697	Mrps2	10	+	0.0452042	0.189515	0.261648	0.407758	0.0609242	0.0303021	0.0478421	0.0421197	0	1	1	sig_down
chr11	58968870	58977247	Iba57	10	-	0.0394231	0.0752687	0.108994	0.155405	0.0499084	0.132127	0.132675	0.171781	1	0	0	sig_up
chr1	134252891	134264525	Tmcc2	10	-	0.0870605	0.107529	0.236458	0.211597	0.0977156	0.238378	0.616467	0.512847	1	1	1	sig_up
chr10	76495956	76513177	Slc19a1	10	+	0.0782212	0.154416	0.323004	0.292879	0.0834529	0.109861	0.191972	0.183069	1	1	0	sig_down
chr1	75432517	75439751	Gmppa	10	+	0.0789962	0.0990936	0.117778	0.204502	0.0642692	0.157038	0.228294	0.383956	0	0	1	sig_up
chr13	5860734	5869639	Klf6	10	+	0.12629	0.22955	0.322068	0.437311	0.137869	0.346691	0.554979	0.547872	1	1	0	sig_up
chr11	116295407	116300391	Ubald2	10	+	0.225928	0.474388	0.435955	0.905089	0.147776	0.653241	0.572233	0.885781	1	0	0	sig_up
chr2	118489312	118523756	Pak6	10	+	0.0485084	0.0522364	0.0770484	0.0979154	0.0489279	0.0665397	0.0558632	0.0941553	0	1	0	sig_down
chr11	4086835	4115508	Tbc1d10a	10	+	0.0485204	0.0501952	0.056275	0.0941338	0.0517526	0.0957317	0.083125	0.109143	1	1	0	sig_up
chr2	127625935	127657595	Bub1	10	-	0.0486346	0.0459961	0.0498317	0.085483	0.0552168	0.0469373	0.0466496	0.0798032	1	0	0	sig_down
chr1	167693910	167705435	Creg1	10	+	0.148512	0.550073	0.655187	0.920564	0.15178	0.740868	1.00794	1.07361	1	0	0	sig_up
chr6	121195923	121220935	Usp18	10	+	0.0422249	0.0471307	0.0543421	0.0840702	0.0584911	0.0901905	0.106061	0.144123	1	1	1	sig_up
chr4	115796444	115811446	2510003B16Rik	10	+	0.0644304	0.222813	0.209383	0.373709	0.0501787	0.356166	0.408454	0.417475	1	1	0	sig_up
chr7	52690208	52711987	Gys1	10	+	0.0768194	0.158398	0.175851	0.264821	0.0978966	0.237217	0.343699	0.352177	1	1	0	sig_up
chr9	75345590	75407464	Tmod3	10	-	0.0552497	0.0740468	0.0832587	0.123048	0.0506123	0.118338	0.156371	0.15433	1	1	0	sig_up
chr9	64033599	64101412	Map2k1	10	-	0.0579337	0.0788803	0.0940137	0.128613	0.0544705	0.115852	0.1185	0.134829	1	0	0	sig_up
chr1	163872219	163899279	4930558K02Rik	10	-	0.0735576	0.0566105	0.0729958	0.094252	0.0839197	0.107268	0.107593	0.158554	1	0	0	sig_up
chr8	49195311	49227021	Dctd	10	+	0.0576444	0.113377	0.157838	0.173461	0.0643722	0.0908464	0.109471	0.126328	0	1	0	sig_down
chr2	158179435	158187245	Snhg17	10	-	0.405105	1.21903	1.68417	1.7761	0.130721	0.265328	0.538804	0.466878	1	1	1	sig_down
chr7	52748043	52765778	Nucb1	10	-	0.0933657	0.309196	0.293026	0.471325	0.112663	0.406145	0.53409	0.630868	1	1	1	sig_up
chr19	44368165	44381352	Scd2	10	+	0.31315	1.62053	1.61124	2.43186	0.199748	1.40135	1.17765	1.1301	0	0	1	sig_down
chrX	99380279	99384730	Rps4x	10	-	0.212871	0.791915	0.957846	1.1536	0.132474	0.502063	0.84827	0.830744	1	0	0	sig_down
chr19	6276895	6300096	Ehd1	10	+	0.0549737	0.136802	0.164304	0.200413	0.0504925	0.174501	0.216738	0.195092	1	0	0	sig_up
chr2	26492695	26495764	Snhg7	10	-	0.553443	1.50388	2.09791	2.13349	0.265161	0.823935	1.47167	0.994783	1	1	1	sig_down
chr3	96361879	96365780	Txnip	10	+	0.723418	2.61244	2.1578	3.95807	0.483481	2.44193	2.5488	1.93398	0	0	1	sig_down
chr6	83299477	83308386	Bola3	10	+	0.0812679	0.39241	0.494005	0.539111	0.0590712	0.256494	0.395347	0.276172	1	0	0	sig_down
chr7	104480832	104498726	Kctd21	10	+	0.0416604	0.0466148	0.0506289	0.0689048	0.0381157	0.0722003	0.0849531	0.11807	0	1	0	sig_up
chr2	166888433	166891362	Zfas1	10	+	1.33686	3.86727	5.18001	5.23764	0.962634	2.71282	4.33357	3.90513	1	0	0	sig_down
chr11	82714269	82721897	Nle1	10	-	0.0862289	0.231403	0.342697	0.306084	0.0365181	0.0733257	0.111463	0.108823	1	1	1	sig_down
chr18	33361074	33373470	Stard4	10	-	0.0925294	0.356395	0.39798	0.496228	0.0788597	0.273809	0.299044	0.321093	0	1	0	sig_down
chr2	128926731	128952331	Polr1b	10	+	0.0628691	0.168776	0.259305	0.217831	0.0705437	0.131129	0.188183	0.126829	0	1	0	sig_down
chr3	54539460	54553717	Alg5	10	+	0.0880219	0.285602	0.331969	0.389628	0.0894732	0.207986	0.202915	0.215744	0	1	0	sig_down
chr1	163170242	163181341	Prdx6	10	-	0.215638	0.512506	0.598817	0.703655	0.248219	0.706786	1.04847	0.760291	1	1	0	sig_up
chr3	145600995	145607239	2410004B18Rik	10	+	0.048305	0.130228	0.1375	0.181282	0.0720673	0.241188	0.29742	0.300171	0	1	0	sig_up
chr1	172804318	172815671	Dusp12	10	-	0.0808415	0.187913	0.212064	0.258557	0.0537861	0.161293	0.117626	0.14459	0	1	1	sig_down
chr10	80755707	80782719	Pip5k1c	10	+	0.0534336	0.215882	0.243119	0.291754	0.0561791	0.306075	0.347143	0.288228	1	0	0	sig_up
chr19	5406814	5422847	4930481A15Rik	10	+	0.0433099	0.145502	0.132904	0.203882	0.0635218	0.20877	0.209483	0.285559	1	0	0	sig_up
chr11	116003598	116029492	Fbf1	10	-	0.0543259	0.120909	0.141241	0.163619	0.0765727	0.201166	0.222174	0.21585	1	0	0	sig_up
chr2	173935851	173948203	Npepl1	10	+	0.0877625	0.300394	0.402066	0.390214	0.0833755	0.284502	0.281131	0.250967	0	1	0	sig_down
chr7	52741631	52778297	Tulp2	10	+	0.108538	0.357848	0.327867	0.496808	0.129782	0.462352	0.563962	0.594528	1	1	0	sig_up
chr17	57388873	57403120	Trip10	10	+	0.0426776	0.0547074	0.0508814	0.0771833	0.0475752	0.100818	0.0793085	0.132161	1	0	0	sig_up
chr4	59048027	59054771	Gng10	10	+	0.0502824	0.0717333	0.0884452	0.0948454	0.06149	0.124979	0.214556	0.210836	0	1	0	sig_up
chr14	31408539	31439394	Prkcd	10	-	0.0429836	0.0604879	0.0547798	0.0844287	0.0395872	0.0866835	0.100072	0.12044	0	1	0	sig_up
chr5	123465082	123480461	Orai1	10	+	0.0398979	0.0590087	0.0525047	0.0824153	0.0436594	0.122961	0.0919159	0.0870125	1	0	0	sig_up
chr3	54916029	54941254	Spg20	10	+	0.0784442	0.0915979	0.10703	0.121839	0.0870335	0.139287	0.16291	0.163384	1	0	0	sig_up
chr7	149719021	149726647	Mrpl23	10	+	0.0427245	0.107264	0.120125	0.139166	0.0358425	0.0624867	0.0845642	0.0815041	0	1	0	sig_down
chr10	120802145	120834301	Gns	10	+	0.0625238	0.152874	0.190934	0.192585	0.0625983	0.210019	0.240688	0.220817	1	0	0	sig_up
chr7	118172464	118199891	Ctr9	10	+	0.0535782	0.0802895	0.0773878	0.10776	0.0653773	0.125097	0.121434	0.131885	1	0	0	sig_up
chr12	36818421	36883412	Bzw2	10	-	0.0672947	0.103316	0.129462	0.130988	0.0592764	0.0918286	0.101695	0.0933659	0	1	0	sig_down
chr15	79921763	79943870	Syngr1	10	+	0.0382017	0.11355	0.101878	0.150078	0.0525192	0.157429	0.125777	0.159984	1	0	0	sig_up
chr16	92601710	92697574	Runx1	10	-	0.0907867	0.540782	0.534679	0.693796	0.0952696	0.725356	0.749507	0.765341	1	0	0	sig_up
chr7	134388039	134398315	Zfp771	10	+	0.0666528	0.185922	0.177788	0.241289	0.0638524	0.263591	0.207271	0.218825	1	0	0	sig_up
chr1	55134677	55144776	Hspd1	10	-	0.252967	1.01734	1.15963	1.25957	0.175884	0.711878	0.997247	0.958229	1	0	0	sig_down
chr11	98799009	98836256	Rara	10	+	0.0566591	0.307275	0.251791	0.403165	0.0596349	0.392611	0.39713	0.416243	1	0	0	sig_up
chr9	58100970	58110331	Stoml1	10	+	0.0457902	0.0653181	0.0683332	0.0835437	0.032992	0.0385419	0.0413152	0.0624664	0	1	0	sig_down
chr4	117507862	117541910	Slc6a9	10	+	0.044924	0.0631653	0.0521366	0.0842481	0.0476014	0.101448	0.0849269	0.0986428	1	0	0	sig_up
chr2	18127959	18314457	Dnajc1	10	-	0.0511535	0.0746418	0.0824752	0.0937164	0.0468794	0.0720998	0.0921474	0.0820681	1	0	0	sig_down
chr6	70715713	70742169	Rpia	10	-	0.0559882	0.119723	0.123833	0.150987	0.051341	0.200634	0.204336	0.190269	1	0	0	sig_up
chr5	111258088	111268796	Hscb	10	-	0.0538257	0.248902	0.184063	0.329589	0.0638234	0.295714	0.321124	0.411855	0	1	0	sig_up
chr4	122960153	122976076	Pabpc4	10	+	0.0986079	0.419425	0.491496	0.505694	0.0513259	0.163742	0.173385	0.179027	1	1	1	sig_down
chr5	116009475	116013738	Rplp0	10	+	0.309222	1.10294	1.24431	1.34329	0.18651	0.730562	1.04076	0.909437	1	0	0	sig_down
chr15	102034075	102046041	Zfp740	10	+	0.0480612	0.184435	0.13886	0.242482	0.0651407	0.241121	0.252974	0.264823	0	1	0	sig_up
chr13	51942043	51943843	Gadd45g	10	+	0.0662482	0.860334	0.733017	1.09065	0.26101	0.966047	1.15774	2.12563	0	0	1	sig_up
chr17	48587759	48590826	Tspo2	10	-	0.0920965	0.517058	0.337239	0.684835	0.106521	0.555595	0.666523	0.617865	0	1	0	sig_up
chr4	135524139	135528509	Lypla2	10	-	0.041183	0.163297	0.133585	0.208821	0.0345736	0.313815	0.240755	0.227389	1	0	0	sig_up
chr1	36364577	36380874	Arid5a	10	+	0.129103	0.557683	0.597211	0.67427	0.133491	0.642558	0.88991	0.800093	0	1	0	sig_up
chr3	129235303	129341411	Elovl6	10	+	0.0764176	0.209981	0.181606	0.265541	0.0710606	0.204667	0.147558	0.194568	0	1	0	sig_down
chr12	111929245	111934605	Hsp90aa1	10	-	0.361745	0.816434	0.756524	1.02078	0.24801	0.531189	0.673736	1.14619	1	0	0	sig_down
chr2	22629846	22731173	Apbb1ip	10	+	0.0637429	0.151111	0.152633	0.184948	0.0613196	0.120351	0.136051	0.126217	1	0	0	sig_down
chr3	89050359	89053651	Krtcap2	10	+	0.112028	0.311475	0.238128	0.399126	0.0745142	0.12956	0.126493	0.102904	0	0	1	sig_down
chr11	118120966	118151558	Usp36	10	-	0.0763938	0.176274	0.209911	0.205349	0.0637214	0.17374	0.160074	0.123139	0	1	0	sig_down
chr1	146599970	146622551	Rgs18	10	-	0.0989999	0.403827	0.577045	0.441066	0.10788	0.331529	0.607022	0.460545	1	0	0	sig_down
chr3	152865472	153388097	St6galnac3	10	-	0.0737111	0.113521	0.102306	0.141829	0.0534802	0.098244	0.0781967	0.10832	0	1	0	sig_down
chr2	24827989	24830618	Mrpl41	10	-	0.125151	0.672326	0.580444	0.834237	0.0835189	0.366081	0.362131	0.522862	1	1	0	sig_down
chr14	70097110	70107300	R3hcc1	10	-	0.0479671	0.0736324	0.0762556	0.0887777	0.0257556	0.0410414	0.0316432	0.0395871	0	1	0	sig_down
chr9	65308743	65336277	Spg21	10	+	0.0438257	0.0459666	0.0453071	0.0562754	0.043919	0.0743547	0.0671465	0.0872421	1	0	0	sig_up
chr9	86446082	86465449	Pgm3	10	-	0.0508344	0.0993755	0.112527	0.116024	0.0525331	0.06436	0.105643	0.0953051	1	0	0	sig_down
chr1	74438182	74443859	Ctdsp1	10	+	0.115929	0.770956	0.634843	0.954662	0.130052	1.02829	0.74368	0.860184	1	0	0	sig_up
chr10	81022188	81029116	Aes	10	+	0.0567081	0.301438	0.222415	0.380607	0.0399872	0.440231	0.358929	0.444124	1	0	0	sig_up
chr2	28555680	28668685	Ak8	10	+	0.0430684	0.0571329	0.044409	0.0723986	0.0501034	0.0798019	0.0743378	0.114705	1	0	1	sig_up
chr11	100870765	100925031	Atp6v0a1	10	+	0.0709407	0.135505	0.103025	0.171153	0.081721	0.191764	0.166417	0.207986	1	1	0	sig_up
chr4	125993594	125998947	Adprhl2	10	-	0.0910938	0.312348	0.403101	0.346019	0.0513547	0.161262	0.214081	0.134515	1	1	0	sig_down
chr15	38925736	38944262	Slc25a32	10	-	0.0423246	0.0759175	0.0878847	0.0873779	0.0352618	0.0732397	0.0617344	0.07324	0	1	0	sig_down
chr3	87860444	87862417	Apoa1bp	10	-	0.397894	2.26861	2.7884	2.54121	0.346911	1.67655	2.08031	1.47563	0	1	0	sig_down
chr11	109434834	109472703	Wipi1	10	-	0.0442013	0.0606012	0.0486729	0.0757915	0.0530027	0.0759702	0.0706971	0.0993645	1	1	0	sig_up
chr1	36756046	36766770	Actr1b	10	-	0.0871335	0.203963	0.204442	0.241639	0.0793708	0.291146	0.233748	0.219813	1	0	0	sig_up
chr10	126415772	126437031	Ctdsp2	10	+	0.0471515	0.154241	0.0966036	0.198374	0.0604151	0.220132	0.144001	0.195382	1	0	0	sig_up
chr16	33684551	33768281	Heg1	10	+	0.048377	0.0603878	0.0545726	0.0737555	0.0606785	0.0732682	0.0904855	0.104874	0	1	1	sig_up
chr17	26698456	26793878	Ergic1	10	+	0.0504333	0.0978354	0.102326	0.114835	0.0435188	0.0854102	0.0787817	0.0890359	0	1	0	sig_down
chr16	75859038	75909511	Samsn1	10	-	0.0767415	0.29641	0.354343	0.331842	0.075573	0.212622	0.289846	0.261724	1	0	0	sig_down
chr4	109079704	109117350	Ttc39a	10	+	0.0443788	0.106443	0.104007	0.12593	0.0494302	0.15649	0.130464	0.132736	1	0	0	sig_up
chr13	55598847	55614807	Pdlim7	10	-	0.0688849	0.118507	0.111886	0.140817	0.0688783	0.16759	0.172885	0.184125	1	0	0	sig_up
chr2	153233196	153270215	Nol4l	10	-	0.0590057	0.193517	0.19152	0.225163	0.0725664	0.202192	0.325361	0.32284	0	1	1	sig_up
chr15	5047438	5058533	Card6	10	-	0.0542751	0.0798953	0.0696968	0.0959396	0.0546429	0.0952241	0.125426	0.113017	0	1	0	sig_up
chr17	27194248	27259168	Itpr3	10	+	0.0385493	0.0456032	0.0416059	0.0538653	0.0396982	0.058127	0.0435647	0.0661834	1	0	0	sig_up
chr5	23245982	23289529	Pus7	10	-	0.0623649	0.123051	0.145653	0.134779	0.0612728	0.13031	0.117453	0.116916	0	1	0	sig_down
chr13	96397131	96661877	Iqgap2	10	-	0.0513496	0.0744419	0.0785866	0.0844152	0.0537139	0.101231	0.136042	0.137763	0	1	1	sig_up
chr4	129138922	129165676	Bsdc1	10	+	0.0533404	0.106629	0.0728642	0.131942	0.0597226	0.149301	0.0962792	0.115996	1	0	0	sig_up
chr9	63984950	64020738	Zwilch	10	-	0.0669836	0.219909	0.177471	0.261195	0.0613814	0.168048	0.168409	0.166176	1	0	0	sig_down
chr10	43244926	43260800	1700021F05Rik	10	-	0.0354056	0.0775689	0.0618926	0.0922966	0.04087	0.0365854	0.0353777	0.0450199	1	1	0	sig_down
chr6	124346833	124364881	Pex5	10	-	0.0547828	0.115201	0.113475	0.128646	0.0555715	0.175309	0.160154	0.147771	1	0	0	sig_up
chr3	88520775	88534970	Rit1	10	+	0.0820947	0.226372	0.190669	0.262041	0.0833659	0.31365	0.32706	0.288769	0	1	0	sig_up
chr11	75444521	75462367	Inpp5k	10	+	0.0478795	0.156287	0.0925519	0.191873	0.0641557	0.226958	0.132556	0.177534	1	0	0	sig_up
chr5	24191632	24216196	Nub1	10	+	0.0530146	0.137511	0.094011	0.165172	0.0548971	0.204172	0.123556	0.147873	1	0	0	sig_up
chr4	43280030	43386703	Atp8b5	10	+	0.045048	0.0329109	0.0402218	0.0342939	0.0533755	0.0554474	0.067496	0.0826305	1	1	1	sig_up
chr17	47873985	47929365	Tfeb	10	+	0.0464282	0.0915041	0.0694475	0.107362	0.0546317	0.110315	0.096246	0.122288	1	1	0	sig_up
chr1	137904795	137931607	Tmem9	10	+	0.0795829	0.346917	0.303787	0.393411	0.0777119	0.439151	0.38126	0.359225	1	0	0	sig_up
chr7	56121798	56136411	E2f8	10	-	0.0878228	0.568659	0.482164	0.648377	0.0726238	0.433377	0.513987	0.533685	1	0	0	sig_down
chr8	125966855	125987799	Def8	10	+	0.0637656	0.151907	0.130361	0.172741	0.0480954	0.148292	0.118554	0.118775	1	1	0	sig_down
chr16	95924013	95942656	Ets2	10	+	0.0961694	0.224184	0.207635	0.24978	0.0751196	0.271252	0.341187	0.298209	0	1	0	sig_up
chr11	103081077	103128715	Map3k14	10	-	0.0422745	0.0591939	0.0444723	0.0688692	0.0458329	0.108239	0.0783613	0.0829643	1	1	0	sig_up
chr2	32218529	32233833	Ciz1	10	+	0.0637332	0.20057	0.186785	0.221802	0.0396391	0.167013	0.144476	0.126461	0	1	0	sig_down
chr10	18720716	18735216	Tnfaip3	10	-	0.0729903	0.0888444	0.0610709	0.10415	0.0593725	0.154366	0.0851792	0.129073	1	0	0	sig_up
chr9	122860198	122927851	Kif15	10	+	0.060286	0.161843	0.13185	0.183774	0.0558651	0.127642	0.115989	0.138671	1	1	0	sig_down
chr1	122122992	122161857	Steap3	10	-	0.0877667	0.243188	0.221252	0.266443	0.0915852	0.227263	0.172262	0.202026	0	1	0	sig_down
chr11	4954133	4965330	Gas2l1	10	-	0.0874657	0.355742	0.311234	0.392124	0.10221	0.509767	0.480842	0.457175	1	0	0	sig_up
chr9	110328429	110379198	Klhl18	10	-	0.039548	0.0669765	0.0551143	0.0746775	0.0433085	0.0844842	0.0668676	0.0860456	1	0	0	sig_up
chr18	38487190	38498647	Gnpda1	10	-	0.0433187	0.153214	0.135924	0.167755	0.0577911	0.218949	0.250933	0.148523	1	1	0	sig_up
chr17	73186043	73200535	Ypel5	10	+	0.0685342	0.196335	0.152205	0.220217	0.0650088	0.278042	0.24951	0.287268	0	1	0	sig_up
chr2	170324856	170337427	Gm16796	10	-	0.0641426	0.112468	0.0509901	0.136854	0.0542803	0.144845	0.100094	0.0722322	0	1	0	sig_up
chr19	57397686	57435389	B230217O12Rik	10	-	0.0560727	0.204004	0.142236	0.233685	0.0484548	0.150676	0.0958596	0.12385	0	1	0	sig_down
chr11	4118253	4122412	Gatsl3	10	+	0.0519963	0.0514076	0.0425548	0.0562508	0.0530896	0.0829572	0.0623602	0.223864	0	0	1	sig_up
chr12	32280218	32319462	Bcap29	10	-	0.0637742	0.149168	0.145679	0.157297	0.0698063	0.117983	0.119033	0.108468	1	1	0	sig_down
chr5	111213507	111239100	Ulk1	10	-	0.0635799	0.172285	0.119626	0.196211	0.0582817	0.236977	0.171957	0.207742	1	0	0	sig_up
chr8	75096001	75111183	Tmem38a	10	+	0.0558278	0.0725766	0.0501926	0.0817864	0.0609618	0.112484	0.0903663	0.110998	1	0	0	sig_up
chr8	73895196	73897588	Ocel1	10	+	0.0876356	0.537207	0.452513	0.581915	0.126848	0.882706	0.826569	0.844871	1	0	0	sig_up
chr7	16683991	16703324	Napa	10	+	0.0708605	0.20546	0.174241	0.221525	0.0615166	0.2788	0.245099	0.193328	1	0	0	sig_up
chr3	51319239	51364745	Setd7	10	-	0.115286	0.346896	0.273628	0.378289	0.12402	0.385945	0.428959	0.391146	0	1	0	sig_up
chr1	58011944	58026368	Kctd18	10	-	0.0881129	0.100589	0.0910287	0.104637	0.0831297	0.175277	0.14458	0.153312	1	0	0	sig_up
chr7	25987858	26004878	Dedd2	10	-	0.0424311	0.105351	0.0610526	0.121196	0.0364217	0.168041	0.0631149	0.120548	1	0	0	sig_up
chr19	4113755	4121575	Aip	10	-	0.0569191	0.191191	0.124225	0.215674	0.0893959	0.257677	0.214289	0.245871	1	0	0	sig_up
chr2	101518576	101541825	Traf6	10	+	0.0611195	0.0910756	0.0893207	0.0926009	0.0470373	0.0550968	0.0418456	0.0704495	1	1	0	sig_down
chr10	23504988	23507015	Rps12	10	-	0.601635	2.70938	3.20045	2.60078	0.60213	1.81189	2.71722	2.25897	1	0	0	sig_down
chr15	79963583	79992132	Tab1	10	+	0.0810731	0.4088	0.345439	0.432229	0.0585445	0.231625	0.213166	0.254853	1	1	1	sig_down
chr6	87578422	87622162	Aplf	10	-	0.0484795	0.0984881	0.076441	0.105113	0.051241	0.162631	0.124787	0.139037	1	0	0	sig_up
chr5	121098820	121129619	Rasal1	10	+	0.0402536	0.0393276	0.0363621	0.0395534	0.0484737	0.0871224	0.0826782	0.09513	1	1	1	sig_up
chr19	9946786	9974023	Incenp	10	-	0.0726806	0.209752	0.108519	0.240692	0.0847226	0.281117	0.181051	0.251106	1	0	0	sig_up
chr5	140227235	140251632	Ints1	10	-	0.053278	0.138262	0.111862	0.145471	0.0420993	0.108232	0.0731351	0.0878005	0	1	0	sig_down
chr5	123568188	123582638	Rhof	10	-	0.0694289	0.249463	0.188258	0.26588	0.0577756	0.330686	0.297111	0.308417	1	0	0	sig_up
chr2	154439103	154472553	Zfp341	10	+	0.0611498	0.121838	0.0988098	0.126645	0.0565265	0.117913	0.099031	0.177937	0	1	0	sig_down
chr15	76473824	76490638	Cyhr1	10	-	0.0609762	0.198268	0.134933	0.214689	0.0593242	0.264533	0.209491	0.201419	1	0	0	sig_up
chr5	108329546	108338024	Rpl5	10	+	0.242571	1.55735	1.39054	1.58008	0.232308	1.12182	1.3214	1.08193	1	0	0	sig_down
chr14	21526773	21542841	Zswim8	10	+	0.163698	0.81291	0.672274	0.840482	0.176424	1.03822	0.89124	0.731595	1	0	0	sig_up
chr7	85972359	85992097	Det1	10	-	0.0552289	0.152481	0.142751	0.150933	0.0606378	0.121526	0.117872	0.208923	1	1	0	sig_down
chr11	116332129	116351660	Prpsap1	10	-	0.041926	0.120472	0.105055	0.121553	0.0589111	0.198298	0.162032	0.133571	1	0	0	sig_up
chr9	64880264	64930458	Dpp8	10	+	0.0651157	0.224276	0.189445	0.228321	0.0620001	0.167497	0.176339	0.149155	1	0	0	sig_down
chr3	104442586	104462385	Slc16a1	10	+	0.141261	0.356957	0.340234	0.34911	0.130631	0.301825	0.25937	0.261899	0	1	0	sig_down
chrX	131122707	131135544	Gla	10	-	0.151526	0.784225	0.669234	0.79787	0.12842	0.471261	0.471775	0.376791	1	1	0	sig_down
chr17	56753721	56766326	Lonp1	10	-	0.283962	1.04848	1.02826	1.0172	0.177742	0.821994	0.815052	0.604381	0	1	0	sig_down
chr7	108812281	108938682	Clpb	10	+	0.0514544	0.052027	0.0671098	0.0438407	0.0518188	0.0754129	0.106066	0.0624581	0	1	0	sig_up
chr4	46517943	46549013	Trim14	10	-	0.0725863	0.472618	0.390084	0.48338	0.0924507	0.584187	0.58671	0.534409	0	1	0	sig_up
chr9	56978583	56990017	Man2c1	10	+	0.0681277	0.236542	0.190359	0.241275	0.0722051	0.332318	0.287608	0.207632	1	0	0	sig_up
chr1	78654399	78704318	Acsl3	10	+	0.100982	0.223544	0.186647	0.223679	0.0843277	0.191176	0.142509	0.151601	0	1	0	sig_down
chr11	62462165	62479861	Mmgt2	10	+	0.0457364	0.0515939	0.0429162	0.0507535	0.044207	0.0722565	0.048262	0.0681127	1	0	0	sig_up
chr11	75275040	75280192	Mir22hg	10	+	0.079251	0.214651	0.166285	0.218854	0.0946544	0.302532	0.344475	0.397256	0	1	1	sig_up
chr17	36002539	36012541	Ppp1r18	10	+	0.0641777	0.369779	0.215838	0.402634	0.0729432	0.462979	0.411708	0.538123	0	1	0	sig_up
chr4	155221425	155233412	Dvl1	10	+	0.044972	0.192761	0.160279	0.193657	0.0561403	0.2735	0.181169	0.159794	1	0	0	sig_up
chr5	130487372	130500201	Asl	10	-	0.0297447	0.0543699	0.0352894	0.0570864	0.0329673	0.0861494	0.0621745	0.0963689	1	0	0	sig_up
chr18	36826840	36829965	Sra1	10	-	0.152898	1.05134	0.975408	1.02436	0.157186	0.581913	0.950043	0.617169	1	0	0	sig_down
chr19	40670935	40686705	Tctn3	10	-	0.0470267	0.0526116	0.0452791	0.0505492	0.0503105	0.0947203	0.0554294	0.0642139	1	0	0	sig_up
chr8	73278577	73282585	Rab3a	10	+	0.188458	1.16484	0.983393	1.16045	0.125882	1.50137	0.93047	0.937322	1	0	0	sig_up
chr8	13288012	13322924	Tmco3	10	+	0.0430383	0.0555884	0.0454495	0.05431	0.0414861	0.0875559	0.0579535	0.0645928	1	0	0	sig_up
chr7	87856468	87948217	Iqgap1	10	-	0.049647	0.12395	0.0847607	0.128175	0.0554095	0.155802	0.146453	0.142327	0	1	0	sig_up
chr5	46061163	46091786	Ncapg	10	+	0.0534024	0.137417	0.0996345	0.140124	0.0593554	0.0991271	0.102388	0.117157	1	0	0	sig_down
chr6	113481675	113546279	Fancd2	10	+	0.0510349	0.0918104	0.0694257	0.0917081	0.0494558	0.0792709	0.0624174	0.0720673	1	0	0	sig_down
chr3	67234036	67278990	Gfm1	10	+	0.0830092	0.258306	0.227611	0.249898	0.0657087	0.1656	0.174609	0.187211	1	1	0	sig_down
chr3	83891855	83959708	Mnd1	10	-	0.0789524	0.0858784	0.0782318	0.0795096	0.0804378	0.14332	0.126302	0.114829	1	1	1	sig_up
chr4	43579799	43591736	Gba2	10	-	0.0580241	0.290912	0.231435	0.289517	0.0485965	0.395857	0.301516	0.272049	1	0	0	sig_up
chr16	98218511	98237921	B230307C23Rik	10	+	0.057411	0.207655	0.201019	0.19346	0.0577942	0.142615	0.156845	0.157036	1	0	0	sig_down
chr4	147519824	147526034	Fbxo6	10	-	0.093954	0.395053	0.28077	0.402452	0.075106	0.585604	0.535713	0.497703	1	1	0	sig_up
chr11	96911941	96930218	Osbpl7	10	+	0.0619084	0.18955	0.122899	0.196076	0.0387523	0.16602	0.0888933	0.117125	0	1	0	sig_down
chr2	32234620	32237435	1110008P14Rik	10	-	0.122056	0.654405	0.553076	0.637705	0.0784702	0.37266	0.328481	0.311421	0	1	0	sig_down
chr4	24825229	24832148	Ndufaf4	10	+	0.0808553	0.315232	0.26638	0.30464	0.0539946	0.16109	0.159963	0.174696	1	1	0	sig_down
chr4	125939648	125953127	Trappc3	10	+	0.0460731	0.07585	0.0637085	0.0717565	0.0479705	0.129708	0.10101	0.0917092	1	0	0	sig_up
chr11	116459478	116485566	Rhbdf2	10	-	0.0433899	0.0492039	0.0404427	0.0458087	0.0307606	0.0605503	0.0639399	0.0722858	0	1	0	sig_up
chr12	78038255	78063235	Max	10	-	0.0596091	0.244926	0.217503	0.230655	0.0968006	0.44598	0.559338	0.459714	1	1	1	sig_up
chr3	121948474	121970133	Gclm	10	+	0.146265	0.695736	0.562253	0.674646	0.180927	0.819609	0.897627	0.71456	0	1	0	sig_up
chr16	91485459	91510767	Ifnar1	10	+	0.0537258	0.149367	0.0977266	0.150814	0.0603829	0.209029	0.175904	0.186548	0	1	0	sig_up
chr3	67261920	67267829	Lxn	10	-	0.09918	0.391697	0.322116	0.375296	0.0934451	0.184886	0.246485	0.258754	1	0	0	sig_down
chr15	89012642	89026905	Dennd6b	10	-	0.0415257	0.0767448	0.0458839	0.0780411	0.0334981	0.0910177	0.0369571	0.0739074	0	1	0	sig_down
chr10	19579895	19627480	Pex7	10	-	0.0549447	0.0656837	0.0612096	0.0581556	0.0576639	0.101908	0.100671	0.092245	1	1	0	sig_up
chr7	13591014	13595149	Zbtb45	10	-	0.0668806	0.231293	0.192893	0.219486	0.0723386	0.270399	0.387691	0.34154	0	1	0	sig_up
chr6	114954398	114987892	Tamm41	10	-	0.0512797	0.105838	0.0942171	0.096718	0.0485422	0.0648133	0.0636496	0.0772728	1	1	0	sig_down
chr19	46576137	46590945	Trim8	10	+	0.0876188	0.560016	0.361437	0.568151	0.0776523	0.737403	0.479747	0.482793	1	0	0	sig_up
chr18	3336413	3366861	Gm6225	10	+	0.0779443	0.318372	0.212703	0.317579	0.0822761	0.391213	0.405315	0.490399	0	1	1	sig_up
chr11	51781132	51790838	Cdkn2aipnl	10	+	0.0557924	0.298952	0.209676	0.295525	0.0643288	0.161973	0.165839	0.138436	1	0	0	sig_down
chr14	25267915	25306268	Polr3a	10	-	0.0610268	0.132382	0.111491	0.122132	0.0490688	0.115982	0.0820858	0.0794308	0	1	0	sig_down
chrX	131120192	131122601	Rpl36a	10	+	0.16337	0.894384	0.801839	0.822908	0.146682	0.445456	0.651339	0.682501	1	0	0	sig_down
chr1	9538126	9568049	Adhfe1	10	+	0.0807772	0.16709	0.157798	0.147679	0.0813111	0.161474	0.114746	0.0732729	0	1	0	sig_down
chr11	33052497	33063206	Npm1	10	-	0.290246	1.40841	1.30571	1.26943	0.196618	0.904354	1.14682	0.791608	1	0	0	sig_down
chr4	99382320	99430151	Alg6	10	+	0.0503819	0.14371	0.110797	0.135848	0.0571859	0.110859	0.115013	0.111898	1	0	0	sig_down
chr13	67690375	67710644	Zfp729b	10	-	0.0444509	0.126077	0.0885712	0.121692	0.04891	0.0848014	0.0917233	0.100392	1	0	0	sig_down
chr4	44769430	44945086	Zcchc7	10	+	0.052816	0.0970708	0.0890417	0.0850409	0.0510428	0.0893386	0.0921987	0.0864428	1	0	0	sig_down
chr4	107040388	107086943	Ndc1	10	+	0.0640891	0.161252	0.129145	0.148222	0.0563439	0.13646	0.102392	0.109474	0	1	0	sig_down
chr19	8797976	8800816	Snhg1	10	+	0.657435	4.44218	3.9165	4.01783	0.651045	3.13587	3.66658	3.1735	1	0	0	sig_down
chr4	34610505	34634687	Slc35a1	10	-	0.0572455	0.192744	0.187143	0.166128	0.0590801	0.148704	0.17411	0.136979	1	0	0	sig_down
chr18	42362002	42421725	Lars	10	-	0.0594476	0.100725	0.0865474	0.0884594	0.0518641	0.0981797	0.0722257	0.0766385	0	1	0	sig_down
chr11	101286398	101296979	Rundc1	10	+	0.0398805	0.145677	0.0861062	0.144678	0.0801865	0.295797	0.328376	0.360859	1	1	1	sig_up
chr15	34425065	34460408	Pop1	10	+	0.0622194	0.221872	0.228222	0.186302	0.0567034	0.169304	0.197302	0.134343	1	0	0	sig_down
chr17	56418384	56429934	Plin3	10	-	0.0339484	0.0696101	0.0413536	0.0677801	0.0462901	0.127914	0.066599	0.0842942	1	0	0	sig_up
chr19	3323300	3385733	Cpt1a	10	+	0.0388276	0.0691386	0.0350103	0.0687859	0.0368051	0.0956041	0.0548192	0.0753788	1	0	0	sig_up
chr19	6241667	6262304	Atg2a	10	+	0.0441028	0.160442	0.0781305	0.163984	0.0459653	0.205722	0.10688	0.183465	1	0	0	sig_up
chr9	108756373	108815380	Slc26a6	10	+	0.0603623	0.197309	0.122354	0.191757	0.0517153	0.18974	0.159788	0.153326	1	0	0	sig_up
chr17	29469020	29484849	Mtch1	10	-	0.0702226	0.376512	0.252021	0.361955	0.0921517	0.624113	0.512904	0.498366	1	1	1	sig_up
chr17	95159281	95234139	Gm1976	10	-	0.0353648	0.0712901	0.0507778	0.0658075	0.0344285	0.0686515	0.0488894	0.0623474	1	0	0	sig_down
chr11	50191220	50200030	Hnrnph1	10	+	0.151386	0.558972	0.436091	0.511795	0.162768	0.411296	0.405032	0.509969	1	0	0	sig_down
chr8	86423996	86465853	Adgrl1	10	+	0.057077	0.174958	0.127403	0.162638	0.0642086	0.291268	0.240971	0.214186	1	1	0	sig_up
chr8	24351797	24367552	Golga7	10	-	0.0495668	0.162579	0.137935	0.144305	0.052427	0.253686	0.257132	0.193858	1	1	0	sig_up
chr13	85354303	85429091	Rasa1	10	-	0.0618194	0.156328	0.121949	0.141214	0.0494601	0.145067	0.115777	0.130475	1	0	0	sig_down
chr9	21604623	21657079	Dock6	10	-	0.0419797	0.054773	0.0345683	0.0504128	0.0395065	0.0746592	0.0492533	0.0638407	1	0	0	sig_up
chr18	56722222	56747366	Phax	10	+	0.0493146	0.225466	0.162671	0.209038	0.0687687	0.295931	0.201317	0.190602	1	0	0	sig_up
chr8	81790322	81818855	Mmaa	10	-	0.0481651	0.0869455	0.0680184	0.0761305	0.0631701	0.131229	0.13281	0.132195	1	1	1	sig_up
chr11	102057060	102091486	Hdac5	10	-	0.0401581	0.120698	0.103025	0.104657	0.0393404	0.178572	0.119771	0.113358	1	0	0	sig_up
chr5	46088422	46248779	Lcorl	10	-	0.0549511	0.128165	0.0911479	0.116465	0.0578003	0.109957	0.101354	0.107509	1	0	0	sig_down
chr11	49988352	50013617	Mrnip	10	+	0.0755145	0.271311	0.185894	0.252268	0.0637022	0.363656	0.304015	0.255577	1	1	0	sig_up
chr10	105200240	105278436	Mettl25	10	-	0.0425109	0.059977	0.0594168	0.0470397	0.0520431	0.0827814	0.0851144	0.07781	0	0	1	sig_up
chr7	86418151	86506487	Abhd2	10	+	0.0468376	0.114074	0.0937146	0.0990316	0.0477397	0.134021	0.161837	0.138753	0	1	0	sig_up
chr2	28421764	28438799	Gtf3c5	10	-	0.0511466	0.132686	0.0954959	0.120115	0.059267	0.257717	0.252729	0.260292	1	1	1	sig_up
chr9	15121357	15162232	Cep295	10	-	0.130685	0.448802	0.368528	0.393075	0.113304	0.348394	0.344231	0.280462	1	0	0	sig_down
chr2	122060574	122091073	Sord	10	+	0.0473397	0.199692	0.13514	0.185709	0.0564849	0.269487	0.23049	0.206494	1	1	0	sig_up
chr14	66437863	66452806	Esco2	10	-	0.0723	0.270644	0.153989	0.260483	0.0564691	0.183858	0.133055	0.213841	1	0	0	sig_down
chr10	127947305	127962915	Esyt1	10	-	0.0627453	0.221077	0.153818	0.202271	0.0652833	0.357941	0.237947	0.265282	1	0	0	sig_up
chr11	80022556	80081409	Rhot1	10	+	0.0522878	0.0985302	0.0743969	0.0859949	0.0446724	0.08427	0.0655222	0.064323	1	0	0	sig_down
chr2	28547599	28555171	Spaca9	10	-	0.0425114	0.180382	0.142142	0.15904	0.0659773	0.260262	0.267007	0.259478	0	1	0	sig_up
chr11	86749926	86807264	Ypel2	10	-	0.0469118	0.0482995	0.0270481	0.043431	0.0391605	0.0732599	0.0285816	0.0546385	1	0	0	sig_up
chr14	99475852	99498989	Dis3	10	-	0.0991855	0.399801	0.330481	0.346177	0.109964	0.324431	0.278068	0.220637	0	1	0	sig_down
chr6	13575674	13627966	Bmt2	10	-	0.0542168	0.118794	0.09666	0.100961	0.0519252	0.106198	0.0982073	0.108026	1	0	0	sig_down
chr4	147514598	147519813	Mad2l2	10	+	0.0668759	0.442866	0.313235	0.404975	0.0936049	0.662303	0.639482	0.570225	1	1	0	sig_up
chr11	62080725	62094897	Zswim7	10	-	0.0512683	0.125311	0.0978012	0.108326	0.067634	0.188408	0.15351	0.176142	1	0	0	sig_up
chr3	88140181	88166259	Smg5	10	+	0.0855385	0.355922	0.275383	0.310954	0.0960829	0.457301	0.347028	0.293615	1	0	0	sig_up
chr8	97969995	98012720	Csnk2a2	10	-	0.0783766	0.266078	0.213479	0.228042	0.0563234	0.152239	0.142665	0.110597	1	1	1	sig_down
chr2	156665742	156681305	Tgif2	10	+	0.126217	0.609313	0.463991	0.535603	0.126531	0.784219	0.612848	0.531469	1	0	0	sig_up
chr11	11180042	11362422	Zpbp	10	-	0.0432582	0.060084	0.0413761	0.0515739	0.0513233	0.0873626	0.0742241	0.0830185	0	1	1	sig_up
chr1	145624407	145654596	Uchl5	10	+	0.103485	0.372075	0.302449	0.317107	0.10299	0.262033	0.260971	0.229024	1	0	0	sig_down
chr2	35169509	35192529	Stom	10	-	0.0399964	0.0663721	0.0507097	0.0556431	0.043048	0.085479	0.0654424	0.0682023	1	0	0	sig_up
chr10	121518315	121534158	Tmem5	10	-	0.0679639	0.202696	0.235847	0.145361	0.0676608	0.145213	0.182024	0.14141	1	0	0	sig_down
chrX	146832315	146893693	Tmem29	10	-	0.0348379	0.035516	0.0244381	0.0293787	0.0339378	0.0677176	0.0506372	0.0610868	1	1	1	sig_up
chr9	4294792	4309494	Aasdhppt	10	-	0.0353249	0.13702	0.0935846	0.122283	0.0609023	0.11308	0.0983242	0.11643	1	0	0	sig_down
chr2	26244867	26252641	Pmpca	10	+	0.149044	1.08031	0.808655	0.949101	0.0735959	0.641904	0.571226	0.372019	1	1	1	sig_down
chr3	113307984	113333067	Rnpc3	10	-	0.0719126	0.199687	0.205275	0.149528	0.0674138	0.178233	0.157783	0.145613	1	0	0	sig_down
chr4	34715918	34725615	Smim8	10	-	0.088741	0.306316	0.288554	0.240802	0.0501307	0.206505	0.235367	0.173737	1	0	0	sig_down
chr14	73909855	73918352	Med4	10	+	0.0696831	0.215889	0.18521	0.175655	0.0743577	0.347493	0.294627	0.211989	1	0	0	sig_up
chr3	5218553	5415855	Zfhx4	10	+	0.0487428	0.0745615	0.0496855	0.0634609	0.0471334	0.0834565	0.049313	0.0655377	1	0	0	sig_down
chr11	120497025	120504984	Pycr1	10	-	0.083143	0.291226	0.236366	0.241279	0.073369	0.462471	0.354087	0.25815	1	0	0	sig_up
chr11	50013653	50024322	Sqstm1	10	-	0.0865313	0.423789	0.269008	0.381805	0.11733	0.593859	0.557102	0.429098	1	1	0	sig_up
chr11	69823684	69828930	Acadvl	10	-	0.0807316	0.82148	0.557997	0.73391	0.0944252	1.09305	0.799413	0.635309	1	0	0	sig_up
chr9	108393006	108404030	Usp19	10	+	0.0641882	0.339889	0.209303	0.307752	0.0546178	0.47491	0.285773	0.293941	1	0	0	sig_up
chr12	25336235	25347647	Klf11	10	+	0.0522972	0.104772	0.0649011	0.0906448	0.0561284	0.182515	0.0897034	0.104943	1	0	0	sig_up
chr19	46451303	46470225	Actr1a	10	-	0.0505081	0.145108	0.09954	0.124185	0.0531751	0.19839	0.113612	0.15792	1	0	0	sig_up
chr7	105362169	105458037	Acer3	10	-	0.0502423	0.097744	0.0701153	0.08063	0.0468488	0.0903869	0.0733848	0.0781252	1	0	0	sig_down
chr11	101489262	101497395	Rdm1	10	+	0.359934	0.957221	0.887631	0.726832	0.354404	0.64041	0.925824	0.847184	1	0	0	sig_down
chr3	152009441	152056578	Usp33	10	+	0.0666415	0.278567	0.228982	0.224821	0.0874886	0.38075	0.353626	0.280546	1	0	0	sig_up
chr13	84361900	84435571	Tmem161b	10	+	0.0476238	0.0801089	0.058095	0.0643781	0.0497953	0.0754927	0.0577423	0.0690705	1	0	0	sig_down
chr1	141318959	141349584	Zbtb41	10	+	0.0870463	0.164501	0.115978	0.134518	0.0670344	0.138903	0.108344	0.115643	1	0	0	sig_down
chr10	128114238	128133324	Rab5b	10	-	0.0521294	0.234225	0.115272	0.216737	0.0616951	0.289339	0.198658	0.189568	0	1	0	sig_up
chr9	30234913	30274311	Snx19	10	+	0.0497652	0.0821573	0.0613182	0.0645619	0.050422	0.0631829	0.0533423	0.0550428	1	0	0	sig_down
chr2	11507065	11524826	Rbm17	10	-	0.0668988	0.289048	0.268528	0.219066	0.0632101	0.186633	0.24436	0.161738	1	0	0	sig_down
chr3	145587225	145597328	Bcl10	10	+	0.0668014	0.170318	0.105363	0.14585	0.0569719	0.274213	0.17906	0.219456	1	0	0	sig_up
chr3	32233715	32264587	Zmat3	10	-	0.0576167	0.213491	0.298	0.11983	0.0427632	0.15868	0.28848	0.110878	1	0	0	sig_down
chr16	48924340	48994225	Dzip3	10	-	0.058999	0.193637	0.133815	0.159	0.0540048	0.16068	0.152941	0.152692	1	0	0	sig_down
chr13	85329081	85353328	Ccnh	10	+	0.0615386	0.227669	0.161619	0.185696	0.0720945	0.184164	0.159174	0.150147	1	0	0	sig_down
chr17	66843851	66869010	Rab12	10	-	0.0580553	0.135147	0.0989727	0.106158	0.0465296	0.079257	0.0564478	0.0671124	1	1	0	sig_down
chr1	82836034	82897576	Agfg1	10	+	0.0909424	0.23183	0.183097	0.177239	0.077124	0.172245	0.152494	0.134704	1	0	0	sig_down
chr2	28496752	28546692	Tsc1	10	+	0.0514968	0.143349	0.0951477	0.11672	0.0629275	0.245084	0.181528	0.177329	1	1	1	sig_up
chr18	49992650	50125127	Dmxl1	10	+	0.0471047	0.0825896	0.0532858	0.0654879	0.0467674	0.0824438	0.0610696	0.0673125	1	0	0	sig_down
chr6	13821568	13846421	1110019D14Rik	10	+	0.0517011	0.133344	0.111498	0.0987499	0.050962	0.118093	0.113023	0.109162	1	0	0	sig_down
chr4	15885113	15919736	Nbn	10	+	0.0541259	0.162711	0.123131	0.126358	0.0686657	0.142806	0.108164	0.141858	1	1	0	sig_down
chr9	34854163	34924395	St3gal4	10	-	0.0573606	0.134714	0.0985328	0.104244	0.0441748	0.106935	0.0992235	0.0924507	1	0	0	sig_down
chr11	119129276	119146772	Gaa	10	+	0.0493924	0.18111	0.127796	0.145127	0.041869	0.150174	0.0951797	0.0968735	0	1	0	sig_down
chr13	46764890	46771142	Fam8a1	10	+	0.123147	0.608738	0.557145	0.443065	0.112042	0.387112	0.4808	0.265893	1	0	0	sig_down
chr14	64142446	64162790	Mtmr9	10	-	0.0735143	0.581494	0.422026	0.467849	0.0734197	0.565928	0.746637	0.555374	0	1	0	sig_up
chrX	7339786	7352328	Tfe3	10	+	0.0343416	0.212105	0.115695	0.18415	0.0452373	0.293554	0.225003	0.219391	0	1	0	sig_up
chr1	60133711	60154751	Wdr12	10	-	0.119239	0.553111	0.457899	0.414901	0.107528	0.393898	0.406659	0.279425	1	0	0	sig_down
chr11	94506315	94515068	Eme1	10	-	0.149024	0.790637	0.633066	0.602359	0.112438	0.577349	0.48891	0.369718	1	0	0	sig_down
chr6	115760746	115788430	Efcab12	10	-	0.0757046	0.318202	0.238667	0.246338	0.097075	0.376748	0.345276	0.348885	1	0	1	sig_up
chr17	66197768	66234263	Ralbp1	10	-	0.0488355	0.120064	0.080357	0.0939828	0.0485418	0.172821	0.100343	0.129455	1	0	0	sig_up
chr2	24817941	24828991	Dph7	10	+	0.0900039	0.469287	0.368351	0.358358	0.0968286	0.314198	0.20942	0.208614	1	1	1	sig_down
chr7	107007727	107066334	Xrra1	10	+	0.049469	0.175256	0.215579	0.101502	0.0502956	0.112421	0.258352	0.100445	1	0	0	sig_down
chr14	66915861	66930261	Trim35	10	+	0.103456	0.743064	0.480057	0.610405	0.126424	0.836328	0.73503	0.674592	0	1	0	sig_up
chr17	29686746	29743753	Tbc1d22b	10	+	0.0458628	0.0689734	0.0443891	0.0520651	0.04651	0.116199	0.0861956	0.0874404	1	1	1	sig_up
chr2	22751041	22795779	Pdss1	10	+	0.0691109	0.327846	0.236157	0.255571	0.0599554	0.260959	0.236194	0.207143	1	0	0	sig_down
chr2	72123693	72280667	Map3k20	10	+	0.0576951	0.103786	0.0969144	0.067586	0.0535246	0.0925251	0.0992323	0.0683901	1	0	0	sig_down
chr1	162970731	163000791	Dars2	10	-	0.25679	0.540333	0.557217	0.335969	0.268912	0.375661	0.413175	0.271326	1	1	0	sig_down
chr17	34086856	34088433	B3galt4	10	-	0.718277	3.88165	3.601	2.69451	0.861527	2.92773	2.47483	1.67573	0	1	0	sig_down
chr3	96500297	96509993	Pias3	10	+	0.0748306	0.370057	0.216264	0.304988	0.0612522	0.514005	0.330305	0.367076	1	0	0	sig_up
chr7	133832440	133839297	Slx1b	10	-	0.0623005	0.446487	0.318765	0.34772	0.0766047	0.590997	0.591359	0.400527	0	1	0	sig_up
chr18	49855798	49915255	Dtwd2	10	-	0.0454875	0.0446807	0.0409077	0.0260674	0.0549078	0.0922259	0.0972243	0.0794077	1	1	1	sig_up
chr8	54597055	54608776	Aga	10	+	0.0684364	0.153403	0.143503	0.0994871	0.0590268	0.0839061	0.128208	0.104382	1	0	0	sig_down
chr13	51747076	51779413	Secisbp2	10	+	0.066842	0.313118	0.250437	0.227792	0.0686047	0.439574	0.348028	0.283051	1	0	0	sig_up
chr1	58487836	58502330	Ppil3	10	-	0.0853295	0.278542	0.256852	0.185022	0.0878249	0.196434	0.24445	0.114861	1	0	0	sig_down
chr2	48805027	49172589	Mbd5	10	+	0.0491198	0.0794538	0.0558273	0.0560795	0.0454548	0.0821468	0.054275	0.0584195	1	0	0	sig_down
chr16	15889317	16146944	Spidr	10	-	0.0452776	0.0791511	0.0450904	0.0598066	0.0424267	0.0704039	0.0467637	0.0585489	1	0	0	sig_down
chr18	90679545	90712659	Tmx3	10	+	0.0451808	0.109177	0.0660167	0.0832765	0.0494932	0.101247	0.0677807	0.0692328	1	0	0	sig_down
chrX	72355071	72376355	Mpp1	10	-	0.070566	0.339875	0.259917	0.246913	0.047977	0.254327	0.244931	0.200159	1	0	0	sig_down
chr7	53941477	53966021	Saal1	10	-	0.0621708	0.377039	0.240929	0.293321	0.040891	0.210533	0.131682	0.132139	1	1	1	sig_down
chr16	98283676	98303604	A630089N07Rik	10	-	0.050918	0.249455	0.178517	0.184913	0.0594691	0.178267	0.152997	0.127794	1	0	0	sig_down
chr2	120676391	120692426	AV039307	10	+	0.0597636	0.162913	0.124039	0.113812	0.0641122	0.0959654	0.117537	0.100764	1	0	0	sig_down
chr18	67448876	67478495	Impa2	10	+	0.0586339	0.267053	0.164145	0.204986	0.0559972	0.390008	0.21029	0.192507	1	0	0	sig_up
chr13	30905786	31065916	Exoc2	10	-	0.0561135	0.0889185	0.0684299	0.0573378	0.0517104	0.0828745	0.0685547	0.0618345	1	0	0	sig_down
chrX	20002813	20097065	Jade3	10	+	0.0309987	0.0661733	0.0406228	0.0477006	0.0249776	0.0667835	0.040818	0.0496294	1	0	0	sig_down
chr7	135667096	135690493	Bag3	10	+	0.0618324	0.207574	0.133611	0.152249	0.0513218	0.272527	0.17502	0.165594	1	0	0	sig_up
chr3	37318871	37478018	Spata5	10	+	0.0547151	0.134386	0.0879895	0.0954718	0.0538032	0.115048	0.0874271	0.0913202	1	0	0	sig_down
chr17	56156172	56176060	Sh3gl1	10	-	0.0669659	0.366738	0.211085	0.284417	0.073993	0.496698	0.33983	0.313879	1	0	0	sig_up
chr1	121554669	121733648	Ptpn4	10	-	0.0735332	0.120622	0.0821157	0.0806687	0.0695759	0.101097	0.0812263	0.0797595	1	0	0	sig_down
chr14	31814578	31825627	Glt8d1	10	+	0.147814	1.0305	0.833625	0.706913	0.144162	0.729539	0.733303	0.509735	1	0	0	sig_down
chr18	42671140	42735439	Tcerg1	10	+	0.0742634	0.320123	0.235429	0.223777	0.0620086	0.253241	0.240833	0.182521	1	0	0	sig_down
chr1	193821083	193916480	Traf5	10	-	0.0635107	0.119052	0.0739185	0.0831796	0.0657492	0.159391	0.117712	0.0996407	1	0	0	sig_up
chr5	114830628	114871178	Ube3b	10	+	0.0517484	0.182158	0.114761	0.133234	0.0404076	0.228727	0.155426	0.124233	1	0	0	sig_up
chrX	101475903	101609185	Abcb7	10	-	0.0308509	0.0598153	0.0373785	0.0415159	0.0289135	0.0587172	0.0385026	0.0446657	1	0	0	sig_down
chrX	139288016	139401271	Ammecr1	10	-	0.0338873	0.0769856	0.0531001	0.0522658	0.0325416	0.0747836	0.0519019	0.0567593	1	0	0	sig_down
chr10	14375138	14425295	Vta1	10	-	0.0537564	0.0970809	0.0583098	0.0675175	0.0533798	0.0853252	0.0690527	0.0769375	1	0	0	sig_down
chr8	34344844	34495999	Wrn	10	-	0.0485588	0.0987173	0.0542104	0.0714304	0.0459371	0.0932622	0.0537976	0.0684755	1	0	0	sig_down
chr10	82321950	82360469	Txnrd1	10	+	0.0755767	0.342234	0.223727	0.246839	0.0813399	0.387186	0.403165	0.311311	0	1	0	sig_up
chr6	106728238	106750081	Crbn	10	-	0.0902035	0.426223	0.292139	0.301657	0.0682302	0.282939	0.24469	0.213008	1	0	0	sig_down
chr15	79489656	79498090	Cby1	10	+	0.0619649	0.166872	0.123613	0.109708	0.0567259	0.265922	0.248224	0.170333	1	1	0	sig_up
chr4	52452092	52501237	Smc2	10	+	0.0564458	0.175778	0.0905084	0.132628	0.0620302	0.132282	0.0896982	0.0987308	1	0	0	sig_down
chr7	28769489	28799134	Zfp850	10	-	0.0486725	0.204219	0.125849	0.147638	0.0466989	0.135403	0.124369	0.121199	1	0	0	sig_down
chr3	33956201	33980276	Dnajc19	10	-	0.104029	0.718627	0.454735	0.52441	0.104104	0.54115	0.462438	0.405661	1	0	0	sig_down
chr5	8396968	8422716	Dbf4	10	-	0.0698685	0.147743	0.07523	0.107137	0.0558817	0.121498	0.066362	0.103938	1	0	0	sig_down
chr4	132848380	132895230	Wdtc1	10	-	0.0339753	0.0477474	0.0278278	0.0313479	0.04026	0.0861565	0.0394336	0.0527714	1	0	0	sig_up
chr16	48994300	49019818	C330027C09Rik	10	+	0.0509631	0.0980747	0.0567573	0.0674279	0.0542897	0.0840585	0.0478132	0.0734615	1	0	0	sig_down
chr3	69525976	69552968	Nmd3	10	+	0.1133	0.516899	0.39627	0.339495	0.0947034	0.395759	0.361958	0.270024	1	0	0	sig_down
chr19	5896515	5912871	Dpf2	10	-	0.063555	0.335424	0.178157	0.253583	0.0418348	0.447643	0.269563	0.24224	1	0	0	sig_up
chr18	6435948	6490855	Epc1	10	-	0.0643283	0.274049	0.199653	0.182382	0.0698222	0.36582	0.335735	0.221744	1	1	0	sig_up
chr4	109349231	109636565	Faf1	10	+	0.0505966	0.112988	0.0736583	0.0746674	0.0477832	0.097185	0.0684194	0.0687542	1	0	0	sig_down
chr9	107157257	107191727	Mapkapk3	10	-	0.044742	0.166356	0.118295	0.110547	0.0597221	0.230176	0.219843	0.174338	1	1	1	sig_up
chrX	91434047	91457990	Eif2s3x	10	-	0.04532	0.252098	0.176975	0.172069	0.039211	0.18255	0.152688	0.113469	1	0	0	sig_down
chr11	40547162	40553548	Nudcd2	10	+	0.089744	0.494912	0.431696	0.301594	0.0877118	0.291053	0.395302	0.296331	1	0	0	sig_down
chr6	47785659	47818256	Zfp398	10	+	0.0529171	0.122816	0.0738979	0.0834232	0.0414162	0.0997662	0.0561661	0.0722913	0	1	0	sig_down
chr16	32431006	32475151	Pcyt1a	10	+	0.0496577	0.192925	0.108896	0.139285	0.0635224	0.258763	0.228438	0.231712	0	1	1	sig_up
chr9	64563106	64585563	Rab11a	10	-	0.0511435	0.128752	0.08162	0.0859859	0.0556118	0.146726	0.158616	0.159996	0	1	1	sig_up
chr12	25393118	25399011	Rrm2	10	+	0.130986	1.60555	0.969309	1.16869	0.071805	1.14696	0.778181	0.632462	1	0	0	sig_down
chr7	129231557	129245362	Ndufab1	10	-	0.0795116	0.867037	0.613201	0.590863	0.0766451	0.645832	0.568712	0.385386	1	0	0	sig_down
chr19	53384995	53450300	Mxi1	10	+	0.091419	0.297531	0.134742	0.223351	0.0894606	0.39432	0.162222	0.214706	1	0	0	sig_up
chr17	36131448	36175119	A930015D03Rik	10	+	0.0541913	0.159148	0.0893975	0.111163	0.0459945	0.221346	0.139727	0.151687	1	0	0	sig_up
chr18	9958177	9995482	Thoc1	10	+	0.109067	0.42064	0.291485	0.27652	0.096307	0.34062	0.29084	0.22372	1	0	0	sig_down
chr15	34012473	34072140	Mtdh	10	+	0.0644687	0.28956	0.225973	0.180784	0.0598264	0.230174	0.216102	0.155639	1	0	0	sig_down
chr1	129999882	130134312	R3hdm1	10	+	0.0887882	0.225171	0.129539	0.153263	0.0880906	0.177614	0.120886	0.127658	1	0	0	sig_down
chr4	125909411	125933563	Map7d1	10	-	0.037084	0.0920911	0.0496611	0.0639232	0.0466836	0.159197	0.0801569	0.0950681	1	0	0	sig_up
chr9	64027103	64030495	Snapc5	10	+	0.243666	0.669445	0.677566	0.336738	0.21458	0.353031	0.452357	0.244104	1	1	0	sig_down
chr17	29751733	29778609	Rnf8	10	+	0.0521488	0.21959	0.113768	0.159178	0.053688	0.303012	0.209079	0.168218	1	1	0	sig_up
chr4	147128082	147183897	Zfp984	10	-	0.0525964	0.177308	0.113508	0.116673	0.0559205	0.147479	0.107204	0.124436	1	0	0	sig_down
chrX	72650185	72661923	Cmc4	10	-	0.0466151	0.177171	0.0939358	0.124728	0.0353527	0.137383	0.0973568	0.121396	1	0	0	sig_down
chr15	43081585	43114282	Eif3e	10	-	0.0679094	0.309559	0.229959	0.19231	0.0624377	0.235209	0.20823	0.15107	1	0	0	sig_down
chrX	110154200	110299124	Chm	10	-	0.0289126	0.0519325	0.034361	0.0309536	0.0303363	0.0566662	0.0341253	0.0441753	1	0	0	sig_down
chr7	137676039	137690895	Nsmce4a	10	-	0.0597656	0.290173	0.158954	0.202198	0.0564654	0.169225	0.112102	0.146446	1	1	0	sig_down
chr8	107058599	107074243	Car7	10	+	0.0429913	0.0542243	0.0263268	0.0335361	0.0379717	0.0887159	0.0428617	0.0689951	1	0	0	sig_up
chr4	135502367	135518532	Hmgcl	10	+	0.0534891	0.250208	0.14017	0.171957	0.0431676	0.326454	0.181423	0.160351	1	0	0	sig_up
chr16	91621641	91647217	Gart	10	-	0.100249	0.799807	0.510148	0.535874	0.0776374	0.731712	0.41127	0.31568	0	1	0	sig_down
chr19	4270179	4283137	Ankrd13d	10	-	0.0492563	0.065627	0.0480374	0.0339228	0.0645667	0.185891	0.245919	0.220981	1	1	1	sig_up
chr6	113027632	113103418	Setd5	10	+	0.0728484	0.434828	0.26303	0.293252	0.0687944	0.335614	0.246103	0.253109	1	0	0	sig_down
chr5	136592560	136598817	Polr2j	10	+	0.122314	1.33941	0.87122	0.890777	0.172733	1.63616	1.13965	0.960116	1	0	0	sig_up
chr2	94246863	94251837	2810002D19Rik	10	+	0.0996633	0.849881	0.609331	0.533818	0.136194	0.488655	0.411229	0.356784	1	1	0	sig_down
chr2	83484734	83504773	Zc3h15	10	+	0.0534865	0.183592	0.11734	0.115492	0.0465341	0.136943	0.114283	0.0957795	1	0	0	sig_down
chr13	3565280	3610354	Fam208b	10	-	0.0791161	0.411037	0.274462	0.258428	0.0756337	0.332873	0.260847	0.207328	1	0	0	sig_down
chr10	99906535	99949981	Tmtc3	10	-	0.0516059	0.159559	0.119753	0.0908142	0.0453107	0.127698	0.114969	0.0865358	1	0	0	sig_down
chr9	72122694	72211578	Zfp280d	10	+	0.0538132	0.227814	0.144152	0.144553	0.0558495	0.190144	0.151854	0.128134	1	0	0	sig_down
chr14	105513735	105576544	Rbm26	10	-	0.0882242	0.278277	0.193836	0.164224	0.0828315	0.215851	0.17944	0.15273	1	0	0	sig_down
chr16	11216333	11254418	Gspt1	10	-	0.0927805	0.528337	0.338116	0.338126	0.07696	0.40007	0.320076	0.232766	1	0	0	sig_down
chrX	147778765	147908677	Fam120c	10	+	0.0372095	0.163015	0.0848692	0.110247	0.0351492	0.146535	0.0891042	0.0817901	1	0	0	sig_down
chr2	113926896	114001075	Aqr	10	-	0.060899	0.150099	0.102719	0.0858061	0.0552099	0.119214	0.0890012	0.0754161	1	0	0	sig_down
chr14	60838304	60870215	Nupl1	10	-	0.0587116	0.236585	0.141762	0.150495	0.0521666	0.185607	0.136394	0.127788	1	0	0	sig_down
chr13	90229271	90254526	Tmem167	10	+	0.0770076	0.409942	0.261806	0.257682	0.0725295	0.334494	0.249965	0.229358	1	0	0	sig_down
chr19	45089665	45101594	Lzts2	10	+	0.0508373	0.291822	0.13026	0.208103	0.0413336	0.405714	0.203684	0.194167	1	0	0	sig_up
chr16	58670320	58680502	Cpox	10	+	0.133536	1.24567	0.822444	0.786294	0.145099	1.37643	1.30775	0.890144	0	1	0	sig_up
chr19	44213736	44220936	Bloc1s2	10	-	0.0427709	0.651068	0.433909	0.412188	0.0695679	0.64476	0.730657	0.542366	0	1	0	sig_up
chr2	104839813	104857184	Eif3m	10	-	0.0637462	0.259233	0.178498	0.152596	0.0552994	0.1897	0.172236	0.142996	1	0	0	sig_down
chr10	50312474	50571008	Ascc3	10	+	0.0288776	0.0524246	0.0287843	0.0307537	0.0317976	0.0545909	0.029848	0.0399126	1	0	0	sig_down
chrX	57476466	57657156	Atp11c	10	-	0.0274347	0.0490511	0.0284662	0.0278512	0.0325019	0.0513479	0.029584	0.0379546	1	0	0	sig_down
chr2	69699618	69709903	Ssb	10	+	0.0867901	0.539492	0.335561	0.33333	0.0783694	0.384741	0.340149	0.303703	1	0	0	sig_down
chr6	33199149	33922930	Exoc4	10	+	0.0514587	0.115047	0.0795334	0.0611496	0.0492445	0.0867959	0.0767082	0.0603124	1	0	0	sig_down
chr9	82759765	82869096	Phip	10	-	0.0613791	0.245577	0.134947	0.155071	0.0592341	0.204258	0.134781	0.131403	1	0	0	sig_down
chr9	107904978	107951113	Ip6k1	10	+	0.0609684	0.32299	0.144281	0.222199	0.0570476	0.401857	0.225495	0.196134	0	1	0	sig_up
chr9	105297721	105308086	Aste1	10	+	0.07618	0.364368	0.164411	0.245726	0.0709808	0.259517	0.193357	0.200312	1	0	0	sig_down
chr16	11203475	11225889	2610020C07Rik	10	+	0.123052	0.843458	0.527635	0.50657	0.105473	0.618371	0.515727	0.332544	1	0	0	sig_down
chr5	117541686	117566002	Suds3	10	-	0.0566454	0.21257	0.103294	0.135348	0.0492472	0.299265	0.128448	0.133509	1	0	0	sig_up
chr5	57961322	58109158	4932441J04Rik	10	-	0.0533042	0.319186	0.0969164	0.234878	0.0587753	0.375564	0.224517	0.261299	0	0	1	sig_up
chr8	4613169	4630231	Zfp958	10	+	0.0732152	0.286289	0.197689	0.154627	0.0530675	0.184443	0.192646	0.144412	1	0	0	sig_down
chr1	145450405	145550023	Cdc73	10	-	0.0883134	0.315041	0.182928	0.183462	0.0851365	0.253117	0.184247	0.174589	1	0	0	sig_down
chr14	49631818	49686342	Exoc5	10	-	0.0400183	0.115819	0.0706698	0.063889	0.0463229	0.100811	0.0682881	0.0762441	1	0	0	sig_down
chr5	87233514	87265682	Ythdc1	10	+	0.0692442	0.322602	0.230585	0.170815	0.0618002	0.246964	0.198076	0.185098	1	0	0	sig_down
chr8	23303331	23329069	Vps36	10	+	0.0475704	0.12049	0.0790061	0.0623262	0.0445388	0.105605	0.0791731	0.0818427	1	0	0	sig_down
chr7	138486231	138506212	2310057M21Rik	10	-	0.062715	0.287664	0.189628	0.158723	0.0609908	0.214317	0.182358	0.155951	1	0	0	sig_down
chr14	35487113	35561169	Wapl	10	+	0.0724548	0.404761	0.220917	0.24415	0.0582344	0.317718	0.230004	0.209384	1	0	0	sig_down
chr6	113187836	113231386	Mtmr14	10	+	0.0545656	0.1687	0.0672799	0.106469	0.0521125	0.232268	0.0925265	0.126543	1	0	0	sig_up
chr1	9657491	9690290	Mybl1	10	-	0.0665797	0.117072	0.0846976	0.0506003	0.0548229	0.0940124	0.0862132	0.07581	1	0	0	sig_down
chr4	137860652	137868526	Ddost	10	+	0.0507728	0.422296	0.23517	0.254178	0.0568693	0.644512	0.293459	0.248994	1	0	0	sig_up
chr5	52541441	52581785	Dhx15	10	-	0.0665384	0.470513	0.305483	0.261264	0.0710195	0.357839	0.274099	0.234696	1	0	0	sig_down
chr2	119345139	119373363	Exd1	10	-	0.0522595	0.0957396	0.047001	0.0510664	0.0595244	0.129673	0.0777973	0.0998299	1	0	1	sig_up
chr5	100384953	100407957	Hnrnpd	10	-	0.143626	1.15865	0.732493	0.649594	0.13638	0.887723	0.719418	0.527131	1	0	0	sig_down
chr12	117643874	117702004	Ncapg2	10	+	0.058066	0.284201	0.14549	0.167569	0.0506421	0.210138	0.140219	0.121723	1	0	0	sig_down
chr3	68839215	68848664	Trim59	10	-	0.212228	1.4191	0.62705	0.89303	0.186323	0.928177	0.621934	0.561428	1	0	0	sig_down
chr7	144629356	144659663	Gm12669	10	+	0.06592	0.371564	0.311798	0.159111	0.0521225	0.273706	0.315269	0.141361	1	0	0	sig_down
chr7	144629330	144660277	Glrx3	10	+	0.0663535	0.378059	0.315353	0.162704	0.0527664	0.274037	0.318315	0.14314	1	0	0	sig_down
chr7	6658670	6683130	Peg3	10	-	0.078656	0.273987	0.120652	0.153666	0.0773966	0.353	0.18091	0.219988	1	0	1	sig_up
chr3	68808893	68838545	Smc4	10	+	0.155017	1.02165	0.454829	0.598919	0.140085	0.759735	0.440031	0.492167	1	0	0	sig_down
chr15	85690136	85707003	Gtse1	10	+	0.0802607	0.52032	0.476104	0.188525	0.0548714	0.361188	0.565671	0.179961	1	0	0	sig_down
chr9	100544041	100858963	Stag1	10	+	0.0448647	0.145013	0.0844603	0.0691817	0.0496423	0.170411	0.140246	0.10749	0	0	1	sig_up
chr8	87437233	87446814	Gm38426	10	+	0.22365	2.1279	1.33656	1.07066	0.181307	2.15278	1.98753	1.18742	0	1	0	sig_up
chr16	32475663	32487965	Slc51a	10	-	0.0630652	0.541044	0.298889	0.284241	0.0606912	0.510419	0.508571	0.326173	0	1	0	sig_up
chr11	54336346	54512788	Rapgef6	10	+	0.0488217	0.149107	0.0736703	0.0735824	0.0494623	0.119826	0.0716704	0.0732594	1	0	0	sig_down
chr7	16894931	16903683	Bbc3	10	+	0.156176	0.955133	0.519457	0.486755	0.0949991	1.17579	0.78002	0.509957	1	0	0	sig_up
chrX	90550104	90877494	Pola1	10	-	0.0305939	0.165701	0.089006	0.08163	0.0314355	0.142591	0.0859503	0.0716993	1	0	0	sig_down
chrX	65931715	65971136	Fmr1	10	+	0.0433096	0.177391	0.0897931	0.0851068	0.0388929	0.144192	0.0880488	0.104723	1	0	0	sig_down
chr5	35003027	35043737	Grk4	10	+	0.0415416	0.0929664	0.0447582	0.0405558	0.0475509	0.129474	0.100289	0.0808491	1	1	1	sig_up
chr2	52997508	53050221	Prpf40a	10	-	0.0697342	0.307963	0.160097	0.143174	0.06189	0.211368	0.145914	0.143761	1	0	0	sig_down
chr2	48758273	48804787	Orc4	10	-	0.0619308	0.302831	0.134486	0.152173	0.0561526	0.232847	0.142535	0.130032	1	0	0	sig_down
chr15	8239823	8394463	Nipbl	10	-	0.0502455	0.228848	0.101368	0.105626	0.0489094	0.199453	0.113424	0.110512	1	0	0	sig_down
chr4	151363739	151370288	Phf13	10	-	0.0297823	0.0933597	0.0330219	0.0431991	0.0378623	0.15193	0.0834116	0.0904817	1	1	0	sig_up
chr7	100006036	100022742	Ddias	10	-	0.0611722	0.378558	0.22702	0.145321	0.0648966	0.246362	0.226622	0.138908	1	0	0	sig_down
chr13	97250643	97312440	Polk	10	-	0.0529327	0.213819	0.140847	0.0698834	0.0435393	0.163531	0.150501	0.0765983	1	0	0	sig_down
chr4	24423608	24530095	Mms22l	10	+	0.0609235	0.284868	0.129958	0.123715	0.051118	0.207471	0.125657	0.101474	1	0	0	sig_down
chr4	109333480	109337977	Cdkn2c	10	-	0.0811548	0.406011	0.165895	0.181573	0.0559784	0.255438	0.148779	0.216272	1	0	0	sig_down
chr7	20191570	20214787	Relb	10	-	0.0475409	0.100061	0.0308305	0.0416546	0.0415614	0.170999	0.0443857	0.0618407	1	0	0	sig_up
chr12	66233720	66273567	Mis18bp1	10	-	0.0578513	0.224267	0.0693654	0.093862	0.0516509	0.149065	0.0599231	0.0683586	1	0	0	sig_down
chr11	40562053	40568788	Ccng1	10	-	0.136949	1.78845	1.1083	0.513091	0.0654135	1.14032	1.1812	0.375425	1	0	0	sig_down
chr2	53051117	53078255	Arl6ip6	10	+	0.0577646	0.560761	0.214758	0.221401	0.0711605	0.429548	0.215023	0.192097	1	0	0	sig_down
chr4	132048721	132066371	Sesn2	10	-	0.060904	0.625131	0.325416	0.14664	0.0484494	0.62945	0.490282	0.186547	0	1	0	sig_up
chr7	148401758	148404557	Rassf7	10	+	0.0644934	0.100787	0.50364	1.79387	0.0920257	0.1156	0.6823	1.15412	0	0	0	not_sig
chr10	80639375	80645254	Eef2	10	+	0	0	0.0419637	0.0317543	0.00931	0.173857	0.0403152	0.113924	0	0	0	not_sig
chrX	34731216	34732460	Rnf113a1	10	+	0.053567	0.13603	0.273893	0.618978	0.0355838	0.152829	0.252357	0.582632	0	0	0	not_sig
chr7	146082518	146101189	Bnip3	10	-	0.0388145	0.0786436	0.109473	0.335426	0.0559286	0.0802969	0.207806	0.239479	0	0	0	not_sig
chr4	43667098	43669317	Hint2	10	-	0.0836641	0.034564	0.0501545	0.20227	0.051461	0.0963112	0.109604	0.161895	0	0	0	not_sig
chr7	29937528	29941229	Fam98c	10	-	0.0961998	0.198214	0.563582	0.885132	0.0901608	0.265712	0.791022	0.923009	0	0	0	not_sig
chr8	73929910	73934441	Ankle1	10	+	0.0704475	0.110864	0.181496	0.44912	0.0722085	0.118681	0.141375	0.211504	0	0	0	not_sig
chr2	181423123	181426522	Rgs19	10	-	0.070271	0.103677	0.355083	0.452815	0.0864668	0.201549	0.497335	0.391228	0	0	0	not_sig
chr11	95685813	95693454	Phospho1	10	+	0.0704495	0.114582	0.222813	0.448156	0.0865345	0.156372	0.323537	0.482328	0	0	0	not_sig
chr18	23908948	23910806	Gm15972	10	-	0.0518182	0.0105111	0.0528624	0.0768021	0.0545132	0.0334416	0.0463637	0.0975843	0	0	0	not_sig
chr10	77449693	77472541	Pfkl	10	-	0.0628614	0.128632	0.25473	0.461868	0.0645976	0.153674	0.286975	0.380749	0	0	0	not_sig
chr4	155135300	155136369	Atad3aos	10	+	0.0177628	0.0203767	0.0309466	0.0765862	0.0374709	0.0458032	0.0340168	0.0738463	0	0	0	not_sig
chr4	116801259	116806568	Plk3	10	-	0.0481103	0.0238951	0.0591513	0.111225	0.0544927	0.0370087	0.0554833	0.0823957	0	0	0	not_sig
chr3	94737004	94748680	Selenbp1	10	+	0.0618742	0.109231	0.186243	0.390238	0.0697376	0.153475	0.213258	0.273717	0	0	0	not_sig
chr15	78112937	78136151	Csf2rb2	10	-	0.031035	0.0419998	0.0994833	0.155672	0.0472427	0.0842336	0.204771	0.229016	0	0	0	not_sig
chr8	107800346	107805839	Nol3	10	+	0.0572035	0.0659912	0.0897174	0.237321	0.0713689	0.114779	0.0983238	0.17466	0	0	0	not_sig
chr5	135487991	135489027	Abhd11os	10	-	0.00188	0.0170135	0.0761493	0.0591711	0.00931	0.0381858	0.0529762	0.0707462	0	0	0	not_sig
chrX	103382438	103399038	Pgk1	10	+	0.0653524	0.202426	0.329329	0.648348	0.0698054	0.189841	0.433048	0.532568	0	0	0	not_sig
chr4	118781349	118809934	Slc2a1	10	+	0.0523934	0.104297	0.131458	0.333744	0.0525867	0.13148	0.1831	0.316219	0	0	0	not_sig
chr6	129482201	129483302	1700101I11Rik	10	-	0.0715965	0.0219841	0.0328929	0.105826	0.0217821	0.101777	0.0498518	0.241435	0	0	0	not_sig
chr6	122677826	122692763	Slc2a3	10	-	0.169324	0.226972	0.365194	0.751305	0.148946	0.302243	0.58193	0.859131	0	0	0	not_sig
chr10	80727466	80729671	Mrpl54	10	-	0.0580675	0.0832564	0.123733	0.271687	0.059331	0.136182	0.201892	0.216198	0	0	0	not_sig
chr11	96799129	96805333	Pnpo	10	-	0.0578898	0.0630797	0.115987	0.211234	0.0470422	0.0766341	0.112439	0.162911	0	0	0	not_sig
chr19	4231892	4233634	Pold4	10	+	0.101822	0.0359084	0.131029	0.161962	0.0763878	0.0717153	0.118967	0.218037	0	0	0	not_sig
chr4	87415828	87452227	Mllt3	10	-	0.055453	0.0691803	0.129381	0.223892	0.0656727	0.0912849	0.179797	0.239348	0	0	0	not_sig
chr7	34986345	35015355	Gpi1	10	-	0.0903729	0.262615	0.495074	0.777477	0.0895808	0.314452	0.606728	0.629563	0	0	0	not_sig
chr5	93696598	93705257	Ccng2	10	+	0.0580871	0.136179	0.108133	0.398105	0.0790177	0.154953	0.189868	0.374609	0	0	0	not_sig
chr12	113180201	113182693	5033406O09Rik	10	-	0.124783	0.0882817	0.125415	0.305654	0.104543	0.158309	0.1924	0.345637	0	0	0	not_sig
chr19	5024005	5031972	Slc29a2	10	+	0.0405029	0.0262577	0.0575837	0.0924409	0.045092	0.0425917	0.0321392	0.0669683	0	0	0	not_sig
chr5	150419419	150438890	Hsph1	10	-	0.0677926	0.111446	0.199522	0.334376	0.0695523	0.102134	0.192771	0.369493	0	0	0	not_sig
chr15	74539590	74540804	4933427E11Rik	10	+	0.0646239	0.0240911	0.0657242	0.0980877	0.0489862	0.0723442	0.134321	0.11867	0	0	0	not_sig
chr5	135390119	135391400	Cldn13	10	-	0.050233	0.093068	0.225642	0.277328	0.0869903	0.0919632	0.303296	0.424441	0	0	0	not_sig
chr4	149611432	149622982	Eno1b	10	+	0.129352	0.38048	0.627794	1.08001	0.0906499	0.363838	0.710868	0.700593	0	0	0	not_sig
chr5	114881042	114894036	Mmab	10	-	0.0527353	0.0708613	0.130892	0.214869	0.0376281	0.08483	0.113416	0.135908	0	0	0	not_sig
chr4	149611305	149622982	Eno1	10	+	0.128636	0.386379	0.631604	1.08661	0.091878	0.371329	0.720687	0.710111	0	0	0	not_sig
chr19	4622550	4625617	Rce1	10	-	0.0858471	0.0731526	0.106132	0.234846	0.045353	0.0724606	0.0987769	0.171747	0	0	0	not_sig
chr13	34254832	34270041	Psmg4	10	+	0.0854523	0.0665268	0.232889	0.223547	0.0767798	0.0813851	0.241044	0.20021	0	0	0	not_sig
chr19	5730305	5731732	Sssca1	10	-	0.0455333	0.101094	0.138148	0.285155	0.069648	0.242805	0.255642	0.343967	0	0	0	not_sig
chr8	124957495	124967322	Mvd	10	-	0.0477248	0.0698063	0.116835	0.20513	0.0352378	0.0837403	0.0909621	0.122723	0	0	0	not_sig
chr9	72887524	72890589	2310009A05Rik	10	+	0.075577	0.120651	0.179786	0.349676	0.0729247	0.116011	0.125667	0.244831	0	0	0	not_sig
chr11	23387881	23398039	Ahsa2	10	-	0.115699	0.19303	0.478147	0.564473	0.0788074	0.202505	0.570202	0.49487	0	0	0	not_sig
chr7	51751957	51756504	Fam71e1	10	+	0.0420235	0.0875891	0.159456	0.247801	0.041876	0.0963534	0.170836	0.194948	0	0	0	not_sig
chr11	119204802	119216824	Sgsh	10	-	0.0402663	0.0770082	0.122732	0.217578	0.0354103	0.0936078	0.146419	0.153559	0	0	0	not_sig
chr7	19661548	19668124	Dmwd	10	+	0.0546455	0.0741344	0.119143	0.216687	0.0558384	0.0827014	0.151223	0.283229	0	0	0	not_sig
chr4	99602055	99659899	Pgm2	10	+	0.0645859	0.0630546	0.0857169	0.191153	0.05476	0.084292	0.101347	0.185093	0	0	0	not_sig
chr4	133799220	133801506	Zfp593	10	-	0.108614	0.12369	0.172757	0.365929	0.0643997	0.1765	0.285688	0.38319	0	0	0	not_sig
chr3	20115514	20142080	Cpa3	10	-	0.04586	0.0337509	0.0789359	0.106938	0.0431681	0.0433195	0.121189	0.137693	0	0	0	not_sig
chr1	94804954	94807266	5033417F24Rik	10	-	0.058681	0.107414	0.184531	0.298362	0.0668368	0.112329	0.226054	0.349085	0	0	0	not_sig
chr14	71174187	71178301	Dok2	10	+	0.0690594	0.0786175	0.150312	0.229832	0.0483256	0.112008	0.182026	0.25251	0	0	0	not_sig
chr13	55420583	55423341	Rab24	10	-	0.142324	0.304837	0.825099	0.837981	0.111009	0.252982	0.856085	0.763739	0	0	0	not_sig
chr11	100931407	100938985	Naglu	10	+	0.0541138	0.0496815	0.0904014	0.148929	0.0487449	0.0892009	0.101209	0.13809	0	0	0	not_sig
chr11	95703608	95707045	Gngt2	10	+	0.0137634	0.0251447	0.0449536	0.0688619	0.0495849	0.0685646	0.0414636	0.0846966	0	0	0	not_sig
chr1	75232997	75242267	Dnajb2	10	+	0.0625477	0.0442538	0.0836008	0.138094	0.0853963	0.0709855	0.100709	0.136363	0	0	0	not_sig
chr1	182095368	182126151	Coq8a	10	-	0.0700532	0.0424552	0.148239	0.137565	0.0745767	0.0550063	0.164906	0.121189	0	0	0	not_sig
chr9	65524354	65538107	Oaz2	10	+	0.0660432	0.134623	0.283027	0.362752	0.0641323	0.120008	0.349541	0.271333	0	0	0	not_sig
chr11	72948985	72951796	Gsg2	10	-	0.0495246	0.0588555	0.0697056	0.166217	0.0399017	0.122729	0.107202	0.166642	0	0	0	not_sig
chr2	131679413	131685483	Erv3	10	-	0.0601344	0.130202	0.179382	0.345642	0.0510035	0.140023	0.295343	0.286228	0	0	0	not_sig
chr13	8884851	8891642	Idi1	10	+	0.0725856	0.267763	0.378749	0.687242	0.0643635	0.255564	0.44802	0.570515	0	0	0	not_sig
chr7	125387420	125389065	4930583K01Rik	10	+	0.0395241	0.0830678	0.15031	0.220331	0.108235	0.156732	0.218432	0.188916	0	0	0	not_sig
chr18	42035349	42110848	Prelid2	10	-	0.0668416	0.0649432	0.0966519	0.185143	0.0631452	0.0672496	0.109003	0.158053	0	0	0	not_sig
chr8	125135525	125139491	Trappc2l	10	+	0.0361574	0.0319189	0.0587184	0.0916407	0.0449523	0.0606467	0.0504361	0.0858603	0	0	0	not_sig
chr11	78837098	78848507	Gm11201	10	+	0.0650487	0.0416495	0.0734013	0.12705	0.0692063	0.0604678	0.0930183	0.155784	0	0	0	not_sig
chr1	108049201	108068101	Gm20753	10	-	0.0769825	0.0456088	0.0786613	0.141362	0.0858465	0.0481041	0.0709706	0.115217	0	0	0	not_sig
chr1	146091798	146096234	Rgs1	10	-	0.106444	0.0749126	0.195878	0.223485	0.102043	0.0748092	0.172427	0.320408	0	0	0	not_sig
chr10	34001995	34004691	Tspyl1	10	+	0.0722786	0.141731	0.243557	0.367891	0.0602375	0.131941	0.279923	0.288828	0	0	0	not_sig
chr15	97794659	97800717	Tmem106c	10	+	0.048771	0.0304495	0.0589824	0.092711	0.0619112	0.0636723	0.0683452	0.122535	0	0	0	not_sig
chr2	13495937	13504453	Vim	10	+	0.0754858	0.105427	0.235502	0.28129	0.0833238	0.179029	0.397793	0.335671	0	0	0	not_sig
chr8	37630792	37676997	Dlc1	10	-	0.0528026	0.0642533	0.072795	0.174561	0.0437	0.0755503	0.087895	0.149466	0	0	0	not_sig
chr11	69980124	69984338	Clec10a	10	+	0.0305045	0.0274776	0.041885	0.0774894	0.0436937	0.0172869	0.0647035	0.128249	0	0	0	not_sig
chr11	117710550	117717057	Birc5	10	+	0.0424215	0.0665387	0.0670065	0.174676	0.0623881	0.059361	0.060613	0.14573	0	0	0	not_sig
chr7	132695795	132722988	Il4ra	10	+	0.0377854	0.0469884	0.0830087	0.125961	0.0423914	0.0548891	0.0983013	0.123982	0	0	0	not_sig
chr7	54101173	54110997	Ldha	10	+	0.264932	0.691672	1.15542	1.73209	0.192151	0.630652	1.32809	1.18285	0	0	0	not_sig
chr9	107886554	107888247	Fam212a	10	-	0.194958	1.31442	2.03407	3.16655	0.236614	1.28462	2.53781	2.33753	0	0	0	not_sig
chr7	51723349	51727028	Josd2	10	+	0.0475775	0.0444703	0.0691588	0.123808	0.0485037	0.0447344	0.0846395	0.0910539	0	0	0	not_sig
chr5	114894277	114910599	Mvk	10	+	0.0534775	0.119112	0.214194	0.30007	0.0679172	0.152967	0.153933	0.1595	0	0	0	not_sig
chr8	106750590	106772458	Tk2	10	-	0.074789	0.134045	0.183936	0.3424	0.0713022	0.15832	0.205995	0.276963	0	0	0	not_sig
chr3	100726415	100737934	Trim45	10	+	0.0856444	0.0821267	0.1302	0.223678	0.0749719	0.111846	0.146156	0.152283	0	0	0	not_sig
chrX	50406288	50410367	C430049B03Rik	10	-	0.0517348	0.273663	0.244827	0.65532	0.0371493	0.283462	0.332737	0.434991	0	0	0	not_sig
chr2	25217011	25221146	Uap1l1	10	-	0.0469117	0.119501	0.143981	0.293472	0.0673345	0.241272	0.24951	0.20018	0	0	0	not_sig
chr5	130384409	130387151	Nupr1l	10	+	0.0844202	0.120826	0.170082	0.310584	0.0768976	0.135233	0.203215	0.273716	0	0	0	not_sig
chr5	135408242	135418507	Wbscr27	10	+	0.0542892	0.0948998	0.100683	0.239901	0.0424882	0.11775	0.140382	0.198228	0	0	0	not_sig
chr5	122299036	122304608	Fam109a	10	+	0.0198659	0.0232933	0.0378078	0.0609046	0.0332336	0.0374132	0.0554834	0.0734531	0	0	0	not_sig
chr5	31208888	31210161	Ost4	10	-	0.132398	0.333068	0.333722	0.809485	0.0332811	0.548297	0.553683	0.855275	0	0	0	not_sig
chr4	117347290	117354830	Dmap1	10	-	0.0447387	0.11531	0.240459	0.276043	0.0707043	0.137838	0.234514	0.172914	0	0	0	not_sig
chr4	116791822	116798330	Btbd19	10	-	0.11006	0.271824	0.643195	0.650224	0.110823	0.235662	0.557718	0.578612	0	0	0	not_sig
chr11	57609000	57614969	2010001A14Rik	10	-	0.0211035	0.0654935	0.0909813	0.156283	0.0411737	0.0654867	0.0889586	0.151951	0	0	0	not_sig
chr6	82675020	82724448	Hk2	10	-	0.0739	0.133462	0.162664	0.330345	0.0783265	0.158137	0.181259	0.315371	0	0	0	not_sig
chr10	79372797	79379675	R3hdm4	10	-	0.0468351	0.136579	0.132015	0.326799	0.0403919	0.199285	0.167992	0.195389	0	0	0	not_sig
chr5	31223931	31233621	Khk	10	+	0.0543517	0.0757309	0.114534	0.190596	0.0663777	0.113624	0.121857	0.179895	0	0	0	not_sig
chr11	16871208	16908721	Plek	10	-	0.0807886	0.170299	0.348573	0.408111	0.0893671	0.155772	0.396857	0.441633	0	0	0	not_sig
chr1	94540794	94545418	Otos	10	-	0.0568427	0.0628621	0.106854	0.161348	0.0648537	0.125621	0.100959	0.151928	0	0	0	not_sig
chr15	85637401	85642127	Cdpf1	10	-	0.0376413	0.0851615	0.116652	0.204435	0.0308217	0.12294	0.154497	0.169258	0	0	0	not_sig
chr2	30028966	30033979	Spout1	10	-	0.070283	0.171965	0.333855	0.407231	0.0581049	0.224731	0.266384	0.272237	0	0	0	not_sig
chr2	18919945	18921431	4930426L09Rik	10	+	0.0757151	0.0775981	0.148039	0.200051	0.0629853	0.0426119	0.12317	0.376833	0	0	0	not_sig
chr9	50329721	50336746	Pts	10	-	0.0534116	0.0777428	0.104949	0.193285	0.0664812	0.141797	0.188458	0.202995	0	0	0	not_sig
chr10	126954178	126959500	Shmt2	10	-	0.221877	0.535917	0.523385	1.27684	0.210247	0.566401	0.650024	0.9699	0	0	0	not_sig
chr9	57002847	57006106	Commd4	10	-	0.0538835	0.0622115	0.119593	0.156009	0.0609447	0.0974605	0.130821	0.144333	0	0	0	not_sig
chr17	45692648	45700117	Nfkbie	10	+	0.0461251	0.0568161	0.0693785	0.142766	0.0483623	0.0618304	0.101382	0.149682	0	0	0	not_sig
chr6	8457058	8459161	A430035B10Rik	10	-	0.049234	0.0341438	0.0496054	0.0932907	0.0967749	0.0318567	0.0273901	0.147833	0	0	0	not_sig
chr19	5453162	5457563	Ccdc85b	10	-	0.0632034	0.115912	0.223237	0.275769	0.0694047	0.114119	0.251623	0.218646	0	0	0	not_sig
chr2	32426377	32429091	Dpm2	10	+	0.0831212	0.135496	0.169257	0.329438	0.072297	0.184025	0.193932	0.314108	0	0	0	not_sig
chr16	17925303	17928312	Slc25a1	10	-	0.0587156	0.202783	0.330992	0.465463	0.0474024	0.24552	0.370147	0.330155	0	0	0	not_sig
chr9	59504174	59527182	Pkm	10	+	0.174544	0.579549	0.805866	1.33464	0.15411	0.71373	1.00313	1.01025	0	0	0	not_sig
chr1	34493514	34496517	Ccdc115	10	-	0.104863	0.15187	0.220829	0.370544	0.0547918	0.204672	0.378085	0.323073	0	0	0	not_sig
chr4	140542787	140563616	Atp13a2	10	+	0.0500187	0.0511557	0.0935104	0.129101	0.0505476	0.0547701	0.0992476	0.127937	0	0	0	not_sig
chr5	144090986	144094383	0610040B10Rik	10	+	0.0736949	0.186083	0.257393	0.431354	0.039303	0.232061	0.277158	0.295145	0	0	0	not_sig
chr7	52489001	52494209	Cd37	10	-	0.0512639	0.137349	0.204366	0.315676	0.0699293	0.14637	0.270442	0.343486	0	0	0	not_sig
chr15	98905403	98913840	Troap	10	+	0.0609157	0.0433885	0.0654475	0.115553	0.0637747	0.0641249	0.0395158	0.0608108	0	0	0	not_sig
chr11	116613480	116619197	BC018473	10	+	0.12491	0.20612	0.555779	0.473524	0.11017	0.162556	0.805447	0.48143	0	0	0	not_sig
chr6	34821770	34828065	3110062M04Rik	10	-	0.0954306	0.254328	0.491146	0.572426	0.0981203	0.29643	0.560506	0.599483	0	0	0	not_sig
chr7	19679892	19683694	Six5	10	+	0.044486	0.126726	0.117509	0.289965	0.070201	0.180511	0.125511	0.242685	0	0	0	not_sig
chr7	133938747	133942692	Aldoa	10	-	0.157853	0.568209	0.603882	1.27979	0.122261	0.527358	0.784685	1.12062	0	0	0	not_sig
chr9	37352077	37360330	Nrgn	10	-	0.0656678	0.046522	0.0706294	0.121572	0.0534012	0.0757769	0.122011	0.152435	0	0	0	not_sig
chr8	124431732	124442328	BC048644	10	+	0.069633	0.0391313	0.0749812	0.10621	0.0403051	0.0507327	0.102161	0.106633	0	0	0	not_sig
chr10	129759907	129799698	Tespa1	10	+	0.0505466	0.0648257	0.128655	0.153123	0.0621077	0.0661566	0.131231	0.177602	0	0	0	not_sig
chr17	25236513	25252850	Telo2	10	-	0.0572723	0.0882639	0.182036	0.203617	0.0601162	0.115138	0.163976	0.118849	0	0	0	not_sig
chr7	20094018	20101494	Trappc6a	10	+	0.0889194	0.311271	0.395714	0.693528	0.0697466	0.355793	0.425295	0.517698	0	0	0	not_sig
chr12	74381396	74387698	Trmt5	10	-	0.0722074	0.0882781	0.205722	0.207304	0.055376	0.112078	0.198762	0.150719	0	0	0	not_sig
chr6	82980929	82983465	Dok1	10	-	0.0536672	0.114674	0.19101	0.258762	0.0356064	0.161515	0.181788	0.248502	0	0	0	not_sig
chr9	67678338	67680137	C2cd4a	10	-	0.0658786	0.270333	0.44667	0.58752	0.0572104	0.287631	0.35737	0.277126	0	0	0	not_sig
chr11	72812646	72828699	P2rx1	10	+	0.0403099	0.0319078	0.0833819	0.0779896	0.0516811	0.0596986	0.101342	0.151684	0	0	0	not_sig
chr15	76369372	76372560	Slc52a2	10	+	0.050667	0.0620714	0.0865497	0.145689	0.0501383	0.0649091	0.0719077	0.131486	0	0	0	not_sig
chr1	51526331	51535243	Nabp1	10	-	0.13578	0.139047	0.240409	0.330422	0.173017	0.101791	0.217828	0.348164	0	0	0	not_sig
chr3	37538868	37543521	Spry1	10	+	0.0583853	0.088652	0.122096	0.203446	0.0456191	0.0757509	0.0740732	0.126295	0	0	0	not_sig
chr7	31307244	31320079	Arhgap33	10	-	0.0457283	0.0368454	0.0427921	0.0917447	0.0383622	0.0679088	0.0612031	0.0902006	0	0	0	not_sig
chr7	134534349	134537135	E430018J23Rik	10	-	0.0865061	0.0695912	0.0832594	0.172929	0.0769478	0.130704	0.11973	0.173729	0	0	0	not_sig
chr15	78075240	78093010	Ncf4	10	+	0.0406957	0.0210592	0.0419848	0.0555455	0.0363485	0.044247	0.0450906	0.079777	0	0	0	not_sig
chr17	5798656	5803240	3300005D01Rik	10	+	0.0811452	0.0938586	0.189849	0.214083	0.0609008	0.112135	0.172561	0.207005	0	0	0	not_sig
chr1	34516590	34530624	Ptpn18	10	+	0.07515	0.0720379	0.100638	0.171643	0.0707024	0.0834945	0.12977	0.208415	0	0	0	not_sig
chr5	123157552	123179747	P2rx4	10	+	0.0643242	0.150546	0.233429	0.32672	0.0763275	0.179093	0.320474	0.342988	0	0	0	not_sig
chr4	41685365	41688232	Sigmar1	10	-	0.0480757	0.0719062	0.185876	0.155301	0.0794153	0.109651	0.128076	0.149375	0	0	0	not_sig
chr14	55045745	55048587	Mrpl52	10	+	0.0923636	0.213978	0.230499	0.468827	0.0577795	0.184258	0.278149	0.346026	0	0	0	not_sig
chr7	36371265	36394133	Ankrd27	10	+	0.0785882	0.284228	0.346248	0.604653	0.0571657	0.338609	0.435189	0.486825	0	0	0	not_sig
chr9	75257990	75263344	4933433G15Rik	10	+	0.0918757	0.143013	0.253725	0.313663	0.0945835	0.11955	0.243097	0.323669	0	0	0	not_sig
chr3	89263039	89272931	Pmvk	10	+	0.0848519	0.144258	0.155614	0.321643	0.0602221	0.177774	0.148283	0.159795	0	0	0	not_sig
chr15	78757154	78760895	Lgals1	10	+	0.10598	0.452586	0.533233	0.95481	0.0677788	0.612846	0.855366	0.937936	0	0	0	not_sig
chr8	122333113	122364479	Cotl1	10	-	0.0364371	0.0257057	0.038334	0.0630355	0.0409731	0.0416736	0.0382109	0.0631192	0	0	0	not_sig
chr11	46268432	46294756	Havcr2	10	+	0.0526493	0.0894845	0.142972	0.195401	0.0591236	0.124457	0.23977	0.251026	0	0	0	not_sig
chr10	79132154	79138871	Tpgs1	10	+	0.0516687	0.243252	0.282615	0.51118	0.037225	0.267559	0.328668	0.318204	0	0	0	not_sig
chr19	37509330	37515221	Hhex	10	+	0.160788	0.430728	0.569293	0.920874	0.134477	0.506445	0.63616	0.653583	0	0	0	not_sig
chr8	125748740	125756156	Cdk10	10	+	0.0484738	0.123679	0.149442	0.264812	0.0418166	0.14824	0.172478	0.18292	0	0	0	not_sig
chr8	3621550	3624235	Pet100	10	+	0.0384277	0.0684382	0.099668	0.148258	0.072408	0.130071	0.116349	0.210025	0	0	0	not_sig
chr6	86315676	86320052	Fam136a	10	+	0.150671	0.39333	0.560022	0.831583	0.157608	0.410289	0.54437	0.587073	0	0	0	not_sig
chr2	129195637	129201469	Il1bos	10	+	0.0386701	0.0430248	0.0706837	0.0969055	0.0393232	0.0553904	0.0849465	0.103128	0	0	0	not_sig
chr10	80991476	81007791	Gna11	10	-	0.0440006	0.229345	0.378955	0.464408	0.0511059	0.247311	0.395938	0.447712	0	0	0	not_sig
chr1	40486414	40505256	Il1rl1	10	+	0.0812279	0.0868955	0.132597	0.195096	0.0840608	0.135731	0.167043	0.190268	0	0	0	not_sig
chr2	131059798	131073760	Mavs	10	+	0.0889061	0.172094	0.208261	0.368937	0.0584735	0.214816	0.234566	0.331242	0	0	0	not_sig
chr7	24919181	24928260	Zfp235	10	+	0.0551542	0.0814086	0.138882	0.17478	0.07339	0.112155	0.106852	0.139339	0	0	0	not_sig
chr2	118533252	118554174	Plcb2	10	-	0.0454584	0.0492951	0.0706263	0.110579	0.0568464	0.06685	0.0814105	0.119619	0	0	0	not_sig
chr5	138011067	138029309	Tfr2	10	+	0.0821651	0.272336	0.373101	0.561661	0.0811449	0.318928	0.396284	0.437466	0	0	0	not_sig
chr15	80453912	80483284	Grap2	10	+	0.0419525	0.0917193	0.13045	0.192541	0.0421012	0.104255	0.133468	0.164949	0	0	0	not_sig
chr17	29194418	29216071	Trp53cor1	10	-	0.0578687	0.168759	0.342353	0.336555	0.0509774	0.148552	0.409785	0.292768	0	0	0	not_sig
chr11	70246081	70254330	Arrb2	10	+	0.0574919	0.10633	0.14702	0.224038	0.0539014	0.122096	0.168886	0.253727	0	0	0	not_sig
chr4	115500696	115508788	Mob3c	10	+	0.0525953	0.0731401	0.120329	0.155365	0.0410105	0.105731	0.159581	0.189578	0	0	0	not_sig
chr4	107474863	107549445	Lrp8	10	+	0.0671583	0.0991944	0.142337	0.211299	0.0665106	0.108336	0.138935	0.166136	0	0	0	not_sig
chr11	61302313	61307768	Mapk7	10	-	0.0318998	0.0777012	0.106079	0.160062	0.0420634	0.0971249	0.0970293	0.141703	0	0	0	not_sig
chr2	26439383	26448202	Egfl7	10	+	0.0913977	0.112188	0.151791	0.24387	0.0676536	0.118309	0.163148	0.189327	0	0	0	not_sig
chr6	128313011	128325904	Foxm1	10	+	0.0468938	0.0621543	0.0757066	0.134844	0.043095	0.0616121	0.0695958	0.123421	0	0	0	not_sig
chr2	30027043	30029589	Endog	10	+	0.148458	0.477796	0.768254	0.955784	0.0946718	0.559125	0.737561	0.488982	0	0	0	not_sig
chr17	27259609	27270836	Uqcc2	10	-	0.0533658	0.0886575	0.133904	0.185319	0.0653722	0.106694	0.154364	0.180126	0	0	0	not_sig
chr5	123439362	123448350	A930024E05Rik	10	+	0.0528062	0.0811521	0.0853936	0.174345	0.0595969	0.119411	0.0814263	0.141865	0	0	0	not_sig
chr5	34838744	34856628	Tnip2	10	-	0.0552663	0.0583979	0.17261	0.118745	0.061909	0.079001	0.225248	0.107143	0	0	0	not_sig
chr16	4935163	4939585	Gm16861	10	-	0.0801483	0.257816	0.283322	0.524938	0.0949509	0.330399	0.399016	0.456914	0	0	0	not_sig
chr17	57244807	57247180	Tnfsf9	10	+	0.0376366	0.061463	0.0653337	0.130386	0.0959698	0.0855943	0.0857411	0.305247	0	0	0	not_sig
chr15	74532841	74539752	Jrk	10	-	0.118793	0.347986	0.589829	0.689528	0.108199	0.311252	0.475376	0.408252	0	0	0	not_sig
chr7	151009071	151034315	Dhcr7	10	+	0.057929	0.125647	0.171825	0.255606	0.0679949	0.139971	0.133637	0.181434	0	0	0	not_sig
chr17	57205477	57217933	Dennd1c	10	-	0.0639945	0.0571807	0.0734086	0.12708	0.0505461	0.0775781	0.114544	0.150409	0	0	0	not_sig
chr17	84583268	84587287	Zfp36l2	10	-	0.206957	0.841862	0.966252	1.67953	0.255565	0.910438	1.15797	1.49676	0	0	0	not_sig
chr1	155251315	155261363	E330020D12Rik	10	-	0.0460989	0.0371856	0.0709608	0.0809973	0.0513428	0.0519327	0.0818223	0.077277	0	0	0	not_sig
chr6	34813145	34824946	Tmem140	10	+	0.0691227	0.256299	0.40309	0.498579	0.0703623	0.26796	0.498315	0.455732	0	0	0	not_sig
chr15	99300514	99305161	Bcdin3d	10	-	0.151594	0.283206	0.366061	0.576682	0.123922	0.293748	0.385401	0.435814	0	0	0	not_sig
chr6	124758678	124760634	Spsb2	10	+	0.547932	1.87803	2.76383	3.65549	0.540332	2.34761	3.38603	2.42965	0	0	0	not_sig
chr3	88897509	88905889	Fdps	10	-	0.15199	0.546359	0.718818	1.06719	0.109366	0.573606	0.635175	0.585436	0	0	0	not_sig
chr13	33654354	33660738	Gm6093	10	-	0.238814	0.92832	1.50722	1.77228	0.241641	0.991643	2.16108	1.61141	0	0	0	not_sig
chr16	87496317	87504283	B130034C11Rik	10	+	0.0735279	0.141907	0.257522	0.276869	0.0805911	0.171621	0.180742	0.212499	0	0	0	not_sig
chr8	3676476	3680921	Trappc5	10	+	0.105367	0.206968	0.299431	0.411671	0.0669048	0.252743	0.351447	0.352157	0	0	0	not_sig
chr11	102314610	102331197	Itga2b	10	-	0.0627229	0.140035	0.214508	0.274768	0.0573612	0.147659	0.24706	0.269695	0	0	0	not_sig
chr1	182157134	182186431	Psen2	10	-	0.0718385	0.113474	0.129157	0.233116	0.0757473	0.125499	0.147224	0.235989	0	0	0	not_sig
chr15	76199327	76201841	Hgh1	10	+	0.0745581	0.177633	0.270423	0.347024	0.0579001	0.221734	0.240108	0.210063	0	0	0	not_sig
chr2	165315611	165318814	Trp53rka	10	-	0.0520801	0.0963048	0.114552	0.194788	0.065214	0.101315	0.160592	0.185208	0	0	0	not_sig
chr19	29441927	29462584	Cd274	10	+	0.0527204	0.0833113	0.131846	0.166811	0.0479486	0.0786063	0.145073	0.20414	0	0	0	not_sig
chr16	44820840	44839263	Cd200r4	10	+	0.0347195	0.0589184	0.110982	0.115276	0.049596	0.0915664	0.156314	0.173471	0	0	0	not_sig
chr14	26513655	26519952	Ppif	10	+	0.0631536	0.103768	0.1897	0.204159	0.0770265	0.140256	0.181139	0.201934	0	0	0	not_sig
chr14	32454242	32481383	Btd	10	+	0.0389761	0.0639648	0.0810324	0.129801	0.0472114	0.0789806	0.116899	0.145948	0	0	0	not_sig
chr13	21558915	21560370	Nkapl	10	-	0.0330268	0.013837	0.0225368	0.0338266	0.0195885	0.0629377	0.0189079	0.0544048	0	0	0	not_sig
chr17	34742805	34750394	Agpat1	10	+	0.036406	0.224593	0.24319	0.432821	0.0352284	0.273769	0.284742	0.28238	0	0	0	not_sig
chr6	85083673	85087758	Spr	10	-	0.0522924	0.0719153	0.0798907	0.148733	0.0325182	0.116112	0.0913015	0.0829046	0	0	0	not_sig
chr11	79420580	79436665	Rab11fip4os1	10	-	0.0373112	0.0695781	0.117072	0.13557	0.0489017	0.0883653	0.116071	0.100652	0	0	0	not_sig
chr17	35031503	35033789	Zbtb12	10	+	0.108274	0.448876	0.583106	0.859693	0.0766458	0.494343	0.613079	0.572936	0	0	0	not_sig
chr17	48439362	48451859	Treml2	10	+	0.158986	0.595818	0.856663	1.1349	0.160294	0.643104	1.05794	1.18379	0	0	0	not_sig
chr6	83071821	83075023	Ino80b	10	-	0.0475579	0.309638	0.316861	0.594589	0.0860529	0.369204	0.28913	0.435038	0	0	0	not_sig
chr5	117732659	117737573	Pebp1	10	-	0.055967	0.113438	0.144762	0.223968	0.070675	0.15545	0.156249	0.22403	0	0	0	not_sig
chr8	3493137	3497208	Zfp358	10	+	0.0654442	0.0738718	0.0813069	0.154763	0.0259459	0.085505	0.140858	0.130552	0	0	0	not_sig
chr11	94189314	94200823	Ankrd40	10	+	0.0563601	0.0810594	0.0993333	0.164581	0.0556036	0.117968	0.10893	0.115334	0	0	0	not_sig
chr10	58786043	58836052	P4ha1	10	+	0.0348487	0.0472794	0.0633206	0.0956786	0.037907	0.0508132	0.0783075	0.111413	0	0	0	not_sig
chr15	88953732	88959130	Hdac10	10	-	0.0490393	0.052903	0.0546722	0.111528	0.0357319	0.0788104	0.0541966	0.0718264	0	0	0	not_sig
chr15	78965084	78971681	1700088E04Rik	10	-	0.0712582	0.197705	0.186221	0.389614	0.0660837	0.245629	0.309395	0.409888	0	0	0	not_sig
chr1	75177434	75188584	Atg9a	10	-	0.0906366	0.166993	0.147229	0.337515	0.0624086	0.193444	0.192364	0.256662	0	0	0	not_sig
chr3	90314955	90318252	S100a1	10	-	0.0814728	0.259031	0.519283	0.473282	0.0955973	0.309549	0.496583	0.309433	0	0	0	not_sig
chr15	102109886	102112175	Mfsd5	10	+	0.0662904	0.132633	0.186954	0.257954	0.0202691	0.179406	0.167073	0.24554	0	0	0	not_sig
chr12	4869243	4881165	Mfsd2b	10	-	0.109179	0.336123	0.430257	0.642913	0.107785	0.313898	0.504274	0.462241	0	0	0	not_sig
chr10	81084530	81090067	Sirt6	10	-	0.0693873	0.156566	0.17471	0.305905	0.0685583	0.19669	0.214815	0.21664	0	0	0	not_sig
chr11	60734442	60745369	Map2k3os	10	-	0.0614728	0.0431119	0.0901483	0.0895675	0.0522059	0.0495629	0.0702719	0.109566	0	0	0	not_sig
chr11	72774670	72806545	Atp2a3	10	+	0.0483772	0.062968	0.0908203	0.125559	0.0463295	0.0726517	0.105643	0.135077	0	0	0	not_sig
chr9	110527292	110556665	Nbeal2	10	-	0.0478459	0.119686	0.181422	0.226485	0.0470658	0.141576	0.184571	0.215847	0	0	0	not_sig
chr10	80315569	80317954	Lsm7	10	-	0.0661448	0.104328	0.154233	0.20386	0.053113	0.166367	0.1663	0.14839	0	0	0	not_sig
chr12	29360071	29367039	Adi1	10	+	0.0812222	0.0604427	0.124002	0.124369	0.0786827	0.0761864	0.110674	0.165372	0	0	0	not_sig
chr8	37279117	37312570	Lonrf1	10	-	0.0707621	0.240481	0.282998	0.458206	0.0736337	0.24434	0.317885	0.380889	0	0	0	not_sig
chr7	147311555	147320233	Paox	10	+	0.0440423	0.0773708	0.105669	0.150866	0.0430117	0.0906775	0.104745	0.132536	0	0	0	not_sig
chr10	43298974	43304071	Cd24a	10	+	0.102009	0.249032	0.264799	0.484675	0.0695473	0.20069	0.178571	0.284818	0	0	0	not_sig
chr5	136223089	136254171	Styxl1	10	-	0.040919	0.0466524	0.0518678	0.0958418	0.0417229	0.0488355	0.0517633	0.0623094	0	0	0	not_sig
chr6	116149427	116158011	9530062K07Rik	10	-	0.0600484	0.156402	0.219485	0.296547	0.0460035	0.148741	0.27607	0.249653	0	0	0	not_sig
chr4	134052675	134066152	Paqr7	10	+	0.0367962	0.0587775	0.0723413	0.116081	0.0288257	0.0580638	0.0699855	0.120623	0	0	0	not_sig
chr9	65435011	65443769	Pif1	10	+	0.0505749	0.055898	0.0680798	0.114122	0.0584823	0.0916837	0.0686176	0.101806	0	0	0	not_sig
chr9	108205285	108208490	Tcta	10	-	0.0636102	0.0803917	0.115626	0.159056	0.0668478	0.124419	0.111913	0.164213	0	0	0	not_sig
chr12	86613347	86621385	Acyp1	10	-	0.0579548	0.183097	0.18512	0.350958	0.0695607	0.207149	0.238371	0.269227	0	0	0	not_sig
chr18	38132276	38157228	Arap3	10	-	0.0526694	0.069758	0.0807504	0.139768	0.0570012	0.0872516	0.0944795	0.131499	0	0	0	not_sig
chr4	133683320	133684668	Sh3bgrl3	10	-	0.132984	0.297477	0.4329	0.561275	0.205917	0.25192	0.49909	0.687571	0	0	0	not_sig
chr10	75994349	76019884	Lss	10	+	0.0510294	0.072625	0.130161	0.138384	0.0649369	0.0815973	0.0912698	0.0824532	0	0	0	not_sig
chr8	116159485	116169092	Mon1b	10	+	0.0644854	0.13238	0.181537	0.251868	0.0562431	0.205154	0.215171	0.271754	0	0	0	not_sig
chr8	87425826	87429194	Klf1	10	+	0.079922	0.606403	0.635723	1.12606	0.0586537	0.658801	0.747875	0.922914	0	0	0	not_sig
chr3	88887900	88893953	Rusc1	10	-	0.0612875	0.124554	0.239983	0.227829	0.0815535	0.124189	0.275631	0.130291	0	0	0	not_sig
chr2	32538128	32549695	Fpgs	10	-	0.0406675	0.073601	0.123136	0.138095	0.0549226	0.0834456	0.0981394	0.081239	0	0	0	not_sig
chr11	102977638	102981038	Hexim1	10	+	0.288571	0.791656	1.1648	1.47018	0.34579	0.726731	1.31752	1.42989	0	0	0	not_sig
chr5	150076579	150099729	Alox5ap	10	+	0.0438145	0.0521312	0.0623799	0.104571	0.0411906	0.0729304	0.0710397	0.103295	0	0	0	not_sig
chr11	78776480	78798426	Lgals9	10	-	0.0698952	0.0741662	0.115036	0.145903	0.0654174	0.0926537	0.14775	0.182377	0	0	0	not_sig
chr8	107115367	107120749	Pdp2	10	+	0.0889661	0.167569	0.176484	0.324106	0.0641686	0.133438	0.177808	0.266829	0	0	0	not_sig
chr9	21725452	21731732	Tmem205	10	-	0.0542308	0.192909	0.241304	0.356402	0.0738785	0.204422	0.283929	0.287704	0	0	0	not_sig
chr19	6134388	6141137	Arl2	10	-	0.0467804	0.103357	0.10289	0.198422	0.0538645	0.117619	0.140271	0.146947	0	0	0	not_sig
chr8	124405045	124431586	Slc7a5	10	-	0.0801055	0.100107	0.168904	0.191034	0.070058	0.13297	0.163049	0.186712	0	0	0	not_sig
chr11	121477521	121534465	B3gntl1	10	-	0.0485246	0.0720874	0.108782	0.136984	0.0567456	0.0688149	0.103576	0.137776	0	0	0	not_sig
chr3	89240625	89254874	Pbxip1	10	+	0.0853854	0.189479	0.213685	0.359462	0.0849782	0.25251	0.254927	0.332262	0	0	0	not_sig
chr5	130221402	130224566	Mrps17	10	+	0.0789198	0.207312	0.287128	0.381812	0.0675569	0.20998	0.287823	0.224721	0	0	0	not_sig
chr15	76157826	76161100	Exosc4	10	+	0.0709788	0.27632	0.311029	0.510528	0.0618042	0.285439	0.364628	0.350212	0	0	0	not_sig
chr3	100275458	100293115	Fam46c	10	-	0.0807457	0.208003	0.198765	0.395367	0.0943834	0.198719	0.199307	0.344362	0	0	0	not_sig
chr1	43502595	43627363	Nck2	10	+	0.0788295	0.0705295	0.0985093	0.141625	0.0851365	0.0796059	0.123744	0.156973	0	0	0	not_sig
chr4	140769870	140776029	Rsg1	10	+	0.0340899	0.032352	0.0549754	0.0631231	0.0182719	0.055971	0.0373239	0.0472281	0	0	0	not_sig
chr11	70030293	70034496	Slc16a13	10	-	0.0601193	0.0308501	0.0678282	0.0643153	0.0470239	0.0451754	0.0554388	0.0997452	0	0	0	not_sig
chr19	54119671	54123472	Adra2a	10	+	0.0772371	0.284965	0.314501	0.526483	0.06358	0.29592	0.405266	0.358387	0	0	0	not_sig
chr5	120571104	120589272	Gm10390	10	-	0.0613165	0.14865	0.208405	0.273377	0.0786152	0.179181	0.244538	0.292913	0	0	0	not_sig
chr17	35958657	35959856	Ier3	10	+	0.188218	0.95818	1.111	1.74631	0.542772	0.848026	1.05537	3.07285	0	0	0	not_sig
chr15	89306682	89315281	C230037L18Rik	10	+	0.0399511	0.0723556	0.0779263	0.138354	0.065603	0.0725534	0.08443	0.158514	0	0	0	not_sig
chr2	71711280	71741915	Pdk1	10	+	0.0843405	0.245127	0.271801	0.45565	0.0920141	0.234634	0.276023	0.358431	0	0	0	not_sig
chr19	5601872	5602959	Rnaseh2c	10	+	0.23028	1.15909	1.53222	2.08137	0.136879	1.19507	1.93383	1.5296	0	0	0	not_sig
chr19	17400630	17431157	Gcnt1	10	-	0.0441163	0.1423	0.166766	0.260838	0.04283	0.167573	0.177902	0.184838	0	0	0	not_sig
chr17	26228689	26232415	Nme4	10	-	0.0901002	0.0887512	0.218447	0.16059	0.0460258	0.134384	0.164468	0.0724545	0	0	0	not_sig
chr10	77888414	77890367	Cstb	10	+	0.0307187	0.0383395	0.0608809	0.072047	0.0534596	0.100063	0.11504	0.13045	0	0	0	not_sig
chr15	58765364	58771044	Ndufb9	10	+	0.10317	0.176253	0.272891	0.323538	0.0828822	0.195469	0.284619	0.255273	0	0	0	not_sig
chr4	120339167	120340425	Cited4	10	+	0.0983014	0.532387	0.594577	0.960533	0.0565084	0.858089	0.780237	1.24964	0	0	0	not_sig
chr8	73359036	73363619	Arrdc2	10	-	0.143734	0.242136	0.324544	0.451031	0.193702	0.194139	0.307781	0.415268	0	0	0	not_sig
chr7	133507341	133513082	Lat	10	-	0.0639713	0.0752478	0.107148	0.143504	0.0420724	0.0852358	0.0773146	0.129708	0	0	0	not_sig
chr8	121918791	121934988	Mlycd	10	+	0.0597057	0.148289	0.212499	0.267778	0.0440188	0.18403	0.214253	0.200459	0	0	0	not_sig
chr2	152561986	152563146	Id1	10	+	0.337183	0.895025	1.15629	1.62881	0.457539	0.656784	1.19908	2.7756	0	0	0	not_sig
chr5	37138612	37139918	Bloc1s4	10	-	0.0529215	0.0668557	0.0947561	0.126395	0.0106689	0.164192	0.180696	0.190205	0	0	0	not_sig
chr11	94871192	94887401	Samd14	10	+	0.0702308	0.363989	0.372458	0.659214	0.0904154	0.362649	0.509155	0.618358	0	0	0	not_sig
chr10	77441394	77448183	1810043G02Rik	10	+	0.207201	0.351847	0.558037	0.638369	0.161216	0.348927	0.675964	0.621265	0	0	0	not_sig
chr15	88901627	88906284	1810021B22Rik	10	-	0.022366	0.0271774	0.0383921	0.0512746	0.0348105	0.0473004	0.039644	0.0905193	0	0	0	not_sig
chr13	97418918	97440891	Hmgcr	10	-	0.14327	0.559115	0.88109	0.972083	0.140984	0.502976	0.816003	0.667082	0	0	0	not_sig
chr1	121422730	121425560	Tmem185b	10	+	0.229665	0.514468	0.846566	0.909859	0.150167	0.436362	0.917672	0.658838	0	0	0	not_sig
chr11	115869670	115874033	Galk1	10	-	0.0947241	0.120467	0.096187	0.236556	0.0764422	0.111831	0.141282	0.238353	0	0	0	not_sig
chr16	8633823	8637794	Tmem186	10	-	0.106881	0.262767	0.308066	0.479951	0.0822369	0.335088	0.363205	0.378043	0	0	0	not_sig
chr11	117658973	117668622	6030468B19Rik	10	+	0.0309805	0.0376144	0.0395599	0.0727033	0.0362373	0.0594925	0.0417004	0.059958	0	0	0	not_sig
chr8	74116082	74120166	Pgls	10	+	0.150742	0.417502	0.634404	0.736716	0.10866	0.418758	0.622758	0.515537	0	0	0	not_sig
chr4	126921027	126925053	Smim12	10	+	0.0473405	0.12778	0.150222	0.231697	0.0614915	0.117861	0.127326	0.136408	0	0	0	not_sig
chr9	92437060	92503265	Plod2	10	+	0.0570757	0.0765542	0.0779189	0.146653	0.056974	0.0840138	0.0905747	0.147187	0	0	0	not_sig
chr12	40759877	40763963	Arl4a	10	-	0.0969329	0.11073	0.109577	0.215657	0.0924315	0.132478	0.149524	0.267876	0	0	0	not_sig
chr9	110957337	110959748	Ccrl2	10	-	0.0703491	0.135964	0.0902994	0.260751	0.05588	0.176426	0.118661	0.192987	0	0	0	not_sig
chr8	47082261	47085204	Ankrd37	10	-	0.121898	0.471384	0.60659	0.834464	0.0669995	0.375617	0.621524	0.728162	0	0	0	not_sig
chr1	140748555	140753431	2310009B15Rik	10	-	0.115932	0.183364	0.253931	0.336646	0.14384	0.198501	0.300202	0.24262	0	0	0	not_sig
chr19	29423166	29436361	Plgrkt	10	-	0.0642307	0.10519	0.105277	0.198461	0.054088	0.115028	0.150182	0.182715	0	0	0	not_sig
chr11	100337665	100389314	Acly	10	-	0.0652649	0.148444	0.206872	0.265877	0.0666636	0.161113	0.163353	0.155265	0	0	0	not_sig
chr16	17147059	17148950	Ydjc	10	+	0.104637	0.504866	0.782558	0.866886	0.0865615	0.323136	0.797255	0.487021	0	0	0	not_sig
chr4	118897742	118905329	AU022252	10	-	0.0579979	0.0701598	0.0558416	0.137386	0.0465024	0.0927167	0.0823501	0.108276	0	0	0	not_sig
chr15	83377226	83386141	Mcat	10	-	0.0322357	0.11191	0.133621	0.199444	0.0416967	0.125783	0.138491	0.134206	0	0	0	not_sig
chr1	93308059	93309799	Hes6	10	-	0.0598297	0.130584	0.155018	0.237559	0.0667953	0.104916	0.162615	0.219922	0	0	0	not_sig
chr4	154296318	154302186	Tnfrsf14	10	-	0.0497491	0.0781346	0.0901939	0.145412	0.0527712	0.0911587	0.106625	0.103838	0	0	0	not_sig
chr18	74354952	74367472	Ska1	10	-	0.0376316	0.0804551	0.0821802	0.148298	0.0630481	0.0702319	0.0781515	0.130407	0	0	0	not_sig
chr17	23810574	23812491	Hcfc1r1	10	+	0.148447	0.151015	0.175385	0.291458	0.116797	0.163451	0.188733	0.323237	0	0	0	not_sig
chr5	138705272	138707889	6330418K02Rik	10	+	0.0870841	0.0773671	0.119233	0.147144	0.0364931	0.095255	0.0948259	0.135096	0	0	0	not_sig
chr6	83065499	83068892	Mogs	10	+	0.201836	1.00028	1.23771	1.75068	0.128556	1.09978	1.3847	1.42179	0	0	0	not_sig
chr8	26149616	26212283	Plekha2	10	-	0.0628951	0.126986	0.118802	0.235736	0.0611125	0.142103	0.144654	0.212877	0	0	0	not_sig
chr9	107444539	107448037	Nprl2	10	+	0.0310931	0.0382004	0.0581798	0.0698783	0.0229059	0.0562492	0.0404711	0.0680163	0	0	0	not_sig
chr2	122456360	122458440	Spata5l1	10	+	0.0809744	0.122687	0.278024	0.206413	0.0515175	0.212977	0.181672	0.221888	0	0	0	not_sig
chr19	37450892	37496349	Kif11	10	+	0.0564015	0.056892	0.0382929	0.113229	0.0591697	0.0623673	0.0383059	0.0849498	0	0	0	not_sig
chr7	17616341	17642028	Hif3a	10	-	0.0678186	0.208676	0.217835	0.374481	0.0749804	0.240481	0.266632	0.314892	0	0	0	not_sig
chr4	148524093	148540816	Pgd	10	-	0.0645484	0.177433	0.253612	0.309231	0.0722613	0.219934	0.359273	0.282321	0	0	0	not_sig
chr8	107850263	107852957	Tmem208	10	+	0.0931331	0.197503	0.225318	0.357225	0.0749413	0.184177	0.19965	0.2374	0	0	0	not_sig
chr8	98359822	98377391	Slc38a7	10	-	0.0388134	0.0700818	0.0959513	0.125502	0.0617668	0.100814	0.16178	0.149285	0	0	0	not_sig
chr9	92433638	92437707	B430319G15Rik	10	-	0.043681	0.240677	0.21589	0.429589	0.0622839	0.272693	0.259508	0.382853	0	0	0	not_sig
chr8	125566474	125568502	2810013P06Rik	10	+	0.135823	0.20172	0.273348	0.365911	0.169032	0.243792	0.274118	0.403681	0	0	0	not_sig
chr4	109074883	109078862	Ttc39aos1	10	-	0.0822779	0.0703862	0.0935727	0.135107	0.0587898	0.0796403	0.118736	0.1035	0	0	0	not_sig
chr8	108533515	108535386	Ddx28	10	-	0.0743661	0.0965156	0.0906342	0.183055	0.0668481	0.140006	0.130415	0.0986584	0	0	0	not_sig
chr11	58745789	58752408	Rnf187	10	-	0.0737888	0.124924	0.174005	0.22352	0.0510169	0.13607	0.212031	0.12768	0	0	0	not_sig
chr10	77899491	77927693	Pdxk	10	-	0.0472452	0.0617211	0.0734058	0.114481	0.0473168	0.0644839	0.0678808	0.0999993	0	0	0	not_sig
chr14	62218348	62224782	Trim13	10	+	0.0378982	0.0368984	0.0975472	0.0619904	0.0410854	0.0470916	0.134669	0.0733803	0	0	0	not_sig
chr19	32197216	32285503	Sgms1	10	-	0.0610115	0.105477	0.142587	0.188055	0.0592051	0.123318	0.177539	0.17099	0	0	0	not_sig
chr7	148578058	148588875	Taldo1	10	+	0.0679774	0.245272	0.308482	0.425658	0.102651	0.266884	0.404775	0.507637	0	0	0	not_sig
chr11	120667271	120685861	Fasn	10	-	0.175656	0.486629	0.760433	0.829052	0.165949	0.455463	0.638493	0.512551	0	0	0	not_sig
chr7	152101098	152107042	Oraov1	10	+	0.0634443	0.0401118	0.0414134	0.0815477	0.0436188	0.0744434	0.0733422	0.0996937	0	0	0	not_sig
chr6	90554873	90596406	Slc41a3	10	+	0.08807	0.360131	0.448846	0.621602	0.0876743	0.312191	0.426343	0.450313	0	0	0	not_sig
chrX	131076879	131117679	Btk	10	-	0.0387006	0.0674171	0.101292	0.118156	0.0407081	0.0748053	0.0933839	0.113745	0	0	0	not_sig
chr7	108496582	108561100	Arap1	10	+	0.0465861	0.0769045	0.131899	0.1326	0.0398971	0.0887903	0.160922	0.142903	0	0	0	not_sig
chr3	9403077	9413903	C030034L19Rik	10	+	0.0488121	0.0597439	0.0779406	0.10937	0.0497506	0.0697376	0.0821912	0.128219	0	0	0	not_sig
chr8	107804308	107813428	4931428F04Rik	10	-	0.0469313	0.114386	0.123113	0.203932	0.0474837	0.164058	0.115924	0.171271	0	0	0	not_sig
chr2	148697457	148701248	Cst3	10	-	0.0663428	0.0352277	0.0489056	0.0712706	0.0563384	0.0693807	0.0401162	0.102373	0	0	0	not_sig
chr10	31033210	31047892	Hddc2	10	+	0.0623411	0.0611646	0.0787378	0.114073	0.0580426	0.0559667	0.0769933	0.109581	0	0	0	not_sig
chr14	15179008	15188004	Il3ra	10	+	0.0369309	0.0582279	0.0701573	0.104874	0.029604	0.0615457	0.103091	0.13169	0	0	0	not_sig
chr19	7062400	7066762	Dnajc4	10	-	0.0771194	0.250461	0.277028	0.438376	0.0577624	0.338337	0.309926	0.274458	0	0	0	not_sig
chr1	97484258	97564171	St8sia4	10	-	0.0610748	0.0577709	0.0713632	0.108467	0.0589071	0.0500862	0.0637569	0.0908784	0	0	0	not_sig
chr4	43460595	43467498	Cd72	10	-	0.06301	0.085588	0.0954347	0.156684	0.0697761	0.121889	0.160404	0.226158	0	0	0	not_sig
chr14	55471573	55482995	Homez	10	-	0.0498281	0.0602986	0.0658152	0.111687	0.0609283	0.0866544	0.103147	0.130765	0	0	0	not_sig
chr11	69659873	69665560	Plscr3	10	+	0.0549075	0.164978	0.167202	0.291402	0.0560126	0.272934	0.251388	0.324402	0	0	0	not_sig
chr13	55701256	55711804	B4galt7	10	+	0.0510666	0.144292	0.15889	0.25325	0.0487031	0.157372	0.213231	0.21659	0	0	0	not_sig
chr7	19842278	19857203	Vasp	10	-	0.0770554	0.306193	0.324166	0.532968	0.0675688	0.321817	0.387314	0.514807	0	0	0	not_sig
chr11	120489666	120494861	Mafg	10	-	0.128558	0.356914	0.440616	0.618711	0.133733	0.483149	0.700134	0.665289	0	0	0	not_sig
chr4	119091137	119095025	Ppcs	10	-	0.0526968	0.0912083	0.12251	0.160305	0.0597082	0.126236	0.108417	0.162784	0	0	0	not_sig
chr4	147965621	147968728	Srm	10	+	0.08432	0.473959	0.698211	0.785809	0.0615935	0.327766	0.637117	0.51853	0	0	0	not_sig
chr13	6579119	6648017	Pfkp	10	-	0.093643	0.224226	0.178883	0.40621	0.0866426	0.250737	0.224983	0.345336	0	0	0	not_sig
chr5	137458063	137462774	Znhit1	10	-	0.114975	0.101438	0.110811	0.192852	0.100908	0.17758	0.138815	0.164712	0	0	0	not_sig
chr12	81221532	81233831	2310015A10Rik	10	-	0.0794633	0.34412	0.331848	0.599381	0.0837196	0.376102	0.427033	0.469715	0	0	0	not_sig
chr5	140299547	140302797	Psmg3	10	-	0.087453	0.248946	0.358193	0.420134	0.0844534	0.223042	0.362273	0.264202	0	0	0	not_sig
chr11	78115092	78135956	Spag5	10	+	0.05711	0.0592017	0.0499541	0.112568	0.0590406	0.0682099	0.0515601	0.0899851	0	0	0	not_sig
chr8	125756157	125760109	Spata2l	10	-	0.123656	0.675768	0.80225	1.14431	0.175355	0.734986	0.97111	0.888139	0	0	0	not_sig
chr11	121098549	121117170	Narf	10	+	0.0602559	0.245656	0.201491	0.43311	0.0522852	0.263435	0.245446	0.346192	0	0	0	not_sig
chr3	100742782	100773586	Ttf2	10	-	0.0935849	0.118661	0.141033	0.214537	0.0923015	0.107891	0.122476	0.157198	0	0	0	not_sig
chr7	48628299	48648630	AI987944	10	-	0.04999	0.0495047	0.0645856	0.0905196	0.0481894	0.0609309	0.0648612	0.0775815	0	0	0	not_sig
chr11	96805459	96826374	D030028A08Rik	10	+	0.100768	0.321039	0.430186	0.542076	0.0909884	0.285155	0.409749	0.377212	0	0	0	not_sig
chr6	88148657	88157026	Gata2	10	+	0.119831	1.23302	1.49612	2.05582	0.118168	1.44982	1.83852	1.73232	0	0	0	not_sig
chr19	4184356	4191047	Tbc1d10c	10	-	0.0615268	0.0904424	0.10018	0.16233	0.0604714	0.134602	0.137563	0.164372	0	0	0	not_sig
chr3	153452268	153455051	5730460C07Rik	10	-	0.0772819	0.246336	0.362645	0.409997	0.0886577	0.21949	0.359197	0.460368	0	0	0	not_sig
chr19	6919112	6932701	Ccdc88b	10	-	0.0417132	0.133809	0.178423	0.225654	0.0497276	0.145284	0.202487	0.189775	0	0	0	not_sig
chr13	49358478	49404577	Fgd3	10	-	0.0589459	0.127085	0.174033	0.21726	0.0661573	0.119158	0.18589	0.190262	0	0	0	not_sig
chr11	115761452	115767583	Smim5	10	+	0.122903	0.76701	0.861572	1.29655	0.124754	0.734325	1.02103	1.08698	0	0	0	not_sig
chr17	37091302	37095373	Znrd1	10	-	0.0840011	0.0524568	0.0826338	0.0990599	0.0436681	0.0971541	0.0756261	0.134123	0	0	0	not_sig
chr2	76501090	76511155	Fkbp7	10	-	0.0475559	0.0475676	0.0523646	0.0880057	0.045473	0.0604702	0.0484171	0.0883312	0	0	0	not_sig
chr3	95086856	95100086	Fam63a	10	+	0.399644	0.944537	1.37648	1.5884	0.36199	1.00825	1.62865	1.48676	0	0	0	not_sig
chr9	107490048	107495369	Ifrd2	10	+	0.0932666	0.265575	0.369104	0.445613	0.0700269	0.258044	0.327102	0.297485	0	0	0	not_sig
chr4	53043660	53172767	Abca1	10	-	0.0540456	0.0624596	0.0649302	0.114291	0.0488839	0.0653582	0.061498	0.0905972	0	0	0	not_sig
chr14	45902761	45938247	Ero1l	10	-	0.0533787	0.171249	0.188526	0.293753	0.0666735	0.184673	0.238968	0.264594	0	0	0	not_sig
chr4	32887233	32889229	Lyrm2	10	+	0.0912873	0.164107	0.13946	0.295727	0.0491708	0.13494	0.215161	0.243617	0	0	0	not_sig
chr7	50927400	50933667	Ctu1	10	+	0.0564453	0.110487	0.1488	0.188944	0.0437615	0.106151	0.142098	0.120525	0	0	0	not_sig
chr10	84559763	84565240	Fhl4	10	-	0.0925098	0.22428	0.252169	0.387152	0.100597	0.198032	0.284518	0.309761	0	0	0	not_sig
chr1	94807401	94817162	Rnpepl1	10	+	0.0593165	0.144828	0.172329	0.248099	0.0554822	0.150369	0.179365	0.171693	0	0	0	not_sig
chr10	79865741	79869566	Uqcr11	10	-	0.0424691	0.206321	0.18817	0.355017	0.0403689	0.246453	0.191588	0.260577	0	0	0	not_sig
chr11	98442607	98448559	Ormdl3	10	-	0.0774731	0.29378	0.376431	0.490566	0.0803304	0.277043	0.36322	0.393639	0	0	0	not_sig
chr2	91077302	91078514	A330069E16Rik	10	+	0.0477028	0.0414806	0.104042	0.0675512	0.0669744	0.0602893	0.103643	0.173948	0	0	0	not_sig
chr11	119775123	119780866	Chmp6	10	+	0.0641781	0.10054	0.126698	0.174959	0.0367393	0.160984	0.122203	0.137553	0	0	0	not_sig
chr14	70838554	70843034	Polr3d	10	-	0.0646809	0.0825431	0.130521	0.141058	0.0578806	0.0784176	0.114618	0.0866422	0	0	0	not_sig
chr11	68859138	68865166	Aurkb	10	+	0.0997857	0.160245	0.143577	0.287371	0.0704062	0.111197	0.11317	0.278288	0	0	0	not_sig
chr2	32442597	32455216	St6galnac4	10	+	0.0886379	0.144821	0.265184	0.236179	0.0757857	0.151208	0.234621	0.212455	0	0	0	not_sig
chr9	96665980	96674816	C430002N11Rik	10	+	0.0627936	0.0885411	0.149523	0.147741	0.047056	0.0984466	0.147244	0.134594	0	0	0	not_sig
chr6	124760609	124764314	Tpi1	10	-	0.289982	0.882009	0.87125	1.51479	0.328851	0.954934	1.06385	1.52627	0	0	0	not_sig
chr7	87207595	87220143	Gm21057	10	-	0.0397388	0.0682672	0.0760757	0.118938	0.0464107	0.0857768	0.100425	0.134985	0	0	0	not_sig
chr17	49567688	49594755	Mocs1	10	+	0.0679974	0.112497	0.142532	0.193529	0.0521598	0.146255	0.18625	0.218997	0	0	0	not_sig
chr6	72335214	72340661	Vamp8	10	-	0.215309	1.22211	1.44579	2.02373	0.182903	1.25692	1.95606	1.49105	0	0	0	not_sig
chr2	131036095	131039250	Ap5s1	10	+	0.0592187	0.0536533	0.0320741	0.103206	0.0408822	0.0701326	0.0740878	0.139944	0	0	0	not_sig
chr8	23573085	23587351	Smim19	10	-	0.0525314	0.0746353	0.0910542	0.130033	0.0647795	0.0828767	0.0914382	0.0979086	0	0	0	not_sig
chr7	19576593	19587115	Mypop	10	+	0.0412908	0.168041	0.173598	0.283956	0.0516684	0.213122	0.225372	0.251864	0	0	0	not_sig
chr7	107307786	107309441	Lipt2	10	+	0.155821	0.23999	0.308352	0.412735	0.0888976	0.242451	0.358614	0.491803	0	0	0	not_sig
chr4	150271241	150284030	Park7	10	-	0.0725042	0.216529	0.291864	0.357525	0.0681944	0.256151	0.286361	0.281616	0	0	0	not_sig
chr6	42299826	42308561	Zyx	10	+	0.0512514	0.0808459	0.0798291	0.14269	0.0635717	0.0798863	0.129964	0.143364	0	0	0	not_sig
chr5	73146956	73259687	Tec	10	-	0.0477795	0.0686724	0.0929595	0.117607	0.0514442	0.0843251	0.138922	0.145844	0	0	0	not_sig
chr12	32324919	32339691	Dus4l	10	-	0.0747899	0.0996096	0.138297	0.170956	0.0596552	0.104596	0.114835	0.112756	0	0	0	not_sig
chr8	86781665	86794301	Ccdc130	10	-	0.0705991	0.13726	0.169095	0.233366	0.0760905	0.132355	0.17412	0.1952	0	0	0	not_sig
chrX	148436438	148438985	Hsd17b10	10	+	0.0605686	0.0916471	0.111967	0.158347	0.0404845	0.150262	0.0975913	0.118535	0	0	0	not_sig
chr1	65205189	65225716	Idh1	10	-	0.0880769	0.164794	0.198014	0.281433	0.0924475	0.213239	0.206547	0.25809	0	0	0	not_sig
chr15	76551894	76554275	C030006K11Rik	10	-	0.138965	0.411484	0.484634	0.689798	0.111115	0.393218	0.613837	0.505011	0	0	0	not_sig
chr7	150190950	150205390	Tspan32	10	+	0.37483	1.63881	2.1989	2.66329	0.270545	1.37958	2.14398	2.08468	0	0	0	not_sig
chr9	43029360	43047899	Oaf	10	-	0.0437264	0.0679312	0.0755761	0.118051	0.0425636	0.0813866	0.0736496	0.0985849	0	0	0	not_sig
chr7	72016535	72017926	Ndnl2	10	-	0.0561001	0.12523	0.147773	0.21157	0.0483278	0.348804	0.238319	0.229474	0	0	0	not_sig
chr12	32643343	32746144	Prkar2b	10	-	0.0957334	0.249785	0.318435	0.414835	0.0944579	0.234725	0.348825	0.353515	0	0	0	not_sig
chr13	41111618	41117951	Tmem14c	10	+	0.0956444	0.480427	0.566885	0.789941	0.0667227	0.524464	0.62985	0.51685	0	0	0	not_sig
chr5	140182646	140212287	Micall2	10	-	0.0446611	0.0723285	0.100993	0.12155	0.0439649	0.0757994	0.129504	0.155513	0	0	0	not_sig
chr7	133920488	133924028	Ypel3	10	+	0.0637927	0.0710687	0.0443188	0.132375	0.0239275	0.123237	0.0552047	0.0917298	0	0	0	not_sig
chr6	29644213	29668558	Tspan33	10	+	0.0467008	0.151986	0.19172	0.250121	0.0531459	0.160574	0.209523	0.205383	0	0	0	not_sig
chr8	87225355	87228615	Lyl1	10	+	0.227892	1.62566	1.81092	2.66885	0.172029	1.57953	2.27607	2.2424	0	0	0	not_sig
chr12	112916315	112922113	Trmt61a	10	+	0.0542158	0.167284	0.214998	0.274849	0.055767	0.144373	0.138346	0.143029	0	0	0	not_sig
chr11	5727862	5738019	Polm	10	-	0.0526277	0.0905111	0.0923331	0.156748	0.0594586	0.0897148	0.106032	0.138655	0	0	0	not_sig
chr15	79177949	79189506	Maff	10	+	0.0546205	0.076263	0.0920736	0.131114	0.0565076	0.0788611	0.111954	0.134183	0	0	0	not_sig
chr2	103294060	103325310	Cat	10	-	0.0563856	0.0868904	0.119571	0.145775	0.0747068	0.120348	0.178476	0.185144	0	0	0	not_sig
chr7	16502556	16507720	Selenow	10	-	0.0921713	0.339789	0.380852	0.56185	0.0755394	0.413659	0.53743	0.429679	0	0	0	not_sig
chr7	134275745	134281337	Spn	10	-	0.135664	0.658661	0.652528	1.09447	0.174353	0.759088	0.985853	1.09673	0	0	0	not_sig
chr19	4000579	4002102	Nudt8	10	+	0.117203	0.24156	0.252176	0.410479	0.0541254	0.114882	0.188556	0.232099	0	0	0	not_sig
chr13	55423415	55426633	Prelid1	10	+	0.0860413	0.371351	0.39326	0.61382	0.0571146	0.399659	0.604756	0.477625	0	0	0	not_sig
chr11	116393224	116397989	Sphk1	10	+	0.0840404	0.273108	0.242514	0.463023	0.072626	0.373192	0.367239	0.275004	0	0	0	not_sig
chr11	96814651	96839002	Sp2	10	-	0.166671	0.444117	0.554113	0.729159	0.135577	0.389353	0.52913	0.534496	0	0	0	not_sig
chr2	164286470	164291010	Sys1	10	+	0.0883545	0.284208	0.314437	0.469674	0.0850629	0.379278	0.47939	0.530225	0	0	0	not_sig
chr1	75447084	75470915	Asic4	10	+	0.074145	0.115253	0.107663	0.200484	0.07428	0.150571	0.122803	0.129275	0	0	0	not_sig
chr7	36177170	36181786	Faap24	10	-	0.102975	0.235559	0.272783	0.392101	0.0845908	0.239002	0.24236	0.212723	0	0	0	not_sig
chr2	118639738	118661948	Knstrn	10	+	0.0699596	0.099026	0.0911995	0.173519	0.0828908	0.121443	0.101017	0.131812	0	0	0	not_sig
chr6	124908428	124915547	Cops7a	10	-	0.0824528	0.366526	0.474584	0.586796	0.087054	0.342862	0.429511	0.40367	0	0	0	not_sig
chr5	143633467	143656917	Fbxl18	10	-	0.041457	0.0387412	0.0510881	0.0674143	0.0446965	0.0598459	0.0509968	0.0671444	0	0	0	not_sig
chr11	102110195	102126497	BC030867	10	+	0.0571081	0.0652428	0.0683296	0.114437	0.0441832	0.0630311	0.0643779	0.0909674	0	0	0	not_sig
chr19	6985466	6996298	Esrra	10	-	0.0948209	0.474757	0.644674	0.750606	0.098003	0.436116	0.735895	0.502063	0	0	0	not_sig
chr4	138866658	138874701	Akr7a5	10	+	0.0462426	0.032998	0.0445338	0.0588859	0.032268	0.049532	0.043953	0.0752986	0	0	0	not_sig
chr10	61803354	61812614	Hk1os	10	+	0.0262184	0.0562704	0.0604608	0.0942516	0.0399356	0.0862649	0.0580926	0.0925215	0	0	0	not_sig
chr10	79784027	79792218	Pcsk4	10	-	0.0477884	0.187125	0.184448	0.309163	0.0375629	0.152623	0.180755	0.336151	0	0	0	not_sig
chr17	46783169	46787081	Mrpl2	10	+	0.0494454	0.148018	0.17142	0.241878	0.0555172	0.151095	0.19231	0.201422	0	0	0	not_sig
chr7	19941357	19944832	Cd3eap	10	-	0.0344486	0.337467	0.388589	0.538744	0.0622958	0.349895	0.426366	0.366976	0	0	0	not_sig
chr12	60232439	60291207	Mia2	10	+	0.0759722	0.110271	0.13115	0.185924	0.082061	0.148478	0.165934	0.165714	0	0	0	not_sig
chr11	114529856	114533645	Rpl38	10	+	0.379951	1.00011	1.37161	1.60123	0.237517	0.803885	1.48646	1.18165	0	0	0	not_sig
chr2	155388916	155418546	Gss	10	-	0.0732115	0.262578	0.373356	0.413561	0.0942573	0.321427	0.52684	0.447678	0	0	0	not_sig
chr2	25356297	25360990	Fbxw5	10	+	0.080659	0.116619	0.163933	0.19194	0.0692712	0.133608	0.165503	0.212942	0	0	0	not_sig
chr4	138853919	138866615	Pqlc2	10	-	0.0406681	0.06695	0.0726859	0.112983	0.0400299	0.0991987	0.118501	0.122761	0	0	0	not_sig
chr4	133217339	133228562	Pigv	10	-	0.060229	0.293712	0.355017	0.469457	0.0777859	0.301397	0.426265	0.462734	0	0	0	not_sig
chr12	78339090	78576983	Fut8	10	+	0.0632604	0.150755	0.213228	0.240656	0.064835	0.151157	0.200837	0.211535	0	0	0	not_sig
chr16	20605530	20610822	Alg3	10	-	0.0503868	0.0706476	0.0890652	0.118015	0.0371673	0.0799717	0.0919994	0.150642	0	0	0	not_sig
chr11	4774005	4794203	Nipsnap1	10	+	0.0499559	0.0491533	0.0602659	0.0848086	0.0491525	0.0819156	0.0583103	0.0847048	0	0	0	not_sig
chr8	63966530	63982297	Cbr4	10	+	0.0388635	0.0654688	0.0815281	0.108132	0.0632218	0.0888756	0.0881073	0.0898828	0	0	0	not_sig
chr1	36125244	36163291	Hs6st1	10	+	0.0831167	0.111683	0.14773	0.185492	0.0827263	0.123674	0.1515	0.174023	0	0	0	not_sig
chr11	29411756	29415033	Prorsd1	10	-	0.126703	0.576707	0.643933	0.929444	0.115705	0.42967	0.682708	0.726307	0	0	0	not_sig
chr8	73292074	73300611	Pik3r2	10	-	0.0550263	0.100435	0.0977291	0.169782	0.0464236	0.164894	0.102052	0.151817	0	0	0	not_sig
chr5	23924059	23929348	Cdk5	10	-	0.0417652	0.0447889	0.0582476	0.0758453	0.0381266	0.0820966	0.0744303	0.0555934	0	0	0	not_sig
chr18	62337366	62339635	Adrb2	10	-	0.0521932	0.0318779	0.047985	0.0564062	0.0317805	0.0552839	0.0407038	0.087228	0	0	0	not_sig
chr4	140517185	140535107	Sdhb	10	+	0.0670164	0.18155	0.181274	0.300114	0.0516991	0.222371	0.203649	0.242441	0	0	0	not_sig
chr4	41412180	41427959	Nudt2	10	+	0.0420816	0.0467928	0.065597	0.0778504	0.0539567	0.0552314	0.0672982	0.0851611	0	0	0	not_sig
chr1	87836111	87857630	Gpr55	10	-	0.0536848	0.0576077	0.0998013	0.092545	0.0646127	0.0588509	0.10544	0.110144	0	0	0	not_sig
chr5	97350290	97363886	Gm8013	10	+	0.0504482	0.100514	0.110948	0.16602	0.0642624	0.0984774	0.149691	0.167456	0	0	0	not_sig
chr5	23946857	23951053	Fastk	10	-	0.109454	0.556901	0.579702	0.897942	0.111604	0.663187	0.724119	0.608239	0	0	0	not_sig
chr5	136108523	136122246	Rhbdd2	10	+	0.0893593	0.293413	0.323853	0.474725	0.117702	0.299532	0.377978	0.421804	0	0	0	not_sig
chr14	55232956	55236832	Psmb5	10	-	0.0545828	0.0818002	0.0890792	0.13714	0.0324339	0.121398	0.136651	0.109781	0	0	0	not_sig
chr11	116698745	116704763	Jmjd6	10	-	0.0905468	0.373704	0.347913	0.611378	0.073215	0.422913	0.489145	0.415336	0	0	0	not_sig
chr3	40698198	40740229	Abhd18	10	+	0.0627985	0.0650047	0.0510175	0.115604	0.0534316	0.0750564	0.0646186	0.107	0	0	0	not_sig
chr7	151764227	151768341	Fadd	10	-	0.0622576	0.26272	0.243138	0.429651	0.0898642	0.314023	0.351879	0.463828	0	0	0	not_sig
chr7	142881470	142908062	Mki67	10	-	0.121666	0.459933	0.487714	0.74227	0.187541	0.411343	0.48797	0.694327	0	0	0	not_sig
chr15	82159961	82169256	Naga	10	-	0.0397301	0.154105	0.163141	0.248541	0.0517436	0.2364	0.251935	0.264373	0	0	0	not_sig
chr10	76993092	77028419	Itgb2	10	+	0.0576834	0.110502	0.155426	0.17551	0.0628373	0.11769	0.186652	0.180297	0	0	0	not_sig
chr15	102126723	102154787	Espl1	10	+	0.0577954	0.064705	0.0570365	0.112821	0.0492558	0.0657417	0.0502267	0.076699	0	0	0	not_sig
chr15	97614795	97623123	Slc48a1	10	+	0.237174	1.20759	1.43698	1.90119	0.219661	1.14297	1.6807	1.60419	0	0	0	not_sig
chr19	4878667	4885397	Zdhhc24	10	+	0.0903767	0.331843	0.351069	0.534538	0.0839632	0.308896	0.377493	0.312664	0	0	0	not_sig
chr17	27156756	27165571	Bak1	10	-	0.0474984	0.204859	0.198882	0.331574	0.0591846	0.192509	0.186693	0.241434	0	0	0	not_sig
chr19	29578152	29596477	A930007I19Rik	10	-	0.0465601	0.080784	0.107368	0.129553	0.0464783	0.0917194	0.163022	0.144292	0	0	0	not_sig
chr9	105031667	105034135	Nudt16	10	-	0.0641402	0.075271	0.0524396	0.132672	0.0598232	0.0921743	0.103526	0.14143	0	0	0	not_sig
chr8	106774760	106787347	Cklf	10	+	0.0531706	0.102866	0.109325	0.168835	0.0672748	0.13825	0.126459	0.212901	0	0	0	not_sig
chr7	134525773	134530680	9130019O22Rik	10	-	0.0622702	0.10365	0.126271	0.168368	0.0311348	0.161903	0.136498	0.117891	0	0	0	not_sig
chr11	59220651	59263458	Snap47	10	-	0.043867	0.0679034	0.0660042	0.113835	0.0483805	0.0864701	0.0841921	0.0986018	0	0	0	not_sig
chr16	17130230	17132476	Sdf2l1	10	-	0.0934032	0.204398	0.273129	0.322563	0.0822381	0.218964	0.25833	0.320347	0	0	0	not_sig
chr7	148594082	148600024	Pddc1	10	-	0.0372189	0.1022	0.0827215	0.169786	0.056418	0.152346	0.121281	0.147665	0	0	0	not_sig
chr8	112741859	112748389	Cmtr2	10	+	0.056188	0.0749628	0.126021	0.116671	0.0404875	0.0865435	0.11188	0.0945287	0	0	0	not_sig
chr11	70501862	70513657	Inca1	10	-	0.0548088	0.0559797	0.0610015	0.0953243	0.0530312	0.0678909	0.0803975	0.103863	0	0	0	not_sig
chr14	55082983	55089128	Lrp10	10	+	0.0483899	0.274722	0.226188	0.447514	0.074227	0.26896	0.321601	0.443259	0	0	0	not_sig
chr10	79689342	79707889	Mum1	10	+	0.050008	0.138589	0.130342	0.226578	0.0500994	0.175327	0.159932	0.167612	0	0	0	not_sig
chr2	79095582	79173271	Itga4	10	+	0.0649932	0.157199	0.175079	0.252998	0.0655977	0.14469	0.140519	0.180924	0	0	0	not_sig
chr6	128307017	128312840	Rhno1	10	-	0.0912956	0.241852	0.231639	0.394353	0.0768745	0.27672	0.235232	0.346816	0	0	0	not_sig
chr7	142729506	142877977	Ptpre	10	+	0.0872479	0.282612	0.328698	0.446052	0.0767094	0.249473	0.302275	0.336441	0	0	0	not_sig
chr2	25048239	25052333	Tor4a	10	-	0.097329	0.633233	0.704153	0.990605	0.135525	0.803822	1.065	0.957332	0	0	0	not_sig
chr14	56159102	56168854	Pck2	10	+	0.0729539	0.0804502	0.0908041	0.134761	0.0706609	0.151203	0.137635	0.13465	0	0	0	not_sig
chr5	135625580	135638532	Tbl2	10	+	0.0544665	0.154616	0.163437	0.247905	0.0446368	0.215584	0.145366	0.165725	0	0	0	not_sig
chr13	54685551	54691435	Nop16	10	-	0.0725791	0.188406	0.230182	0.297095	0.0631466	0.218807	0.230044	0.217817	0	0	0	not_sig
chr11	106017569	106021456	Limd2	10	-	0.22323	1.3681	1.47939	2.14718	0.234105	1.60982	1.94743	1.95513	0	0	0	not_sig
chr2	154412779	154429409	Pxmp4	10	-	0.0396425	0.0482056	0.0593638	0.0790598	0.0431215	0.0703916	0.0631585	0.0906112	0	0	0	not_sig
chr19	29141790	29143993	Gm9895	10	+	0.0625778	0.0695997	0.0923879	0.113641	0.0479222	0.0744584	0.0615138	0.20267	0	0	0	not_sig
chr1	132628552	132641199	AA986860	10	+	0.18291	0.679339	0.900903	1.04382	0.178234	0.71488	1.05933	1.04129	0	0	0	not_sig
chr1	163899318	163903566	Pigc	10	+	0.0925849	0.213708	0.239978	0.341767	0.109896	0.195404	0.23402	0.30498	0	0	0	not_sig
chr4	116944067	116962060	Rnf220	10	-	0.0757073	0.252525	0.325046	0.390161	0.0836309	0.293904	0.365691	0.265537	0	0	0	not_sig
chr8	107788547	107793226	Fbxl8	10	+	0.0483652	0.124373	0.0955182	0.206115	0.0429397	0.185139	0.145703	0.200479	0	0	0	not_sig
chr9	95755836	95757936	1700065D16Rik	10	-	0.0881323	0.0492695	0.0721886	0.0854041	0.0872778	0.043506	0.0303063	0.231406	0	0	0	not_sig
chr6	66985089	66987401	Gadd45a	10	-	0.178339	0.620875	0.740737	0.968233	0.119714	0.50423	0.591091	0.723789	0	0	0	not_sig
chr12	112947700	112951164	Bag5	10	-	0.0407545	0.0836827	0.0971273	0.133523	0.0736409	0.121579	0.100916	0.104329	0	0	0	not_sig
chr1	37929050	37933143	Lipt1	10	+	0.0866514	0.300701	0.393261	0.462311	0.0766755	0.351831	0.417908	0.348467	0	0	0	not_sig
chr10	79780999	79783293	2310011J03Rik	10	-	0.0554467	0.260342	0.315021	0.401905	0.106998	0.271801	0.325043	0.371277	0	0	0	not_sig
chr9	21034173	21043776	Keap1	10	-	0.10769	0.433244	0.419845	0.690707	0.0963542	0.513136	0.553422	0.544443	0	0	0	not_sig
chr11	116938096	116940269	Snhg20	10	+	0.071888	0.688068	0.957935	1.0258	0.100088	0.614968	0.931939	0.930873	0	0	0	not_sig
chr15	61816895	61821916	Myc	10	+	0.176557	1.05009	1.20763	1.62377	0.15249	0.740104	0.974958	1.01055	0	0	0	not_sig
chr11	5688485	5700983	Dbnl	10	+	0.061961	0.25913	0.247419	0.412772	0.0588959	0.316399	0.329651	0.45303	0	0	0	not_sig
chr19	41986360	41993155	Pgam1	10	+	0.0702116	0.403644	0.419547	0.63172	0.0765191	0.380343	0.513248	0.479497	0	0	0	not_sig
chr11	98299021	98300302	Mien1	10	-	0.0729514	0.0430737	0.0230968	0.0812488	0.0555673	0.0350824	0.0593513	0.161524	0	0	0	not_sig
chr7	4796561	4817781	Isoc2b	10	-	0.0489891	0.0547612	0.0507257	0.0926228	0.0442344	0.0693694	0.0587053	0.0974571	0	0	0	not_sig
chr6	113392510	113398223	Jagn1	10	+	0.0683071	0.0977255	0.124508	0.155872	0.0557044	0.113111	0.120413	0.125072	0	0	0	not_sig
chr7	51502091	51507689	2410002F23Rik	10	+	0.191658	0.557854	0.751806	0.85257	0.147352	0.481409	0.722297	0.569599	0	0	0	not_sig
chr2	168056121	168057803	Mocs3	10	+	0.0874639	0.872479	1.05175	1.32254	0.0842533	0.928451	1.18267	0.989554	0	0	0	not_sig
chr11	70577948	70586431	Zfp3	10	+	0.0489667	0.104665	0.150143	0.15956	0.0479313	0.113911	0.145863	0.155735	0	0	0	not_sig
chr7	20091152	20093680	Bloc1s3	10	-	0.143848	0.649601	0.811932	0.990186	0.125387	0.710741	0.72887	0.786021	0	0	0	not_sig
chr7	16857361	16859041	Inafm1	10	-	0.341457	1.19298	1.35344	1.85608	0.291655	1.23447	1.56982	1.40384	0	0	0	not_sig
chr8	119505727	119517349	Gcsh	10	-	0.0444045	0.0365321	0.072289	0.0557565	0.0387959	0.0447602	0.0479807	0.0699458	0	0	0	not_sig
chr18	35713063	35717970	Snhg4	10	+	0.456179	1.55764	1.7508	2.4278	0.235141	1.33971	1.65199	1.49926	0	0	0	not_sig
chr11	78564007	78565231	Fam58b	10	-	0.0320877	0.107608	0.0662199	0.178418	0.0377897	0.15977	0.162999	0.147006	0	0	0	not_sig
chr9	7848700	7873170	Birc3	10	-	0.067641	0.177943	0.173932	0.284114	0.0630773	0.179727	0.218234	0.237147	0	0	0	not_sig
chr17	23892389	23908558	Flywch1	10	-	0.0543716	0.101537	0.0909808	0.165875	0.0497981	0.137862	0.10972	0.12873	0	0	0	not_sig
chr11	6406550	6420961	Myo1g	10	-	0.0606684	0.34597	0.423582	0.524938	0.0542367	0.335419	0.489168	0.448568	0	0	0	not_sig
chr16	36043929	36071601	Fam162a	10	-	0.090595	0.420681	0.402979	0.662666	0.0823471	0.372963	0.449211	0.436901	0	0	0	not_sig
chr17	46440178	46464972	Abcc10	10	-	0.0506581	0.0630959	0.0741836	0.10198	0.049341	0.0619599	0.0635652	0.0831014	0	0	0	not_sig
chr14	67487686	67489842	Gm5464	10	+	0.115417	0.430084	0.441281	0.674411	0.0462449	0.498811	0.437925	0.629466	0	0	0	not_sig
chr15	81958351	81972632	Ccdc134	10	+	0.0600423	0.195598	0.231838	0.301657	0.0667478	0.244243	0.21284	0.222174	0	0	0	not_sig
chr8	70018773	70026477	Nat2	10	+	0.0654964	0.129391	0.136357	0.206415	0.0685433	0.153099	0.156108	0.166283	0	0	0	not_sig
chr11	89843857	89864208	Pctp	10	-	0.0497253	0.0360659	0.0496661	0.0597313	0.0505294	0.0630574	0.0596321	0.0867262	0	0	0	not_sig
chr11	70048705	70051416	0610010K14Rik	10	-	0.106252	0.208491	0.22987	0.330568	0.0915857	0.340626	0.356141	0.318304	0	0	0	not_sig
chr15	76709705	76722824	Zfp7	10	+	0.0587903	0.149603	0.178394	0.232017	0.0508043	0.171224	0.180033	0.180733	0	0	0	not_sig
chr18	38117087	38129385	Fchsd1	10	-	0.0398047	0.0384015	0.0279193	0.0666052	0.0413613	0.0390293	0.0357367	0.077347	0	0	0	not_sig
chr8	74763916	74781285	Ap1m1	10	+	0.0473811	0.113675	0.125393	0.178642	0.0682841	0.125084	0.17752	0.17276	0	0	0	not_sig
chr11	100484268	100488916	Nkiras2	10	+	0.0662424	0.547013	0.596541	0.837607	0.0878849	0.534284	0.67636	0.740599	0	0	0	not_sig
chr11	20991326	21050330	Peli1	10	+	0.0780312	0.315467	0.522667	0.453237	0.0843221	0.281792	0.552444	0.389352	0	0	0	not_sig
chr15	98860321	98868536	Tuba1c	10	+	0.287418	0.459432	0.582709	0.719511	0.375677	0.443256	0.649965	0.899132	0	0	0	not_sig
chr12	33505199	33538234	Nampt	10	+	0.053001	0.086909	0.0900947	0.139818	0.0577543	0.108826	0.088477	0.121779	0	0	0	not_sig
chrX	131252476	131256451	Armcx1	10	+	0.0210391	0.0994886	0.0750904	0.159881	0.0515065	0.157005	0.0940274	0.147946	0	0	0	not_sig
chr6	57634732	57642072	Pyurf	10	-	0.0951765	0.197415	0.253137	0.304205	0.0783558	0.199236	0.253622	0.193051	0	0	0	not_sig
chr4	56815200	56822477	Fam206a	10	+	0.0823883	0.360977	0.424514	0.550742	0.0805896	0.31621	0.427904	0.411063	0	0	0	not_sig
chr17	37085299	37088737	Ppp1r11	10	-	0.0855404	0.332689	0.23748	0.539345	0.054366	0.325504	0.346538	0.495386	0	0	0	not_sig
chr17	27110123	27113148	Zbtb9	10	+	0.0430475	0.1231	0.104411	0.197025	0.0523867	0.162255	0.172005	0.237886	0	0	0	not_sig
chr4	138903354	138908491	Mrto4	10	-	0.116295	0.20445	0.242768	0.319481	0.0558984	0.16492	0.278447	0.201278	0	0	0	not_sig
chr16	91465348	91470368	A930006K02Rik	10	+	0.0433634	0.0464949	0.0504768	0.0758969	0.0529648	0.0372765	0.0389898	0.0829983	0	0	0	not_sig
chr17	23687765	23698601	6330415G19Rik	10	+	0.0437138	0.0642714	0.0882116	0.0987493	0.0417312	0.0800679	0.0747452	0.0740799	0	0	0	not_sig
chr17	35998262	36002345	Nrm	10	+	0.0455399	0.30623	0.281838	0.4757	0.0613573	0.420591	0.451093	0.551227	0	0	0	not_sig
chr10	81069052	81072581	BC025920	10	+	0.0575435	0.211596	0.286662	0.313392	0.0910782	0.188059	0.220303	0.345503	0	0	0	not_sig
chr12	83271002	83552771	Sipa1l1	10	+	0.0702861	0.118443	0.105167	0.191717	0.0721896	0.11183	0.126608	0.179851	0	0	0	not_sig
chr2	131645741	131673392	5330413P13Rik	10	-	0.0444941	0.04812	0.0476498	0.0790757	0.0423637	0.0495171	0.0491874	0.0743519	0	0	0	not_sig
chr8	59961498	59966657	Sap30	10	-	0.0473541	0.0894665	0.0535857	0.149192	0.044932	0.178176	0.0957848	0.202279	0	0	0	not_sig
chr1	121804477	121809745	Tmem177	10	-	0.146992	0.229094	0.235669	0.365517	0.126632	0.239047	0.279717	0.299518	0	0	0	not_sig
chr3	27052947	27055941	1700125G22Rik	10	+	0.0474824	0.0174278	0.0366531	0.0289957	0.0385653	0.0485634	0.0164579	0.0828564	0	0	0	not_sig
chr2	92292921	92299951	Slc35c1	10	-	0.0569406	0.145779	0.173631	0.22277	0.0659162	0.164089	0.183699	0.200458	0	0	0	not_sig
chr8	47292697	47296363	Slc25a4	10	-	0.0594404	0.218973	0.251073	0.332859	0.0881108	0.292095	0.333198	0.282761	0	0	0	not_sig
chr19	7070620	7073536	Trpt1	10	+	0.294004	1.09726	1.56726	1.60233	0.260401	1.16946	1.54554	1.30583	0	0	0	not_sig
chr7	150659659	150685237	Slc22a18	10	+	0.0433425	0.029745	0.0321471	0.0503008	0.0412514	0.0389642	0.0359761	0.0662822	0	0	0	not_sig
chr7	31093771	31099322	Alkbh6	10	+	0.0384999	0.0540388	0.0628972	0.0849839	0.0403568	0.084352	0.0782126	0.0721234	0	0	0	not_sig
chr7	25155281	25170231	Kcnn4	10	+	0.0621802	0.172684	0.171417	0.269149	0.0504761	0.153821	0.125365	0.179862	0	0	0	not_sig
chr13	49516591	49558429	Ippk	10	+	0.0605196	0.0907971	0.140422	0.135076	0.0566117	0.102712	0.138475	0.11484	0	0	0	not_sig
chr8	42425999	42460051	Asah1	10	-	0.0644367	0.128863	0.197989	0.188949	0.0649167	0.114025	0.245219	0.167726	0	0	0	not_sig
chr14	123290081	123312387	Ggact	10	-	0.0837252	0.113305	0.13345	0.177967	0.0903001	0.124922	0.120708	0.107169	0	0	0	not_sig
chr8	124967555	124970376	9330133O14Rik	10	+	0.0981946	0.554982	0.422393	0.875732	0.0611678	0.457246	0.563598	0.629385	0	0	0	not_sig
chr10	17933490	17954787	Ccdc28a	10	-	0.0511588	0.0678861	0.0444643	0.113833	0.0596887	0.081611	0.0653484	0.0995043	0	0	0	not_sig
chr2	165102021	165113287	Slc35c2	10	-	0.0608066	0.20861	0.262972	0.311168	0.0707183	0.203093	0.27506	0.228039	0	0	0	not_sig
chr17	32173106	32199807	Rrp1b	10	+	0.0781129	0.216587	0.313494	0.316811	0.076218	0.20482	0.275604	0.24237	0	0	0	not_sig
chr19	5603013	5609707	Kat5	10	-	0.0864967	0.741461	0.865288	1.10243	0.105564	0.808152	1.00976	0.696708	0	0	0	not_sig
chr4	118293403	118300381	Ebna1bp2	10	+	0.0627262	0.145905	0.197775	0.217318	0.052467	0.158211	0.20124	0.173758	0	0	0	not_sig
chr17	35792579	35804537	Vars2	10	-	0.0508546	0.0839018	0.0877612	0.132193	0.0466311	0.0995936	0.100017	0.10126	0	0	0	not_sig
chr8	3458816	3467648	Pex11g	10	-	0.0606852	0.135381	0.172562	0.204051	0.0628092	0.120307	0.230128	0.194858	0	0	0	not_sig
chr3	122585509	122627034	4933405D12Rik	10	-	0.0628823	0.099463	0.0871486	0.160295	0.0614222	0.0918989	0.103963	0.145321	0	0	0	not_sig
chr6	125165598	125172324	Vamp1	10	+	0.07101	0.0639066	0.0751212	0.103144	0.05295	0.0713306	0.0752745	0.112059	0	0	0	not_sig
chr8	122284486	122302316	Tldc1	10	-	0.0332921	0.0507598	0.0547493	0.0797145	0.0385803	0.0612319	0.0659657	0.0830391	0	0	0	not_sig
chr10	105011606	105020926	Gm15663	10	+	0.0538682	0.0399974	0.0481485	0.0654074	0.0438046	0.0709453	0.0628127	0.0986701	0	0	0	not_sig
chr8	109936388	109948938	Nob1	10	-	0.0704453	0.193328	0.254666	0.286075	0.0442493	0.196171	0.220432	0.189091	0	0	0	not_sig
chr15	100135247	100144779	Mettl7a1	10	+	0.0498648	0.0826227	0.0675722	0.133279	0.0419637	0.130486	0.109286	0.125504	0	0	0	not_sig
chr2	4480799	4535089	Frmd4a	10	+	0.0576253	0.120563	0.109353	0.1901	0.0543173	0.135991	0.128706	0.194336	0	0	0	not_sig
chr12	80276537	80292806	Rdh11	10	-	0.0530291	0.102836	0.0997112	0.161303	0.0520032	0.103661	0.104846	0.125563	0	0	0	not_sig
chr2	118843514	118855129	Ccdc32	10	-	0.054448	0.109566	0.113708	0.169953	0.0437541	0.101805	0.126033	0.139817	0	0	0	not_sig
chr8	3500518	3515231	Mcoln1	10	+	0.0334749	0.0926625	0.0876722	0.143823	0.0487188	0.136917	0.162001	0.14239	0	0	0	not_sig
chr11	69137487	69139295	Trappc1	10	+	0.0386614	0.0690056	0.0542226	0.111129	0.0431729	0.0667437	0.0851446	0.128452	0	0	0	not_sig
chr8	73890746	73893631	Use1	10	+	0.0913821	0.675283	0.697928	1.01559	0.122639	0.802274	0.951325	0.745531	0	0	0	not_sig
chr11	94887571	94902685	Pdk2	10	-	0.1325	0.323769	0.35347	0.494532	0.145993	0.347564	0.430753	0.458844	0	0	0	not_sig
chr5	138700885	138705280	BC037034	10	-	0.10123	0.442208	0.532982	0.654659	0.0898443	0.554281	0.672588	0.575679	0	0	0	not_sig
chr1	38920717	38955005	Chst10	10	-	0.0771082	0.0721882	0.0881937	0.114489	0.0642376	0.0768809	0.0970169	0.122136	0	0	0	not_sig
chr13	67393386	67407348	Zfp457	10	-	0.0503236	0.0685336	0.089447	0.104524	0.0546024	0.0812251	0.0860958	0.084435	0	0	0	not_sig
chr10	110943341	110945705	Phlda1	10	+	0.140586	0.420978	0.489019	0.631847	0.0648025	0.450078	0.601965	0.964813	0	0	0	not_sig
chr2	152584467	152656453	Bcl2l1	10	-	0.0589446	0.103744	0.131431	0.156578	0.0544937	0.118612	0.156593	0.181468	0	0	0	not_sig
chr1	94533721	94538525	Myeov2	10	-	0.111352	0.270549	0.363661	0.398329	0.093741	0.367199	0.462505	0.405137	0	0	0	not_sig
chr17	25411068	25412473	Gm17801	10	+	0.0723198	0.271328	0.314844	0.404513	0.0776216	0.386089	0.452443	0.780963	0	0	0	not_sig
chr6	86335999	86347144	Pcyox1	10	-	0.0499463	0.0979209	0.0966271	0.15254	0.0512306	0.131155	0.0998477	0.138604	0	0	0	not_sig
chr4	59327554	59451505	Susd1	10	-	0.0528194	0.0787178	0.0942635	0.120793	0.0525523	0.0876174	0.105967	0.111189	0	0	0	not_sig
chr11	116033196	116060359	Acox1	10	-	0.052278	0.0981406	0.107229	0.150954	0.0527388	0.126714	0.146814	0.18304	0	0	0	not_sig
chr7	57014475	57029369	Htatip2	10	+	0.0688159	0.148713	0.17293	0.225231	0.0837148	0.190091	0.279588	0.273843	0	0	0	not_sig
chr10	78037244	78047247	Ilvbl	10	+	0.0523869	0.0896234	0.111512	0.135633	0.0609257	0.121633	0.110321	0.158427	0	0	0	not_sig
chr3	37303903	37318518	Nudt6	10	-	0.0520606	0.0784467	0.0731208	0.124523	0.0509344	0.0816768	0.0849395	0.104002	0	0	0	not_sig
chr6	72318042	72330462	Vamp5	10	-	0.201069	1.10122	1.2528	1.63258	0.17231	0.990532	1.20478	1.09181	0	0	0	not_sig
chr11	64792536	64815578	Elac2	10	+	0.0495707	0.0708277	0.113496	0.10279	0.0596088	0.0781677	0.117817	0.090981	0	0	0	not_sig
chr1	194999662	195004026	A130010J15Rik	10	+	0.129153	0.141651	0.200444	0.214873	0.0996728	0.0818086	0.131774	0.18399	0	0	0	not_sig
chr9	42220399	42280309	Tbcel	10	-	0.0552443	0.14446	0.180337	0.21432	0.0702362	0.191364	0.263059	0.208002	0	0	0	not_sig
chr7	13551212	13559171	Zfp324	10	+	0.0693176	0.168628	0.184292	0.256201	0.0393095	0.210324	0.181122	0.196275	0	0	0	not_sig
chr17	45722148	45729342	Slc29a1	10	-	0.0581369	0.218221	0.23388	0.328409	0.0628928	0.291075	0.298564	0.359751	0	0	0	not_sig
chr1	173200458	173207026	B4galt3	10	+	0.170047	0.900465	0.768844	1.38688	0.171878	0.991441	1.19187	1.19274	0	0	0	not_sig
chr15	63918401	64144235	Asap1	10	-	0.0543194	0.142903	0.161746	0.215333	0.0566519	0.146986	0.181829	0.183616	0	0	0	not_sig
chr5	111077437	111082401	Noc4l	10	-	0.0667989	0.116538	0.11899	0.181032	0.0621704	0.109773	0.13836	0.132515	0	0	0	not_sig
chr1	138308492	138312096	9230116N13Rik	10	-	0.0724379	0.139874	0.158964	0.212937	0.127341	0.208836	0.220744	0.233837	0	0	0	not_sig
chr16	18066495	18071725	Dgcr6	10	+	0.0391464	0.0455633	0.0420261	0.0733566	0.0420818	0.0571365	0.05254	0.0387548	0	0	0	not_sig
chr11	70457528	70460541	Slc25a11	10	-	0.0661709	0.231333	0.231727	0.351086	0.0737058	0.184569	0.257879	0.423412	0	0	0	not_sig
chr6	114812107	114871770	Vgll4	10	-	0.056696	0.100636	0.107004	0.154953	0.0561737	0.127698	0.118354	0.16415	0	0	0	not_sig
chr6	29150436	29162297	Impdh1	10	-	0.0372941	0.0287867	0.0380568	0.0454087	0.0435233	0.0465276	0.0542432	0.0696501	0	0	0	not_sig
chr11	121083902	121090254	BC017643	10	-	0.0639767	0.286389	0.342607	0.42034	0.0657279	0.273028	0.370601	0.397396	0	0	0	not_sig
chr17	37095536	37102568	Znrd1as	10	+	0.0597695	0.108375	0.101794	0.169221	0.0634034	0.111444	0.118105	0.142287	0	0	0	not_sig
chr13	38694574	38726978	Bloc1s5	10	-	0.0550306	0.136786	0.145288	0.207489	0.0571983	0.153503	0.180249	0.182765	0	0	0	not_sig
chr2	32270006	32279586	Slc25a25	10	-	0.0446153	0.0699821	0.0910643	0.104628	0.0494114	0.110819	0.103029	0.113535	0	0	0	not_sig
chr11	53583515	53590826	Irf1	10	+	0.0388802	0.0248038	0.0267515	0.0411144	0.0369625	0.0420735	0.0401068	0.0709716	0	0	0	not_sig
chr17	24837597	24844598	Tbl3	10	-	0.0332488	0.0701205	0.0829093	0.105105	0.0417321	0.106137	0.0972666	0.0661827	0	0	0	not_sig
chr14	102032982	102039688	Commd6	10	-	0.0812942	0.14591	0.199606	0.214538	0.11431	0.159435	0.204764	0.158765	0	0	0	not_sig
chr15	10911510	10926379	Amacr	10	+	0.0430878	0.0287275	0.0358131	0.0463073	0.0475274	0.0511205	0.0305571	0.0724135	0	0	0	not_sig
chr14	55502261	55507071	Bcl2l2	10	+	0.0571796	0.11877	0.104673	0.185199	0.0593048	0.144482	0.183214	0.186513	0	0	0	not_sig
chr7	51745307	51751883	Emc10	10	-	0.0440457	0.131874	0.141025	0.197998	0.0429755	0.116755	0.186858	0.221363	0	0	0	not_sig
chr6	49023793	49034716	Malsu1	10	+	0.0877119	0.236217	0.360862	0.332984	0.0666577	0.163564	0.3873	0.23453	0	0	0	not_sig
chr13	45602812	45641755	Gmpr	10	+	0.0667061	0.261255	0.251239	0.395536	0.0606628	0.319003	0.335183	0.352639	0	0	0	not_sig
chr14	14944698	14953418	Psmd6	10	-	0.072251	0.190963	0.226922	0.282668	0.0703557	0.175698	0.267248	0.239533	0	0	0	not_sig
chr11	115129338	115138283	Fdxr	10	-	0.0533091	0.0609912	0.0656265	0.0954577	0.0564119	0.0800588	0.0770174	0.103044	0	0	0	not_sig
chr4	43509015	43512532	Arhgef39	10	-	0.112361	0.211775	0.16999	0.33459	0.0952638	0.302866	0.298651	0.289065	0	0	0	not_sig
chr4	117561247	117564608	Dph2	10	-	0.0392216	0.077758	0.0848569	0.117719	0.0443668	0.110191	0.0706757	0.0741543	0	0	0	not_sig
chr7	107325179	107333379	Kcne3	10	+	0.0605312	0.133443	0.163749	0.197317	0.0646046	0.117838	0.217282	0.189525	0	0	0	not_sig
chr16	14361650	14474971	Abcc1	10	+	0.0532607	0.071063	0.083955	0.108319	0.0567019	0.0806642	0.0995842	0.123685	0	0	0	not_sig
chr10	79439864	79447075	Tmem259	10	-	0.0614912	0.188092	0.212229	0.279005	0.052484	0.216126	0.279323	0.231032	0	0	0	not_sig
chr4	140341283	140366563	Padi3	10	-	0.0574939	0.108343	0.0942582	0.16927	0.050861	0.133658	0.0918542	0.206158	0	0	0	not_sig
chr4	151552208	151645964	Acot7	10	+	0.05079	0.066188	0.0660869	0.103522	0.0452022	0.082041	0.0655796	0.106994	0	0	0	not_sig
chr19	11844904	11849436	Mrpl16	10	+	0.0605262	0.0728442	0.0997163	0.108769	0.042664	0.077226	0.0981803	0.0926962	0	0	0	not_sig
chr3	41291602	41297121	Platr4	10	-	0.0668372	0.107091	0.134336	0.159702	0.0874005	0.094918	0.108436	0.132609	0	0	0	not_sig
chr4	45031480	45047151	Polr1e	10	+	0.0609171	0.135551	0.192459	0.194379	0.058988	0.119887	0.179485	0.160322	0	0	0	not_sig
chr11	115465464	115468938	Mrps7	10	+	0.0949895	0.311474	0.409505	0.447957	0.0958863	0.471009	0.511655	0.306379	0	0	0	not_sig
chr4	120593806	120597610	Exo5	10	-	0.0584731	0.0570696	0.0705598	0.0879748	0.0502141	0.0501771	0.0497733	0.067853	0	0	0	not_sig
chr9	21876689	21889871	Ecsit	10	-	0.0731257	0.122283	0.127276	0.18718	0.0554308	0.111784	0.15735	0.154417	0	0	0	not_sig
chr10	80695907	80714868	Zfr2	10	+	0.0405027	0.0632045	0.0653736	0.0971289	0.0403006	0.0709087	0.0901494	0.0866426	0	0	0	not_sig
chr10	79755175	79756859	Rps15	10	+	0.17692	1.43856	1.58765	2.0981	0.0978319	1.40068	1.73916	1.72543	0	0	0	not_sig
chr14	55341051	55400723	Slc7a8	10	-	0.065887	0.123004	0.131586	0.18643	0.0531736	0.166235	0.133878	0.172712	0	0	0	not_sig
chr14	56197330	56200364	Psme1	10	+	0.0844401	0.44483	0.455386	0.659753	0.135372	0.549827	0.652859	0.598705	0	0	0	not_sig
chr19	4097350	4099017	Cdk2ap2	10	+	0.0537592	0.0452878	0.0590614	0.0699171	0.0708983	0.091952	0.051541	0.166836	0	0	0	not_sig
chr11	115676052	115684416	Tsen54	10	+	0.0346125	0.0838569	0.105659	0.122364	0.0538397	0.14263	0.137378	0.118456	0	0	0	not_sig
chr18	80389002	80397358	Rbfa	10	-	0.058132	0.102672	0.119403	0.15372	0.0499464	0.126505	0.149323	0.139861	0	0	0	not_sig
chr11	78320556	78325670	Tmem199	10	-	0.0537733	0.160268	0.179658	0.23691	0.03611	0.149481	0.202397	0.157765	0	0	0	not_sig
chr12	29334466	29344456	Rnaseh1	10	+	0.0495334	0.103247	0.108931	0.155814	0.0654962	0.10204	0.109126	0.11309	0	0	0	not_sig
chr1	46864388	46910354	Slc39a10	10	-	0.115738	0.157621	0.17417	0.241017	0.140121	0.180454	0.182569	0.212804	0	0	0	not_sig
chr4	119095288	119126504	Zmynd12	10	+	0.0476727	0.0485994	0.0590244	0.0745534	0.0470963	0.0514118	0.0650744	0.0737059	0	0	0	not_sig
chr10	80532827	80545105	Thop1	10	+	0.0406966	0.0643523	0.0823296	0.0950781	0.0369917	0.0765075	0.0662906	0.0664506	0	0	0	not_sig
chr8	54672220	54724419	Neil3	10	-	0.0489928	0.0526697	0.0460917	0.084231	0.0488671	0.046319	0.0422816	0.0801073	0	0	0	not_sig
chr7	112789053	112790359	Timm10b	10	+	0.0407932	0.229547	0.190538	0.348438	0.0718374	0.245394	0.283396	0.284353	0	0	0	not_sig
chr12	8320238	8350630	Hs1bp3	10	+	0.042285	0.0597245	0.0737596	0.0891747	0.0430133	0.0684788	0.0918545	0.0988279	0	0	0	not_sig
chr8	47060881	47082310	Ufsp2	10	+	0.0579339	0.109669	0.118664	0.164982	0.0543818	0.104462	0.140388	0.119308	0	0	0	not_sig
chr5	115751128	115770091	Gm13830	10	+	0.0591832	0.12183	0.119608	0.185184	0.0635575	0.146207	0.145881	0.218948	0	0	0	not_sig
chr1	75188733	75192113	Ankzf1	10	+	0.130016	0.570448	0.490763	0.863504	0.120808	0.621691	0.646955	0.735088	0	0	0	not_sig
chr7	27972024	27980779	Snrpa	10	-	0.0771702	0.236764	0.309121	0.33854	0.0819429	0.223466	0.315307	0.232595	0	0	0	not_sig
chr11	72254879	72265052	Mybbp1a	10	+	0.147504	0.761668	1.03903	1.06694	0.122987	0.684213	0.918392	0.782965	0	0	0	not_sig
chr4	41296028	41336799	Ubap1	10	+	0.0639951	0.149546	0.195443	0.215404	0.0623226	0.167586	0.219301	0.170439	0	0	0	not_sig
chr4	41661829	41670195	Dctn3	10	-	0.0659857	0.103808	0.0856569	0.162708	0.0431313	0.145693	0.116273	0.12236	0	0	0	not_sig
chr11	106849942	106860839	Kpna2	10	-	0.118444	0.146591	0.130951	0.230228	0.114175	0.139778	0.12879	0.168848	0	0	0	not_sig
chr10	94874123	94877917	Socs2	10	-	0.0675805	0.159185	0.127619	0.245971	0.0509636	0.217142	0.184031	0.133387	0	0	0	not_sig
chr15	82946276	82953231	Rrp7a	10	-	0.0857361	0.366645	0.431493	0.52873	0.0862802	0.351395	0.477599	0.439923	0	0	0	not_sig
chr17	24769626	24775783	Nthl1	10	+	0.0821056	0.0753543	0.123242	0.108778	0.0777371	0.0891743	0.0927212	0.112903	0	0	0	not_sig
chr12	113826994	113853768	Inf2	10	+	0.0505561	0.173206	0.235568	0.244074	0.0471909	0.198639	0.251099	0.21736	0	0	0	not_sig
chr11	115939886	115948278	Wbp2	10	-	0.0829848	0.373039	0.439391	0.537032	0.0801209	0.50501	0.619119	0.546059	0	0	0	not_sig
chr8	97501008	97538108	Adgrg1	10	+	0.0785224	0.477246	0.528404	0.690697	0.0816966	0.480675	0.635173	0.607502	0	0	0	not_sig
chr11	68873276	68875078	Borcs6	10	+	0.0756041	0.0704496	0.0265874	0.120428	0.0118299	0.207359	0.0502208	0.11687	0	0	0	not_sig
chr11	95691385	95703753	Abi3	10	-	0.0880729	0.321794	0.320675	0.476943	0.125616	0.34952	0.432674	0.499492	0	0	0	not_sig
chr4	155603152	155608966	Klhl17	10	-	0.0522825	0.100223	0.0988269	0.151614	0.0375866	0.132714	0.0966339	0.151555	0	0	0	not_sig
chr16	5195372	5204105	Nagpa	10	-	0.0369367	0.0878941	0.113134	0.126154	0.0602714	0.0981041	0.144372	0.137536	0	0	0	not_sig
chr15	76063424	76073870	Parp10	10	-	0.0494517	0.101585	0.107949	0.151483	0.0494053	0.0886955	0.110177	0.116664	0	0	0	not_sig
chr15	102983720	102993715	Smug1	10	-	0.0446341	0.0969448	0.0998494	0.144951	0.0503145	0.101664	0.10257	0.110801	0	0	0	not_sig
chr3	137593970	137644513	Dapp1	10	-	0.203951	0.881445	1.0656	1.25992	0.225295	0.838776	1.19628	1.2217	0	0	0	not_sig
chr17	13135907	13153591	Acat2	10	-	0.0556066	0.246918	0.272337	0.35834	0.0615922	0.217131	0.201023	0.176819	0	0	0	not_sig
chr17	25023618	25029092	Spsb3	10	+	0.308351	1.60111	1.88009	2.29223	0.283657	1.51672	1.93094	1.78983	0	0	0	not_sig
chr6	39523874	39538768	Adck2	10	+	0.0476962	0.0629429	0.0803439	0.0928156	0.0503645	0.0731525	0.0776717	0.0916756	0	0	0	not_sig
chr9	88415890	88417735	Snhg5	10	-	0.604466	2.0407	2.52359	2.9163	0.709714	1.44014	2.48042	2.32509	0	0	0	not_sig
chr6	117813094	117822784	Zfp239	10	+	0.0452401	0.184663	0.224249	0.263535	0.0620848	0.153911	0.245326	0.185637	0	0	0	not_sig
chr9	107987744	107996811	Apeh	10	-	0.100301	0.599513	0.886429	0.815671	0.0908077	0.553274	0.929236	0.691421	0	0	0	not_sig
chr9	106379639	106387746	Rrp9	10	+	0.0581036	0.0941586	0.142695	0.132142	0.0511105	0.0971015	0.122234	0.118131	0	0	0	not_sig
chr19	36992039	36994089	Fgfbp3	10	-	0.0374203	0.279619	0.336669	0.395779	0.0523103	0.476737	0.319559	0.240844	0	0	0	not_sig
chr5	138696709	138700623	Lamtor4	10	+	0.134503	0.991427	1.01802	1.44114	0.155642	1.10597	1.20139	1.13279	0	0	0	not_sig
chr6	88415416	88447560	Ruvbl1	10	+	0.0502788	0.108764	0.129034	0.158373	0.0506567	0.129724	0.111506	0.11854	0	0	0	not_sig
chr7	36427003	36432501	Pdcd5	10	-	0.0737794	0.24746	0.292522	0.355809	0.0835674	0.271491	0.332998	0.300803	0	0	0	not_sig
chr15	98554798	98558629	Fkbp11	10	-	0.0514264	0.0790338	0.0947877	0.116464	0.0304909	0.111022	0.11373	0.0817389	0	0	0	not_sig
chr8	87365986	87370830	Calr	10	-	0.182545	0.909624	0.98373	1.31531	0.293931	0.900655	1.26836	1.51661	0	0	0	not_sig
chr8	108459627	108462292	Psmb10	10	-	0.123465	0.701295	0.888339	0.983619	0.0642355	0.701751	1.00244	0.892988	0	0	0	not_sig
chr1	165925075	165927374	Mettl18	10	+	0.110374	0.11249	0.124528	0.17194	0.0811702	0.0795255	0.108889	0.159268	0	0	0	not_sig
chr9	62686593	62699809	Cln6	10	+	0.0710165	0.269291	0.286599	0.392135	0.0565785	0.234244	0.279926	0.279783	0	0	0	not_sig
chr17	31981194	31992737	Sik1	10	-	0.0653021	0.0541119	0.0694746	0.0819773	0.0594599	0.0742228	0.081058	0.130173	0	0	0	not_sig
chr5	90796022	90797514	Gm9958	10	+	0.14807	0.382119	0.398058	0.5635	0.132454	0.272129	0.361094	0.409808	0	0	0	not_sig
chr4	43045285	43053173	Fam214b	10	-	0.0415603	0.162135	0.150749	0.240495	0.0419238	0.216332	0.261925	0.260386	0	0	0	not_sig
chr9	79641447	79651042	4930429F24Rik	10	+	0.0614787	0.124099	0.124372	0.185421	0.0608267	0.115451	0.125905	0.188157	0	0	0	not_sig
chr3	89571432	89577322	4632404H12Rik	10	-	0.0940638	0.288566	0.303304	0.422268	0.0829074	0.342899	0.374027	0.300134	0	0	0	not_sig
chr4	44994265	45003606	Grhpr	10	+	0.0770902	0.331969	0.315435	0.489493	0.073488	0.374157	0.547421	0.5227	0	0	0	not_sig
chr1	75471143	75476046	Chpf	10	-	0.0757736	0.127523	0.159497	0.184784	0.0652835	0.153588	0.177604	0.203964	0	0	0	not_sig
chr11	62094974	62129926	Ttc19	10	+	0.0616847	0.153804	0.237259	0.20969	0.068902	0.145949	0.253472	0.180415	0	0	0	not_sig
chr10	17443033	17445480	Cited2	10	+	0.186138	0.953245	0.980337	1.38426	0.348807	0.867658	1.31355	1.81797	0	0	0	not_sig
chr11	72590733	72609341	Cyb5d2	10	-	0.058863	0.11085	0.119603	0.163866	0.0630816	0.126096	0.104933	0.126519	0	0	0	not_sig
chr16	18300917	18344025	Tango2	10	-	0.060532	0.244673	0.269169	0.35276	0.0623929	0.287044	0.386214	0.405554	0	0	0	not_sig
chr11	75254444	75268219	Wdr81	10	-	0.0418005	0.0979152	0.0962417	0.14562	0.038476	0.133973	0.150572	0.165493	0	0	0	not_sig
chr11	115993130	116000182	Mrpl38	10	-	0.0758237	0.230884	0.293933	0.326041	0.0904717	0.315465	0.35009	0.280617	0	0	0	not_sig
chr8	125728160	125736688	Chmp1a	10	-	0.0462349	0.169968	0.168927	0.249293	0.0403099	0.207026	0.204252	0.17911	0	0	0	not_sig
chr14	21542951	21553784	Ndst2	10	-	0.134921	0.660493	0.683423	0.957243	0.14533	0.69696	0.82934	0.679861	0	0	0	not_sig
chr19	6085096	6091773	Cdca5	10	+	0.0625149	0.192083	0.153033	0.29098	0.0625593	0.18323	0.157664	0.20128	0	0	0	not_sig
chr1	162947886	162964390	Zbtb37	10	-	0.0896205	0.0915443	0.0949158	0.140359	0.075134	0.0875467	0.119864	0.121988	0	0	0	not_sig
chr11	76024072	76031074	Gemin4	10	-	0.085198	0.398936	0.495893	0.559474	0.10627	0.366695	0.476097	0.353106	0	0	0	not_sig
chr1	193130675	193141997	Nenf	10	-	0.0703876	0.145132	0.150881	0.214369	0.0826637	0.221402	0.214965	0.265288	0	0	0	not_sig
chr6	116288039	116359561	8-Mar	10	+	0.0473137	0.0727918	0.104367	0.102533	0.0514353	0.0867825	0.119064	0.120068	0	0	0	not_sig
chr3	95697843	95702515	Aph1a	10	+	0.0524842	0.384136	0.358186	0.561449	0.117181	0.370954	0.484195	0.445389	0	0	0	not_sig
chr13	34166146	34169877	Tubb2a	10	-	0.0353265	0.0378614	0.0521757	0.0549445	0.0747791	0.0703804	0.126566	0.0894413	0	0	0	not_sig
chr9	20908511	20935719	Tyk2	10	-	0.054153	0.149983	0.198998	0.209877	0.0508127	0.157013	0.240042	0.186615	0	0	0	not_sig
chrX	131505911	131543748	Zmat1	10	-	0.0312731	0.0555129	0.0429834	0.085614	0.030085	0.0709739	0.0603457	0.0708212	0	0	0	not_sig
chr1	171428064	171461595	Nuf2	10	-	0.0781272	0.0967286	0.0881192	0.148802	0.0949939	0.0791838	0.0809401	0.126828	0	0	0	not_sig
chr2	25413419	25417602	Edf1	10	+	0.0865977	0.171985	0.231586	0.242157	0.0717365	0.243423	0.293775	0.22876	0	0	0	not_sig
chr11	121282686	121292082	Fn3krp	10	+	0.0325125	0.0360709	0.0319872	0.0560076	0.0369636	0.0333641	0.0296007	0.0517449	0	0	0	not_sig
chr11	22734738	22759735	B3gnt2	10	-	0.0665938	0.136411	0.128818	0.203873	0.0648461	0.173877	0.166255	0.18109	0	0	0	not_sig
chr4	118105505	118109948	Cdc20	10	-	0.156229	0.310178	0.344372	0.452715	0.197722	0.25752	0.372837	0.274313	0	0	0	not_sig
chr5	138070350	138082327	Lrch4	10	+	0.0517924	0.194802	0.175875	0.288048	0.0486345	0.254938	0.261805	0.305764	0	0	0	not_sig
chr15	96517822	96530129	Slc38a2	10	-	0.127189	0.568793	0.585291	0.822522	0.111925	0.667381	0.751143	0.662121	0	0	0	not_sig
chr6	72494384	72512977	Capg	10	+	0.0583052	0.120369	0.118234	0.178589	0.0560278	0.135368	0.171479	0.167226	0	0	0	not_sig
chr6	29222487	29225449	Hilpda	10	+	0.0517642	0.11417	0.144136	0.161849	0.0781289	0.0872356	0.128813	0.201331	0	0	0	not_sig
chr4	43591606	43600359	Rgp1	10	+	0.0526203	0.33137	0.328325	0.478973	0.0658043	0.345517	0.387455	0.39436	0	0	0	not_sig
chr2	102651299	102741822	Cd44	10	-	0.074682	0.0902778	0.137085	0.126413	0.072178	0.0789994	0.130521	0.12162	0	0	0	not_sig
chr14	76242724	76244771	Gm4285	10	-	0.0440031	0.16029	0.147689	0.236021	0.0676331	0.150689	0.118163	0.253557	0	0	0	not_sig
chr4	131864592	131866939	Snhg12	10	+	0.305096	1.51035	1.78127	2.12581	0.383135	1.07801	1.61873	1.50387	0	0	0	not_sig
chr7	3646109	3652637	Tsen34	10	+	0.0516819	0.0912158	0.0895921	0.1356	0.0547808	0.116309	0.107602	0.099727	0	0	0	not_sig
chr7	31512719	31514553	Tmem147	10	-	0.0781971	0.15732	0.220614	0.21802	0.0612725	0.0835205	0.20008	0.171667	0	0	0	not_sig
chr2	164659272	164666532	Ctsa	10	+	0.0568029	0.161479	0.166959	0.234473	0.0682523	0.20755	0.246364	0.245306	0	0	0	not_sig
chr4	63205798	63211735	Atp6v1g1	10	+	0.0709047	0.134593	0.144382	0.19667	0.0571499	0.163978	0.187263	0.189806	0	0	0	not_sig
chr13	74049909	74075215	Trip13	10	-	0.0583901	0.0984241	0.115947	0.142124	0.0637573	0.0802967	0.0956314	0.114914	0	0	0	not_sig
chr19	9041530	9052670	Eef1g	10	+	0.206932	0.725069	0.934128	1.00529	0.136763	0.644958	0.955037	0.68234	0	0	0	not_sig
chr10	84039691	84077100	Tcp11l2	10	+	0.0451216	0.0483697	0.033719	0.0767538	0.0546676	0.0663493	0.0337811	0.0826933	0	0	0	not_sig
chr1	75194809	75207353	Glb1l	10	-	0.0892283	0.196212	0.171217	0.293611	0.0827534	0.207767	0.200009	0.22225	0	0	0	not_sig
chr11	95720130	95722360	4833417C18Rik	10	+	0.171174	0.902671	0.960834	1.28643	0.11918	1.12173	1.15736	1.05149	0	0	0	not_sig
chr18	35893331	35900208	Tmem173	10	-	0.0405463	0.143304	0.191084	0.197033	0.0541451	0.175078	0.311435	0.277952	0	0	0	not_sig
chr8	122121873	122129140	Taf1c	10	-	0.0566357	0.139687	0.13733	0.204472	0.0496393	0.156897	0.167306	0.16223	0	0	0	not_sig
chr6	86992839	87042201	Gfpt1	10	+	0.048223	0.0826568	0.0832063	0.122091	0.0560698	0.107593	0.108295	0.113145	0	0	0	not_sig
chr15	6529846	6615608	Fyb	10	+	0.0534207	0.118519	0.136284	0.169521	0.0571506	0.124434	0.169998	0.153192	0	0	0	not_sig
chr16	55811489	55822251	Nfkbiz	10	-	0.0638708	0.0531982	0.0564569	0.0812871	0.0572135	0.0808804	0.0804716	0.109186	0	0	0	not_sig
chr10	22026525	22032748	C920009B18Rik	10	+	0.101713	0.144017	0.169384	0.208737	0.11577	0.191875	0.250895	0.192938	0	0	0	not_sig
chr8	27091075	27104593	Pomk	10	-	0.047806	0.0803292	0.0675305	0.121363	0.0453984	0.101282	0.0693637	0.0819427	0	0	0	not_sig
chr9	107449640	107453650	Zmynd10	10	+	0.0320297	0.155366	0.153472	0.223264	0.0606342	0.241818	0.175927	0.201133	0	0	0	not_sig
chr11	70452623	70455557	Gp1ba	10	+	0.147412	0.991529	1.10096	1.39131	0.111039	0.975774	1.23967	1.12353	0	0	0	not_sig
chr11	44268072	44284050	Ublcp1	10	-	0.0616619	0.113808	0.106625	0.168731	0.05003	0.0964695	0.123023	0.124419	0	0	0	not_sig
chr5	137587155	137592077	Trim56	10	-	0.130534	0.574039	0.524221	0.835275	0.134491	0.596618	0.744704	0.815296	0	0	0	not_sig
chr4	155363574	155366787	B3galt6	10	-	0.0825297	0.629332	0.741777	0.871694	0.108967	0.587105	0.674297	0.626246	0	0	0	not_sig
chr14	73542316	73583861	Rcbtb2	10	+	0.0591459	0.177985	0.224969	0.246521	0.0593533	0.183794	0.259834	0.213471	0	0	0	not_sig
chr4	124595708	124614161	Cdca8	10	-	0.064291	0.101521	0.079103	0.154647	0.069126	0.0889984	0.0636194	0.113392	0	0	0	not_sig
chr15	94374090	94398747	Irak4	10	+	0.0475541	0.0606534	0.0785576	0.0862569	0.0490911	0.0735346	0.0662734	0.107432	0	0	0	not_sig
chr7	26466176	26471577	B9d2	10	+	0.157082	0.74124	0.731819	1.06088	0.142278	0.691672	0.89057	1.00263	0	0	0	not_sig
chr9	61765084	61794606	Kif23	10	-	0.0631752	0.0826305	0.0547103	0.128954	0.0595989	0.0924198	0.0605415	0.0869107	0	0	0	not_sig
chr2	11699379	11711950	Ankrd16	10	+	0.0545293	0.121644	0.119476	0.177039	0.0404635	0.145017	0.137473	0.156477	0	0	0	not_sig
chr4	155484106	155501372	9430015G10Rik	10	+	0.0510085	0.144067	0.136035	0.209407	0.055727	0.164924	0.136964	0.142142	0	0	0	not_sig
chr2	29989265	30007534	Tbc1d13	10	+	0.0371439	0.0953629	0.109282	0.134575	0.0506005	0.130982	0.11063	0.123431	0	0	0	not_sig
chr2	150396150	150404680	Cst7	10	+	0.0509744	0.0778411	0.101016	0.109204	0.0483686	0.106001	0.0796607	0.0934221	0	0	0	not_sig
chr4	106728478	106739471	Mrpl37	10	-	0.0491195	0.117444	0.172419	0.157355	0.0509752	0.121744	0.191111	0.150681	0	0	0	not_sig
chr5	140267489	140278606	Mafk	10	+	0.0646009	0.165783	0.183821	0.23511	0.0521087	0.185393	0.22181	0.27607	0	0	0	not_sig
chr11	32126504	32132702	Mpg	10	+	0.158176	0.864879	1.10778	1.17435	0.181968	0.90838	1.27579	1.03699	0	0	0	not_sig
chr2	26238319	26244836	Sdccag3	10	-	0.0582607	0.22892	0.193373	0.334849	0.0474859	0.237311	0.23976	0.223317	0	0	0	not_sig
chr17	35162919	35164961	Sapcd1	10	-	0.038015	0.19057	0.203624	0.26801	0.0352822	0.254861	0.350098	0.208569	0	0	0	not_sig
chr2	152673699	152721057	Tpx2	10	+	0.0513098	0.0600821	0.0408954	0.0936119	0.0647354	0.0860633	0.0556434	0.119453	0	0	0	not_sig
chr5	137510863	137521930	Ap1s1	10	-	0.0509295	0.145069	0.154665	0.205963	0.0482392	0.16003	0.174899	0.209512	0	0	0	not_sig
chr14	67604076	67627714	Bnip3l	10	-	0.0634129	0.310653	0.296127	0.444378	0.0679345	0.339853	0.337898	0.362077	0	0	0	not_sig
chr18	38409902	38422283	0610009O20Rik	10	+	0.0451868	0.185038	0.169717	0.266657	0.0573437	0.172916	0.208833	0.186747	0	0	0	not_sig
chr10	80065624	80070399	Adat3	10	+	0.0755987	0.307184	0.283314	0.442353	0.0594067	0.350822	0.340316	0.405414	0	0	0	not_sig
chr1	94803565	94805197	Dusp28	10	+	0.204015	1.07832	1.03147	1.538	0.0936749	0.987979	1.2811	1.48675	0	0	0	not_sig
chr14	32308264	32323044	Eaf1	10	+	0.0657551	0.295896	0.327442	0.412695	0.113875	0.300538	0.416057	0.398751	0	0	0	not_sig
chr11	69695068	69709041	Acap1	10	-	0.057784	0.211051	0.167209	0.31032	0.0690878	0.209605	0.230572	0.294589	0	0	0	not_sig
chr9	65283588	65300861	Mtfmt	10	+	0.0509263	0.0750807	0.0757316	0.109571	0.048893	0.0832765	0.107846	0.0904114	0	0	0	not_sig
chr5	31351012	31357006	Atraid	10	+	0.099805	0.325639	0.282797	0.473302	0.0699791	0.341697	0.390252	0.405516	0	0	0	not_sig
chr4	43040561	43044256	Stoml2	10	-	0.0911977	0.194208	0.179531	0.282768	0.067822	0.266591	0.278543	0.262014	0	0	0	not_sig
chr18	61856490	61867289	Pcyox1l	10	-	0.0576359	0.315053	0.322536	0.442663	0.0416531	0.333453	0.327807	0.278159	0	0	0	not_sig
chr10	80046393	80053086	Abhd17a	10	-	0.0407775	0.122529	0.120442	0.175057	0.039954	0.195375	0.140703	0.149184	0	0	0	not_sig
chr11	49944861	49986287	Tbc1d9b	10	+	0.0719488	0.221499	0.244096	0.310243	0.0683381	0.210331	0.243384	0.227206	0	0	0	not_sig
chr6	88852244	88862234	Tpra1	10	+	0.0511613	0.0910186	0.0823235	0.133656	0.0503138	0.142681	0.0976157	0.135716	0	0	0	not_sig
chr6	83001261	83004565	Htra2	10	-	0.115296	0.310874	0.262586	0.454888	0.0621219	0.298893	0.293907	0.367593	0	0	0	not_sig
chr7	147323462	147336685	Mtg1	10	+	0.0639566	0.146618	0.181694	0.20204	0.0654945	0.139993	0.179663	0.168546	0	0	0	not_sig
chr10	126951994	126954210	Ndufa4l2	10	+	0.676945	2.482	2.34462	3.54676	0.462423	2.51094	2.6078	2.52893	0	0	0	not_sig
chr4	153394578	153400153	Smim1	10	-	0.240143	1.67811	1.88017	2.30854	0.293442	1.6799	1.81257	1.84895	0	0	0	not_sig
chr7	135414892	135441645	BC017158	10	-	0.0763063	0.2271	0.248849	0.317588	0.0540493	0.244573	0.257687	0.221458	0	0	0	not_sig
chr7	52003998	52032884	Vrk3	10	+	0.0533794	0.0814738	0.0733056	0.119992	0.051366	0.105915	0.0957365	0.109943	0	0	0	not_sig
chr10	127927914	127930065	Myl6	10	-	0.207231	1.09515	1.16093	1.52358	0.0924171	0.85251	1.02029	0.992812	0	0	0	not_sig
chr2	129024508	129030840	Slc20a1	10	+	0.113163	0.200313	0.233444	0.281009	0.0739796	0.215737	0.207022	0.234561	0	0	0	not_sig
chr17	56077797	56084682	Zfp119b	10	-	0.0935673	0.40747	0.539686	0.543262	0.0993352	0.29945	0.567276	0.497902	0	0	0	not_sig
chr6	121133684	121146210	Pex26	10	+	0.054089	0.0531081	0.0554534	0.0782366	0.0483901	0.0814576	0.0567858	0.0846958	0	0	0	not_sig
chr6	56832394	56851880	Nt5c3	10	-	0.0825785	0.34358	0.461792	0.456855	0.0688982	0.411443	0.521705	0.489479	0	0	0	not_sig
chr16	4039976	4077810	Trap1	10	-	0.0615719	0.111984	0.125472	0.157963	0.0519748	0.127133	0.124791	0.124436	0	0	0	not_sig
chr6	128380124	128388649	Fkbp4	10	-	0.0871368	0.325925	0.360504	0.451545	0.0909919	0.345025	0.382466	0.349353	0	0	0	not_sig
chr12	112213562	112217231	Ankrd9	10	-	0.056315	0.128918	0.169109	0.174477	0.0506367	0.161957	0.232036	0.17928	0	0	0	not_sig
chr11	74989444	74992310	Ovca2	10	-	0.232855	0.814896	0.881032	1.13436	0.15704	0.691482	0.855678	0.793833	0	0	0	not_sig
chr4	9376231	9596309	Asph	10	-	0.0645289	0.121953	0.129195	0.173175	0.0591162	0.139282	0.137497	0.143336	0	0	0	not_sig
chr17	35226235	35239932	Abhd16a	10	+	0.0506639	0.143607	0.147385	0.202536	0.0526256	0.177791	0.180221	0.170254	0	0	0	not_sig
chr17	13200704	13210985	Sod2	10	+	0.0683204	0.135089	0.161677	0.187108	0.0648989	0.168458	0.126787	0.207402	0	0	0	not_sig
chr2	26203637	26207630	Dnlz	10	-	0.0633274	0.165892	0.16479	0.235596	0.0449659	0.270524	0.226345	0.195078	0	0	0	not_sig
chr16	96201541	96212510	Psmg1	10	-	0.0681319	0.0879905	0.12244	0.119961	0.0652024	0.0976653	0.103182	0.107963	0	0	0	not_sig
chr10	79498697	79502404	Polr2e	10	-	0.0582106	0.133841	0.119185	0.193645	0.0237042	0.212168	0.170439	0.248554	0	0	0	not_sig
chr9	72366056	72379665	4930509E16Rik	10	-	0.0476257	0.0695006	0.0857321	0.0965342	0.0414081	0.0961142	0.0992957	0.111547	0	0	0	not_sig
chr5	110532995	110537216	Gtpbp6	10	-	0.0681699	0.257708	0.288073	0.354695	0.072855	0.281275	0.37677	0.333885	0	0	0	not_sig
chr5	125894773	125914418	Dhx37	10	-	0.0486906	0.0997275	0.104745	0.140797	0.046949	0.125219	0.109497	0.119645	0	0	0	not_sig
chr1	173147933	173152645	Tomm40l	10	-	0.119205	0.180759	0.166507	0.263355	0.0844182	0.257251	0.253081	0.294655	0	0	0	not_sig
chr9	21875445	21890575	Gm16845	10	+	0.0768504	0.228102	0.222559	0.322586	0.0653291	0.239635	0.284145	0.27378	0	0	0	not_sig
chr17	45704726	45710210	Hsp90ab1	10	-	0.451113	1.65155	1.82895	2.27454	0.451435	1.42833	1.73918	1.92656	0	0	0	not_sig
chr2	153442665	153458517	Commd7	10	-	0.0547247	0.115347	0.127767	0.160998	0.0494098	0.154919	0.159803	0.161421	0	0	0	not_sig
chr11	118338273	118350512	Engase	10	+	0.0339714	0.03663	0.0414504	0.0524206	0.0334473	0.0585708	0.0327532	0.0526684	0	0	0	not_sig
chr8	96702988	96704227	Mt1	10	+	0.261221	0.957791	1.1522	1.29649	0.242024	1.0696	1.41165	1.24893	0	0	0	not_sig
chr15	99125839	99147438	Prpf40b	10	+	0.0564287	0.0804256	0.0806487	0.115737	0.0517223	0.0885898	0.0941939	0.101104	0	0	0	not_sig
chr5	130620757	130631678	Kctd7	10	+	0.0438227	0.0797071	0.0723549	0.115278	0.0457344	0.0867434	0.0999333	0.133508	0	0	0	not_sig
chr7	26404432	26410569	Atp5sl	10	+	0.0468994	0.151911	0.148519	0.213858	0.0846121	0.188291	0.152989	0.192912	0	0	0	not_sig
chr8	74200281	74212212	Jak3	10	+	0.0426279	0.11606	0.0954058	0.167971	0.0497578	0.118943	0.138894	0.182045	0	0	0	not_sig
chr8	73429872	73441428	Map1s	10	+	0.0788497	0.256914	0.287863	0.352462	0.0866262	0.262851	0.321531	0.264885	0	0	0	not_sig
chr15	66934436	67008444	St3gal1	10	-	0.0437226	0.060757	0.059466	0.0876251	0.0525931	0.0711975	0.0805711	0.116421	0	0	0	not_sig
chr5	138070350	138084124	Gm20605	10	+	0.06397	0.243063	0.219544	0.344745	0.071286	0.307754	0.311307	0.368798	0	0	0	not_sig
chr7	97067194	97089714	Hikeshi	10	-	0.0515945	0.10923	0.107996	0.154785	0.0430183	0.100866	0.0908635	0.122686	0	0	0	not_sig
chr11	115753908	115794806	Recql5	10	-	0.0785777	0.30787	0.30863	0.429125	0.0795231	0.316222	0.349386	0.380907	0	0	0	not_sig
chr10	80730916	80735992	Apba3	10	+	0.0392371	0.0508697	0.0393051	0.0760163	0.0358297	0.0569483	0.0821464	0.0893369	0	0	0	not_sig
chr11	32088996	32100279	Il9r	10	-	0.058361	0.143154	0.14777	0.200357	0.0570391	0.163516	0.151294	0.188337	0	0	0	not_sig
chr11	115923409	115939275	Unc13d	10	-	0.104848	0.508236	0.615063	0.680673	0.108482	0.475129	0.747187	0.634454	0	0	0	not_sig
chr9	114284248	114299830	Crtap	10	-	0.0408712	0.0462993	0.0547423	0.0650453	0.0457478	0.0829347	0.053037	0.0820245	0	0	0	not_sig
chr18	35020860	35024610	Egr1	10	+	0.195729	0.162837	0.0935248	0.256605	0.171827	0.18302	0.107535	0.374151	0	0	0	not_sig
chr11	96902899	96910527	Mrpl10	10	+	0.0586148	0.236292	0.209389	0.334811	0.0786439	0.2646	0.250271	0.23157	0	0	0	not_sig
chr11	53138190	53146803	Zcchc10	10	+	0.0493152	0.0887526	0.102352	0.122579	0.0589667	0.0892837	0.107672	0.112787	0	0	0	not_sig
chr10	20844735	20880790	Myb	10	-	0.0835082	0.476914	0.532901	0.646343	0.0962765	0.551862	0.612402	0.522627	0	0	0	not_sig
chr11	84689814	84693697	Pigw	10	-	0.152268	0.380524	0.46961	0.512488	0.114747	0.306455	0.435644	0.452503	0	0	0	not_sig
chr8	72332585	72345769	Gmip	10	+	0.0759399	0.323442	0.385774	0.433823	0.0700036	0.346372	0.414757	0.354487	0	0	0	not_sig
chr14	56503778	56517617	Khnyn	10	+	0.0748939	0.287228	0.1795	0.424087	0.0614281	0.370908	0.291975	0.421837	0	0	0	not_sig
chr4	86302468	86315963	Plin2	10	-	0.0606526	0.210997	0.21468	0.292495	0.0586598	0.255693	0.284899	0.265526	0	0	0	not_sig
chr15	75447113	75455730	Zfp41	10	+	0.0387939	0.0304174	0.0504376	0.0402447	0.0395927	0.078242	0.0595303	0.0606342	0	0	0	not_sig
chr8	28134270	28149907	Erlin2	10	+	0.0498697	0.107571	0.107844	0.151148	0.0489044	0.117767	0.120202	0.157903	0	0	0	not_sig
chr17	27326544	27341383	Lemd2	10	-	0.0706172	0.312864	0.317171	0.432099	0.0782742	0.36745	0.353458	0.348833	0	0	0	not_sig
chr7	53080592	53086159	Grwd1	10	-	0.0788164	0.1261	0.171079	0.167972	0.0474761	0.152145	0.16147	0.113031	0	0	0	not_sig
chr7	134029732	134041792	Tmem219	10	-	0.0652325	0.164026	0.186113	0.223765	0.0516016	0.152376	0.206022	0.243328	0	0	0	not_sig
chr4	147413185	147433671	Mthfr	10	+	0.0491543	0.100201	0.0807766	0.145154	0.0568738	0.139788	0.111146	0.161142	0	0	0	not_sig
chr6	86959829	86978455	Nfu1	10	+	0.0542619	0.0905564	0.114931	0.122132	0.0460067	0.107561	0.155908	0.115199	0	0	0	not_sig
chr5	145955814	145962751	Zkscan14	10	-	0.0881163	0.154854	0.147541	0.219848	0.0531324	0.221497	0.181489	0.256708	0	0	0	not_sig
chr10	126478987	126482517	Mettl1	10	+	0.107167	0.170153	0.202514	0.23281	0.0458129	0.223933	0.217215	0.226149	0	0	0	not_sig
chr2	179805297	179820607	Mtg2	10	+	0.0843962	0.135541	0.163575	0.18481	0.0715611	0.157402	0.142856	0.136185	0	0	0	not_sig
chr7	112702873	112706903	Smpd1	10	+	0.0510521	0.0320134	0.0372254	0.0466714	0.0317178	0.0618724	0.0756163	0.0795032	0	0	0	not_sig
chr3	107998688	108003752	Cyb561d1	10	-	0.0875502	0.268742	0.287389	0.368128	0.116708	0.233661	0.349445	0.454949	0	0	0	not_sig
chr5	143664793	143668433	Actb	10	-	0.800567	1.10355	1.19491	1.54631	0.69278	0.929717	1.18835	1.56451	0	0	0	not_sig
chr12	86560430	86567578	Eif2b2	10	+	0.0702123	0.127973	0.122375	0.181038	0.0495037	0.148135	0.132627	0.134183	0	0	0	not_sig
chr1	95721816	95748938	D2hgdh	10	+	0.0663163	0.13154	0.11801	0.187364	0.0488059	0.147418	0.161789	0.220944	0	0	0	not_sig
chrX	132703522	132706790	Tceal8	10	-	0.0725571	0.188818	0.169771	0.266804	0.036138	0.294733	0.237908	0.243656	0	0	0	not_sig
chr2	30450563	30464465	Cstad	10	+	0.0386617	0.066453	0.0715504	0.0922292	0.0463148	0.0941529	0.122387	0.102068	0	0	0	not_sig
chr8	107821562	107829270	E2f4	10	+	0.149257	0.63188	0.731925	0.845977	0.161785	0.648648	0.880563	0.775596	0	0	0	not_sig
chr4	115511802	115551861	Mknk1	10	+	0.0651177	0.138059	0.141604	0.191621	0.0554626	0.154046	0.16024	0.198148	0	0	0	not_sig
chr9	56904703	56919773	Gm10658	10	-	0.0607048	0.129855	0.126833	0.181668	0.065711	0.130908	0.125035	0.143672	0	0	0	not_sig
chr3	102799662	102807837	Sike1	10	+	0.103447	0.168442	0.183761	0.233115	0.0851076	0.182644	0.22917	0.222584	0	0	0	not_sig
chr17	57418522	57468659	Vav1	10	+	0.0654479	0.165275	0.175279	0.226848	0.0665571	0.17947	0.218936	0.220196	0	0	0	not_sig
chr10	74969558	74980067	Gucd1	10	-	0.0599279	0.312741	0.248107	0.443529	0.0765375	0.409708	0.377322	0.419388	0	0	0	not_sig
chr10	75233977	75236119	Ddt	10	-	0.0253973	0.032251	0.0253998	0.0473847	0.0327308	0.0251811	0.0321028	0.0835988	0	0	0	not_sig
chr17	37006518	37014778	Trim10	10	+	0.0616113	0.192656	0.215011	0.260271	0.0813449	0.249621	0.22848	0.217255	0	0	0	not_sig
chr9	107483626	107489690	Hyal3	10	+	0.0409065	0.233171	0.21685	0.32248	0.0496098	0.229556	0.25757	0.308318	0	0	0	not_sig
chrX	7135687	7151407	Ppp1r3f	10	-	0.0768212	0.503884	0.424943	0.705748	0.0825908	0.52911	0.475662	0.497472	0	0	0	not_sig
chr12	112680871	112693229	Tnfaip2	10	+	0.113725	0.706358	0.709818	0.96252	0.0950508	0.743656	0.812498	0.695719	0	0	0	not_sig
chr4	134968223	134989720	Rcan3	10	-	0.0454991	0.0380397	0.0412358	0.0543899	0.0447743	0.0536288	0.0472966	0.0706747	0	0	0	not_sig
chr6	129483209	129492349	Gabarapl1	10	+	0.0981319	0.182272	0.177096	0.255428	0.0546743	0.20592	0.248743	0.286802	0	0	0	not_sig
chr11	32131962	32167707	Nprl3	10	-	0.0812223	0.262577	0.323759	0.346411	0.0843104	0.309298	0.377095	0.313853	0	0	0	not_sig
chr11	88860716	88881607	Trim25	10	+	0.0630422	0.19075	0.220486	0.255409	0.0588963	0.205409	0.209736	0.198718	0	0	0	not_sig
chr11	33947200	33992280	Lcp2	10	+	0.0405142	0.0520881	0.0538533	0.0732023	0.0477158	0.0480637	0.0509097	0.063128	0	0	0	not_sig
chr18	57115484	57135033	C330018D20Rik	10	-	0.0614476	0.145264	0.155299	0.198587	0.0566705	0.128177	0.183155	0.176365	0	0	0	not_sig
chr11	78640096	78657401	Lyrm9	10	+	0.0482056	0.10885	0.134422	0.144666	0.0551661	0.105194	0.109523	0.123516	0	0	0	not_sig
chr2	26218284	26236173	Snapc4	10	-	0.0623706	0.172411	0.183528	0.234897	0.0541094	0.166761	0.183799	0.157045	0	0	0	not_sig
chr15	76077236	76080334	Grina	10	+	0.0247543	0.0519091	0.0369114	0.0755889	0.0570617	0.0575079	0.0469141	0.11487	0	0	0	not_sig
chr11	121313262	121478484	Tbcd	10	+	0.0457299	0.0721995	0.0917089	0.0964194	0.0516823	0.0703053	0.101407	0.119961	0	0	0	not_sig
chr19	45081047	45087252	Twnk	10	+	0.0692682	0.244383	0.233985	0.337493	0.0651608	0.298568	0.231124	0.20739	0	0	0	not_sig
chr7	36364012	36370601	Rgs9bp	10	-	0.0522677	0.129963	0.0775411	0.191935	0.0438596	0.141652	0.0959467	0.140217	0	0	0	not_sig
chr5	74489107	74490361	Dancr	10	+	0.383941	1.0801	1.41643	1.40628	0.140007	0.647575	1.54294	1.33954	0	0	0	not_sig
chr11	69710859	69714488	2810408A11Rik	10	-	0.0515232	0.0427879	0.0394589	0.062698	0.0337507	0.0357155	0.0430133	0.141885	0	0	0	not_sig
chr4	41061459	41071372	Nol6	10	-	0.0535931	0.0897186	0.120746	0.117833	0.039027	0.128394	0.127223	0.0866619	0	0	0	not_sig
chr19	4154645	4156710	Ptprcap	10	+	0.22997	1.47002	1.70994	1.94079	0.213903	1.58794	2.06521	1.52186	0	0	0	not_sig
chr10	80065626	80078528	Scamp4	10	+	0.0804563	0.319133	0.325776	0.434412	0.0669022	0.339215	0.36718	0.383327	0	0	0	not_sig
chr19	6067841	6077187	Vps51	10	-	0.0595217	0.211834	0.185381	0.296202	0.0507428	0.230656	0.221311	0.223475	0	0	0	not_sig
chr12	29315711	29320818	Rps7	10	-	0.207865	0.976793	1.04994	1.30996	0.205833	0.834261	1.1212	1.0133	0	0	0	not_sig
chr9	44117319	44128365	C2cd2l	10	-	0.0402464	0.0550485	0.0479216	0.0788411	0.048095	0.113101	0.0613691	0.068477	0	0	0	not_sig
chr17	34053120	34056270	Zbtb22	10	+	0.0581898	0.49655	0.486628	0.673059	0.0884336	0.661372	0.6518	0.493001	0	0	0	not_sig
chr11	3352439	3379834	8430429K09Rik	10	+	0.050931	0.151497	0.13919	0.210112	0.0534203	0.169774	0.149613	0.163737	0	0	0	not_sig
chrX	20425668	20430031	Araf	10	+	0.0585622	0.153793	0.189536	0.202218	0.0674494	0.201593	0.203516	0.20761	0	0	0	not_sig
chr2	69627793	69635225	Phospho2	10	+	0.0665265	0.119754	0.0925708	0.172375	0.0579849	0.123816	0.130425	0.146537	0	0	0	not_sig
chr7	52386558	52391802	Flt3l	10	-	0.0543669	0.388374	0.36852	0.529438	0.0840372	0.435454	0.550329	0.54473	0	0	0	not_sig
chr2	116946806	116998589	Spred1	10	+	0.0793476	0.219444	0.243187	0.29436	0.0751418	0.182451	0.301212	0.299198	0	0	0	not_sig
chr4	147451169	147462173	Agtrap	10	-	0.0557019	0.204086	0.16335	0.287362	0.0496019	0.260995	0.212147	0.303458	0	0	0	not_sig
chr7	28018031	28042968	Coq8b	10	+	0.0535462	0.0864944	0.0742223	0.12286	0.0530351	0.111578	0.100253	0.136801	0	0	0	not_sig
chr1	88256148	88264539	C130036L24Rik	10	+	0.153021	0.762638	0.749214	1.03486	0.209452	0.654817	0.797301	0.738689	0	0	0	not_sig
chr15	94353070	94373938	Pus7l	10	-	0.0494659	0.0645579	0.0803244	0.0863955	0.0412368	0.0692429	0.0620205	0.0681207	0	0	0	not_sig
chr13	55471092	55486048	Rgs14	10	+	0.052165	0.086347	0.102391	0.115658	0.0450431	0.0890758	0.125845	0.168252	0	0	0	not_sig
chr4	135605862	135609286	Rpl11	10	-	0.178876	1.0693	1.21156	1.40718	0.128111	0.877386	1.06889	1.0801	0	0	0	not_sig
chr8	107163738	107165628	Fam96b	10	-	0.093772	0.229561	0.171443	0.327866	0.0691142	0.202992	0.240498	0.409291	0	0	0	not_sig
chr3	60806706	60812904	P2ry1	10	+	0.0871956	0.130707	0.146932	0.17739	0.0991673	0.149877	0.178867	0.205152	0	0	0	not_sig
chr11	102264294	102268831	Slc25a39	10	-	0.075431	0.0655735	0.0466365	0.0980399	0.0641185	0.114773	0.0602444	0.127049	0	0	0	not_sig
chr2	121274933	121279156	Serf2	10	+	0.0520454	0.24242	0.188372	0.340519	0.080776	0.324716	0.250412	0.219883	0	0	0	not_sig
chr9	110559006	110614097	Ccdc12	10	+	0.0517273	0.136671	0.159712	0.180602	0.0489846	0.167249	0.208774	0.212337	0	0	0	not_sig
chr17	27767373	27772187	Rps10	10	-	0.19141	0.870285	0.968776	1.15041	0.155427	0.759755	0.95292	0.883466	0	0	0	not_sig
chr5	77304959	77334539	Aasdh	10	-	0.0663897	0.109441	0.156008	0.139625	0.060536	0.0963069	0.138831	0.125993	0	0	0	not_sig
chr9	20942984	20954350	Cdc37	10	-	0.0630852	0.185921	0.190933	0.251267	0.0395482	0.212691	0.226362	0.186633	0	0	0	not_sig
chr1	36480030	36502116	Lman2l	10	-	0.0862589	0.102165	0.0917475	0.145144	0.075492	0.121454	0.121993	0.167477	0	0	0	not_sig
chr8	86774474	86781223	Mri1	10	-	0.0851736	0.357903	0.404392	0.47126	0.0752992	0.252494	0.340712	0.286837	0	0	0	not_sig
chr5	115795662	115798964	Cox6a1	10	-	0.0610044	0.186439	0.223172	0.243567	0.0667002	0.263671	0.205829	0.165132	0	0	0	not_sig
chr7	52409672	52415434	Pih1d1	10	+	0.0668654	0.278168	0.30245	0.368843	0.0692669	0.345362	0.392732	0.436878	0	0	0	not_sig
chr12	104672398	104678455	Ifi27	10	+	0.0608941	0.0687752	0.0836819	0.0924299	0.0449386	0.0705811	0.103894	0.113444	0	0	0	not_sig
chr4	124377942	124385855	Fhl3	10	+	0.0590431	0.274075	0.241668	0.376472	0.0794021	0.258776	0.242787	0.36108	0	0	0	not_sig
chr8	72816764	72826351	Ddx49	10	-	0.0566104	0.396669	0.537794	0.496634	0.0637414	0.417013	0.615028	0.458058	0	0	0	not_sig
chr7	19589413	19592112	Irf2bp1	10	+	0.0621366	0.280046	0.178906	0.401069	0.0960887	0.264066	0.249791	0.283165	0	0	0	not_sig
chr3	129380494	129428004	Egf	10	-	0.0553618	0.0550101	0.061396	0.075686	0.0525089	0.0588349	0.0588427	0.086075	0	0	0	not_sig
chr6	125181293	125189952	E130112N10Rik	10	+	0.0501858	0.132927	0.114568	0.184696	0.051269	0.156809	0.127056	0.156959	0	0	0	not_sig
chr13	21605089	21622983	Zkscan8	10	-	0.0776351	0.168475	0.189231	0.224398	0.0641066	0.168142	0.179402	0.16927	0	0	0	not_sig
chr2	172825617	172841240	Rae1	10	+	0.14317	0.453821	0.511364	0.598784	0.104236	0.478516	0.540557	0.489863	0	0	0	not_sig
chr18	38398058	38409852	1700086O06Rik	10	-	0.0813454	0.444428	0.444783	0.595545	0.0879061	0.430635	0.532284	0.449589	0	0	0	not_sig
chr16	20611673	20618942	Ece2	10	+	0.064	0.189449	0.239192	0.24378	0.0641531	0.177591	0.193305	0.18063	0	0	0	not_sig
chr2	150493229	150494668	E130215H24Rik	10	+	0.0853081	1.09026	1.1019	1.44782	0.128084	1.40326	1.31207	1.15894	0	0	0	not_sig
chr6	149090034	149099692	Etfbkmt	10	+	0.0943792	0.339508	0.385705	0.445321	0.104681	0.319891	0.39278	0.419592	0	0	0	not_sig
chr1	75165219	75168200	Zfand2b	10	+	0.179651	1.1649	1.38038	1.50278	0.18911	1.40384	1.64176	1.20662	0	0	0	not_sig
chr19	4125959	4132307	Tmem134	10	+	0.0513635	0.0718642	0.0830274	0.0962604	0.0462024	0.0999044	0.101527	0.0983887	0	0	0	not_sig
chr19	6080762	6084891	Zfpl1	10	-	0.0635254	0.132477	0.127287	0.181368	0.0379333	0.148205	0.194042	0.142682	0	0	0	not_sig
chr10	80289440	80291962	Oaz1-ps	10	+	0.129865	0.249672	0.205417	0.350942	0.0673451	0.459717	0.411148	0.426354	0	0	0	not_sig
chr10	80289400	80292035	Oaz1	10	+	0.127541	0.247821	0.208557	0.347044	0.0636478	0.445782	0.405136	0.427597	0	0	0	not_sig
chr7	19735186	19738075	Snrpd2	10	+	0.0621195	0.139282	0.133948	0.190178	0.0491797	0.10809	0.16498	0.198806	0	0	0	not_sig
chr5	121821733	121835624	Trafd1	10	-	0.0533023	0.095069	0.142371	0.118145	0.0571573	0.119057	0.176484	0.126614	0	0	0	not_sig
chr4	149089483	149112177	Tmem201	10	-	0.0280246	0.0510957	0.0589251	0.0677549	0.03637	0.0741719	0.0590315	0.0694041	0	0	0	not_sig
chr4	14736651	14753734	Otud6b	10	-	0.044716	0.0917377	0.115174	0.118911	0.0421933	0.129366	0.109221	0.0901989	0	0	0	not_sig
chr8	74948081	74967677	Calr3	10	-	0.0345805	0.0400082	0.0524787	0.0524204	0.0338053	0.048748	0.0408712	0.0502229	0	0	0	not_sig
chr5	122048289	122068947	Acad12	10	-	0.0344709	0.0648137	0.067228	0.0876506	0.0449021	0.0659825	0.0706775	0.0781421	0	0	0	not_sig
chr15	99082218	99092472	1700120C14Rik	10	+	0.0726721	0.129278	0.137991	0.174063	0.0771096	0.156912	0.123812	0.179825	0	0	0	not_sig
chr19	34881425	34952407	Pank1	10	-	0.0450211	0.0791945	0.0738665	0.109248	0.0524014	0.0775366	0.0872488	0.130135	0	0	0	not_sig
chr6	113276969	113284180	Ogg1	10	+	0.0504564	0.137258	0.11907	0.189447	0.0579049	0.152207	0.1386	0.183259	0	0	0	not_sig
chr19	55144223	55173937	Gpam	10	-	0.0474483	0.0790069	0.0792461	0.10771	0.042101	0.103481	0.0820077	0.0793964	0	0	0	not_sig
chr3	10339955	10351317	Zfand1	10	-	0.0414262	0.0845915	0.0956265	0.111968	0.0486411	0.0942862	0.0843014	0.0982662	0	0	0	not_sig
chr5	3343892	3531005	Cdk6	10	+	0.0536515	0.128269	0.122796	0.174408	0.0526785	0.125096	0.115045	0.141724	0	0	0	not_sig
chr9	21559885	21564730	Spc24	10	-	0.0527344	0.213134	0.176431	0.293747	0.0454513	0.22778	0.18049	0.148096	0	0	0	not_sig
chr17	24985840	24987247	Fahd1	10	-	0.171223	0.629679	0.729598	0.8175	0.150118	0.338689	0.523524	0.777155	0	0	0	not_sig
chr4	141317912	141346559	Dnajc16	10	-	0.0451385	0.106909	0.105352	0.1445	0.0465662	0.142365	0.146205	0.140518	0	0	0	not_sig
chr4	53024795	53034931	Nipsnap3b	10	+	0.0527101	0.0431485	0.0523838	0.0584122	0.0512678	0.0676412	0.0789556	0.0928878	0	0	0	not_sig
chr19	7067508	7070527	Nudt22	10	-	0.0705858	0.260184	0.229226	0.355351	0.0481056	0.239122	0.290684	0.36693	0	0	0	not_sig
chr9	107877897	107886387	Uba7	10	+	0.106187	0.691805	0.802426	0.891334	0.0955843	0.69205	0.837652	0.764935	0	0	0	not_sig
chr14	31467560	31504499	Rft1	10	+	0.0567404	0.0872138	0.0919536	0.117739	0.0603794	0.11077	0.104159	0.116859	0	0	0	not_sig
chr11	95528270	95542087	Phb	10	+	0.0501912	0.160292	0.181852	0.209231	0.0578946	0.227401	0.234804	0.219832	0	0	0	not_sig
chr5	129490432	129514447	Stx2	10	-	0.0679803	0.236737	0.191862	0.327441	0.0634989	0.260157	0.230758	0.260086	0	0	0	not_sig
chr1	36595015	36604097	Ankrd39	10	-	0.0664666	0.121134	0.143861	0.158595	0.0546807	0.112642	0.16475	0.156294	0	0	0	not_sig
chr15	76283425	76307699	Bop1	10	-	0.0454442	0.123455	0.150759	0.158947	0.0527817	0.138634	0.170513	0.139635	0	0	0	not_sig
chr7	146038068	146074739	Ppp2r2d	10	+	0.0815467	0.263589	0.231471	0.360116	0.0705463	0.290066	0.286059	0.313117	0	0	0	not_sig
chr19	41904459	41907073	Frat1	10	+	0.0911464	0.524701	0.419456	0.721751	0.0801513	0.548477	0.432082	0.530488	0	0	0	not_sig
chr9	40609355	40613282	Hspa8	10	+	0.369514	1.35327	1.39858	1.79193	0.362908	1.06368	1.37268	1.66149	0	0	0	not_sig
chr2	180922047	180923209	Ppdpf	10	+	0.0181081	0.493965	0.4164	0.668862	0.0288417	0.693565	0.691529	0.554452	0	0	0	not_sig
chr8	28234303	28239104	Brf2	10	-	0.0422681	0.0714646	0.0490274	0.102362	0.0462607	0.105513	0.0904142	0.0970499	0	0	0	not_sig
chr6	71222012	71235313	Krcc1	10	+	0.0840693	0.460651	0.421172	0.620175	0.0748603	0.378394	0.514314	0.486272	0	0	0	not_sig
chr10	80735932	80748526	Tjp3	10	-	0.0520633	0.127166	0.110694	0.174595	0.0443137	0.14381	0.162855	0.165494	0	0	0	not_sig
chr17	46633737	46636567	Dnph1	10	+	0.0486603	0.0906406	0.0836118	0.124087	0.0421228	0.064579	0.0573215	0.122339	0	0	0	not_sig
chr2	51804018	51828728	Nmi	10	-	0.0432049	0.0615288	0.0465236	0.0874883	0.0424878	0.0935358	0.0614051	0.0758228	0	0	0	not_sig
chr11	70051624	70053354	Rnasek	10	-	0.13189	0.601698	0.572824	0.804931	0.0749831	0.731942	0.70759	1.02611	0	0	0	not_sig
chr17	23693733	23701193	Zfp213	10	-	0.0357437	0.0949896	0.082593	0.129936	0.0407368	0.072164	0.06897	0.0699233	0	0	0	not_sig
chr1	137005074	137029152	Ptprv	10	-	0.0996853	0.27519	0.363621	0.345345	0.0931827	0.306072	0.45122	0.465844	0	0	0	not_sig
chr1	176102906	176178580	Spta1	10	+	0.074008	0.0887725	0.129016	0.111324	0.0648574	0.0968941	0.148753	0.128076	0	0	0	not_sig
chr17	23812411	23814416	Tnfrsf12a	10	-	0.1106	0.141998	0.133173	0.195655	0.08242	0.167395	0.169929	0.316801	0	0	0	not_sig
chr9	42916735	42924653	Tmem136	10	-	0.0451527	0.0523103	0.0372565	0.0753134	0.0257854	0.0688481	0.0403441	0.0510954	0	0	0	not_sig
chr17	25910720	25920277	Narfl	10	+	0.110816	0.62877	0.652574	0.824072	0.0849675	0.679842	0.758947	0.701882	0	0	0	not_sig
chr7	28441393	28459600	Map3k10	10	-	0.0647849	0.127031	0.117352	0.172957	0.0623339	0.140774	0.151285	0.164478	0	0	0	not_sig
chr19	5425143	5427316	AI837181	10	+	0.0489362	0.196443	0.206923	0.257551	0.0302455	0.285987	0.268182	0.301075	0	0	0	not_sig
chr9	40821723	40965577	Ubash3b	10	-	0.0528204	0.100982	0.10624	0.134294	0.0538877	0.104396	0.117149	0.13867	0	0	0	not_sig
chr9	60371773	60393689	9230112J17Rik	10	-	0.0567725	0.0588589	0.0583803	0.0809588	0.0426127	0.0733258	0.0714527	0.0921112	0	0	0	not_sig
chr9	57100128	57110406	1700017B05Rik	10	-	0.0826235	0.277773	0.281083	0.367702	0.0685675	0.350422	0.342912	0.320631	0	0	0	not_sig
chr19	34996847	35050221	Kif20b	10	+	0.0616292	0.0669393	0.053354	0.094983	0.0604041	0.0845234	0.0643552	0.101585	0	0	0	not_sig
chr4	134301326	134323919	Ldlrap1	10	-	0.0653017	0.104452	0.104516	0.140755	0.0435189	0.13022	0.108212	0.122157	0	0	0	not_sig
chr18	82644514	82728095	Mbp	10	+	0.0540034	0.182173	0.158073	0.247345	0.0586397	0.217771	0.171625	0.231951	0	0	0	not_sig
chr10	79792889	79799186	Reep6	10	+	0.0724847	0.0823215	0.0929908	0.10973	0.0535032	0.124526	0.0936838	0.121763	0	0	0	not_sig
chr8	108227551	108232068	Enkd1	10	-	0.046055	0.15474	0.145525	0.207216	0.0510341	0.228358	0.201862	0.181876	0	0	0	not_sig
chr19	42829685	42854466	Hps1	10	-	0.046486	0.0764508	0.0764561	0.102774	0.0497811	0.105909	0.104764	0.104401	0	0	0	not_sig
chr8	23171192	23182099	Alg11	10	+	0.0705551	0.215098	0.230858	0.281082	0.0648986	0.188334	0.217881	0.248075	0	0	0	not_sig
chr1	187278726	187292640	Slc30a10	10	+	0.127229	0.652295	0.47949	0.901302	0.119063	0.547384	0.474637	0.633961	0	0	0	not_sig
chr5	35898857	35917719	Trmt44	10	-	0.0710871	0.215486	0.245267	0.277723	0.0695158	0.229198	0.318684	0.258865	0	0	0	not_sig
chr19	31157330	31161082	Cstf2t	10	+	0.0429545	0.0635341	0.0774378	0.0820907	0.0406366	0.112116	0.0927235	0.107588	0	0	0	not_sig
chr16	31947136	31948607	0610012G03Rik	10	-	0.0994142	0.398847	0.37352	0.531368	0.020193	0.504746	0.66474	0.627658	0	0	0	not_sig
chr13	21454688	21464171	Zscan12	10	+	0.0730379	0.144286	0.156629	0.189301	0.0684157	0.134704	0.143324	0.164379	0	0	0	not_sig
chr8	72758124	72784943	Sugp2	10	+	0.0564477	0.152691	0.171517	0.197412	0.0515267	0.184626	0.195698	0.200378	0	0	0	not_sig
chrX	71614557	71618688	Slc10a3	10	-	0.050725	0.0930236	0.118502	0.11781	0.0612127	0.0814187	0.0877872	0.114411	0	0	0	not_sig
chr17	53814111	53828640	Sgol1	10	-	0.0898942	0.151329	0.142993	0.204547	0.0759194	0.118381	0.140858	0.153054	0	0	0	not_sig
chr17	33061632	33084306	Cyp4f13	10	-	0.0497227	0.0917618	0.0866806	0.123712	0.0562747	0.107815	0.0931787	0.127845	0	0	0	not_sig
chr11	117627298	117641997	Tmc6	10	-	0.0729512	0.244156	0.26086	0.317457	0.0702891	0.200363	0.297278	0.286242	0	0	0	not_sig
chr4	116224132	116228548	Tmem69	10	-	0.0514956	0.32085	0.293935	0.426412	0.0538193	0.270829	0.329749	0.224713	0	0	0	not_sig
chr4	153385911	153395621	Lrrc47	10	+	0.165218	0.762513	0.89035	0.967527	0.203306	0.860068	0.906186	0.814655	0	0	0	not_sig
chr9	92145031	92167399	Plscr1	10	+	0.057405	0.206353	0.191685	0.274918	0.0522299	0.208611	0.236781	0.252369	0	0	0	not_sig
chr10	127646965	127648850	Spryd4	10	-	0.217453	0.563206	0.596456	0.735527	0.136323	0.582168	0.608864	0.59013	0	0	0	not_sig
chr7	87377778	87386306	Gdpgp1	10	+	0.0581708	0.118445	0.110503	0.159208	0.0423736	0.0994926	0.138924	0.191462	0	0	0	not_sig
chr3	58478870	58496310	Siah2	10	-	0.0847744	0.127031	0.130378	0.169221	0.097195	0.135299	0.128051	0.136935	0	0	0	not_sig
chr8	108379002	108380850	Thap11	10	+	0.0215577	0.249605	0.213497	0.333623	0.0611257	0.316398	0.259132	0.338539	0	0	0	not_sig
chr7	4866818	4873605	Zfp628	10	+	0.0917313	0.335984	0.302347	0.449389	0.0718168	0.437507	0.43513	0.483889	0	0	0	not_sig
chr4	116476607	116480164	Toe1	10	-	0.0755177	0.208577	0.205329	0.275772	0.0759763	0.161425	0.135369	0.209386	0	0	0	not_sig
chr17	56094193	56098824	Gm16712	10	-	0.0599612	0.177476	0.173052	0.234748	0.0907902	0.194657	0.280397	0.251722	0	0	0	not_sig
chr11	78349937	78354975	Ift20	10	+	0.144621	0.432597	0.535368	0.543125	0.093579	0.332671	0.383346	0.278871	0	0	0	not_sig
chr9	107482999	107486379	Nat6	10	+	0.0308531	0.187493	0.119874	0.261371	0.0361572	0.130765	0.153735	0.309124	0	0	0	not_sig
chr1	138521477	138526968	Zfp281	10	+	0.101274	0.152408	0.156434	0.202602	0.100411	0.200668	0.190979	0.190612	0	0	0	not_sig
chr11	119925743	119948141	Cep131	10	-	0.0383818	0.100349	0.0864496	0.135617	0.0449143	0.105166	0.0834637	0.0995387	0	0	0	not_sig
chr9	89594040	89599881	Tmed3	10	-	0.0707417	0.174982	0.207077	0.222483	0.0695368	0.18136	0.255205	0.181024	0	0	0	not_sig
chr3	115413350	115417973	S1pr1	10	-	0.0549619	0.0516892	0.0450374	0.0719532	0.0616109	0.0502909	0.0990708	0.183057	0	0	0	not_sig
chr4	118100697	118105557	Elovl1	10	+	0.175704	0.438692	0.379965	0.592327	0.218288	0.398258	0.418475	0.421693	0	0	0	not_sig
chr7	20150297	20158692	Gemin7	10	-	0.040561	0.106117	0.0991581	0.14105	0.0478257	0.135168	0.117861	0.137399	0	0	0	not_sig
chrX	34138187	34146074	Pgrmc1	10	+	0.0608173	0.237069	0.218078	0.313862	0.0780677	0.20859	0.307276	0.278274	0	0	0	not_sig
chr12	70825948	70845645	Atp5s	10	+	0.0506509	0.0747807	0.0690608	0.100928	0.0571464	0.0877733	0.0730286	0.0795955	0	0	0	not_sig
chr19	4962305	4966995	Mrpl11	10	+	0.0743683	0.112571	0.106337	0.15119	0.0532984	0.111278	0.105401	0.0948326	0	0	0	not_sig
chr11	106363452	106474244	Tex2	10	-	0.0837653	0.187457	0.200779	0.243214	0.089138	0.170177	0.188326	0.196665	0	0	0	not_sig
chr11	101115020	101119361	Vps25	10	+	0.0556601	0.256553	0.242703	0.337012	0.0502123	0.309897	0.279352	0.181212	0	0	0	not_sig
chr10	111023774	111031329	4933440J02Rik	10	-	0.0502097	0.0415228	0.0517429	0.053999	0.0353954	0.0508489	0.0567407	0.0803418	0	0	0	not_sig
chr19	43514925	43571703	Cnnm1	10	+	0.064234	0.245133	0.259878	0.31556	0.0618713	0.241396	0.276236	0.22793	0	0	0	not_sig
chr6	41636328	41654324	Kel	10	-	0.0494648	0.0996608	0.137448	0.121698	0.042857	0.116618	0.150569	0.15897	0	0	0	not_sig
chr15	51708986	51716168	Utp23	10	+	0.0561439	0.103316	0.100035	0.137186	0.040289	0.126862	0.133754	0.148489	0	0	0	not_sig
chr12	10397585	10402368	Rdh14	10	+	0.0721719	0.29841	0.278372	0.393204	0.0694834	0.316407	0.358108	0.403165	0	0	0	not_sig
chr7	97273345	97277984	2310010J17Rik	10	-	0.0527233	0.049283	0.0378444	0.0695501	0.0425736	0.0683267	0.0548706	0.0994764	0	0	0	not_sig
chr7	31340459	31344665	Lin37	10	-	0.0642129	0.191854	0.147913	0.261591	0.0423476	0.214781	0.241987	0.222879	0	0	0	not_sig
chr7	30971960	30980067	Capns1	10	-	0.0455782	0.173336	0.152513	0.230603	0.0726455	0.260911	0.234583	0.269925	0	0	0	not_sig
chr8	114464602	114476815	Gabarapl2	10	+	0.0705676	0.132185	0.16472	0.165753	0.0663693	0.167935	0.17481	0.154293	0	0	0	not_sig
chr5	121654509	121659250	Rpl6	10	+	0.311763	0.948567	1.03969	1.21329	0.257174	0.824814	1.08154	0.954582	0	0	0	not_sig
chr11	68912457	68923459	Per1	10	+	0.0694583	0.161151	0.111828	0.223573	0.0548544	0.189737	0.134289	0.229081	0	0	0	not_sig
chr8	73392125	73397389	Ccdc124	10	-	0.083165	0.228213	0.206165	0.303227	0.0490451	0.207193	0.236738	0.293469	0	0	0	not_sig
chr10	127707631	127729905	Stat2	10	+	0.0468546	0.0583331	0.0613592	0.0768578	0.0352632	0.0652005	0.0546341	0.0873214	0	0	0	not_sig
chr17	56904173	56909516	Dus3l	10	+	0.105605	0.231237	0.305275	0.283882	0.106059	0.250777	0.276458	0.257902	0	0	0	not_sig
chr5	33078961	33128275	Pisd	10	-	0.0553873	0.070698	0.0858168	0.0900829	0.0541646	0.0868613	0.114022	0.0936302	0	0	0	not_sig
chr19	4007498	4012755	Ndufv1	10	-	0.0615349	0.148766	0.163166	0.190426	0.0470512	0.179043	0.163921	0.174331	0	0	0	not_sig
chr16	3884618	3904781	Naa60	10	+	0.0621057	0.150191	0.140185	0.198468	0.0549471	0.170464	0.180702	0.180908	0	0	0	not_sig
chr17	34781827	34783272	Fkbpl	10	+	0.0328224	0.0406795	0.0271103	0.0574665	0.0493185	0.0893427	0.026769	0.121295	0	0	0	not_sig
chr17	56098609	56107374	Ccdc94	10	+	0.0487466	0.115052	0.127282	0.146914	0.0508774	0.139793	0.139569	0.163749	0	0	0	not_sig
chr17	34168756	34175348	Rxrb	10	+	0.126438	0.425408	0.402334	0.557147	0.100871	0.521962	0.508325	0.543563	0	0	0	not_sig
chr17	25716118	25799771	Lmf1	10	+	0.0524476	0.0599557	0.0617779	0.079299	0.0464776	0.0747246	0.066144	0.0714418	0	0	0	not_sig
chr9	35011805	35018640	Foxred1	10	-	0.0983381	0.320692	0.328948	0.413488	0.0762197	0.312365	0.321602	0.365844	0	0	0	not_sig
chr8	121868437	121872829	Hsbp1	10	+	0.0331978	0.0750058	0.0816625	0.0961199	0.0661562	0.111893	0.106622	0.0763318	0	0	0	not_sig
chr7	31915145	31936069	Gramd1a	10	-	0.0526606	0.138734	0.122826	0.18441	0.0485263	0.17989	0.146062	0.139695	0	0	0	not_sig
chr2	151368218	151387427	Fkbp1a	10	+	0.0656821	0.210096	0.270038	0.25681	0.0725312	0.224713	0.352501	0.228344	0	0	0	not_sig
chr10	111409750	111425486	Krr1	10	+	0.0696851	0.1903	0.230409	0.236672	0.0611108	0.204559	0.264127	0.242588	0	0	0	not_sig
chr16	20717898	20722338	Polr2h	10	+	0.0611391	0.0815257	0.0948382	0.104186	0.0600574	0.116275	0.114332	0.100627	0	0	0	not_sig
chr19	7073447	7093959	Fermt3	10	-	0.134216	0.492045	0.53575	0.623643	0.0944205	0.458907	0.576161	0.516322	0	0	0	not_sig
chr3	107876976	107888320	Ampd2	10	-	0.0900263	0.382211	0.35399	0.499389	0.0666749	0.400299	0.392564	0.346781	0	0	0	not_sig
chr2	24909898	24918401	Nsmf	10	+	0.0499052	0.0732539	0.0792407	0.0947239	0.064113	0.0898912	0.129633	0.149167	0	0	0	not_sig
chr12	113199586	113205188	2010107E04Rik	10	-	0.0462868	0.202818	0.158049	0.272333	0.0847352	0.16799	0.190886	0.233732	0	0	0	not_sig
chr16	38459012	38487014	Cd80	10	+	0.0508569	0.0600835	0.0859563	0.0728353	0.0423903	0.0674628	0.0839542	0.0712914	0	0	0	not_sig
chr10	128356969	128360580	Bloc1s1	10	-	0.0546136	0.12682	0.134186	0.162685	0.06	0.156599	0.145672	0.174876	0	0	0	not_sig
chr15	78237141	78244445	Mpst	10	+	0.0468104	0.10078	0.11014	0.128575	0.0408042	0.103584	0.0978619	0.123787	0	0	0	not_sig
chr7	109054350	109060417	Lamtor1	10	+	0.0534937	0.289304	0.303781	0.367349	0.0739735	0.288677	0.366684	0.338045	0	0	0	not_sig
chr9	120480633	120483770	Rpl14	10	+	0.32402	1.5124	1.5192	1.93946	0.200553	1.42823	1.8221	1.64471	0	0	0	not_sig
chr16	18426509	18479166	Txnrd2	10	+	0.0487461	0.102218	0.100995	0.133069	0.0509521	0.13281	0.127131	0.135156	0	0	0	not_sig
chr1	192829710	192850069	Mfsd7b	10	-	0.0868469	0.101664	0.138876	0.124711	0.073853	0.101261	0.123243	0.110981	0	0	0	not_sig
chr9	108893946	108934739	Pfkfb4	10	+	0.0384732	0.0671188	0.055709	0.0904504	0.033943	0.0919186	0.0644428	0.0821464	0	0	0	not_sig
chr17	26218155	26227109	Decr2	10	-	0.0438224	0.192788	0.302738	0.219077	0.0589656	0.165711	0.272965	0.140269	0	0	0	not_sig
chr17	29627989	29632404	Pim1	10	+	0.139278	2.22127	1.97481	2.89075	0.115447	2.22592	2.31793	2.23621	0	0	0	not_sig
chr5	138223133	138227929	Mepce	10	-	0.0978203	0.941883	0.849927	1.22464	0.161999	0.949411	0.977653	0.814452	0	0	0	not_sig
chr13	51193106	51196096	9430083A17Rik	10	-	0.0528952	0.193648	0.189782	0.249796	0.0293387	0.218995	0.195713	0.206917	0	0	0	not_sig
chr18	84836856	84851451	Cndp2	10	-	0.0456993	0.0513063	0.0516974	0.067611	0.0455656	0.0782705	0.0672652	0.071105	0	0	0	not_sig
chr14	58445075	58447582	Mrpl57	10	+	0.163988	0.558881	0.589823	0.710204	0.155412	0.471154	0.474294	0.574906	0	0	0	not_sig
chr2	130389492	130391130	Mrps26	10	+	0.107197	0.136121	0.212424	0.159163	0.102549	0.153889	0.175189	0.24369	0	0	0	not_sig
chr2	181303858	181316678	Uckl1	10	-	0.118747	0.537825	0.541555	0.687504	0.12187	0.524458	0.56829	0.63936	0	0	0	not_sig
chr15	75755112	75760160	Tsta3	10	-	0.0406329	0.102201	0.128421	0.125083	0.0637926	0.129253	0.135598	0.0929629	0	0	0	not_sig
chr8	71404453	71430831	Lpl	10	+	0.0611289	0.103473	0.0837961	0.139552	0.0600201	0.130015	0.0825202	0.118315	0	0	0	not_sig
chr17	34111603	34115736	H2-K2	10	-	0.0339227	0.0528927	0.0348459	0.0735407	0.0553606	0.0906532	0.054498	0.0852138	0	0	0	not_sig
chr9	20807180	20813281	Mrpl4	10	+	0.0601451	0.125861	0.137951	0.15962	0.0416009	0.191548	0.161481	0.144926	0	0	0	not_sig
chr15	76366157	76369176	Fbxl6	10	-	0.0905244	0.145832	0.165988	0.184495	0.0546334	0.136047	0.165337	0.177784	0	0	0	not_sig
chr5	101083744	101103275	Coq2	10	-	0.0588677	0.179761	0.200467	0.22548	0.0694801	0.155658	0.18663	0.164833	0	0	0	not_sig
chr17	66460885	66469843	Wash1	10	+	0.0425636	0.102508	0.0967759	0.133604	0.0517186	0.143785	0.129998	0.121344	0	0	0	not_sig
chr7	48734243	48755260	AW146154	10	-	0.0621976	0.11549	0.103633	0.152694	0.0355386	0.118594	0.108503	0.124605	0	0	0	not_sig
chrX	97818244	97821246	Pdzd11	10	-	0.0305019	0.0900644	0.0798946	0.118286	0.0536626	0.109544	0.0721479	0.0994349	0	0	0	not_sig
chr17	25916787	25922531	Haghl	10	-	0.138696	0.963506	0.995455	1.21815	0.102286	1.01107	1.08554	0.979119	0	0	0	not_sig
chr2	130369526	130389485	4930473A02Rik	10	-	0.0506536	0.131758	0.127591	0.170537	0.0584415	0.109972	0.178354	0.150572	0	0	0	not_sig
chr19	9001871	9003846	Rom1	10	-	0.08036	0.890648	0.874386	1.13437	0.0435803	0.934614	1.09847	1.10258	0	0	0	not_sig
chr7	29062724	29065148	Eid2b	10	+	0.115317	0.448307	0.483271	0.563858	0.0970081	0.34711	0.554693	0.503481	0	0	0	not_sig
chr4	131907847	131909601	Snhg3	10	-	0.563991	2.50356	2.8957	3.09198	0.577633	1.92241	2.83715	2.90809	0	0	0	not_sig
chr14	32893702	32898472	Dph3	10	-	0.0750023	0.192317	0.244145	0.233649	0.0724536	0.212885	0.220035	0.220972	0	0	0	not_sig
chr2	11664199	11699154	Fbxo18	10	-	0.0534547	0.0843916	0.0827875	0.109886	0.050761	0.0931757	0.0926684	0.094602	0	0	0	not_sig
chr2	32828508	32837576	Slc2a8	10	-	0.0809822	0.232544	0.248744	0.29357	0.0807324	0.255675	0.293256	0.239074	0	0	0	not_sig
chr10	79422896	79431991	Wdr18	10	+	0.0746482	0.379521	0.398508	0.477664	0.0756086	0.475821	0.409047	0.331686	0	0	0	not_sig
chr8	122386204	122400889	Klhl36	10	+	0.0402035	0.0342892	0.0405969	0.0438087	0.0307268	0.0425343	0.0466475	0.065773	0	0	0	not_sig
chr7	52778287	52781638	Ppp1r15a	10	-	0.326956	0.756989	0.678469	0.992579	0.284524	0.858035	1.00246	1.47849	0	0	0	not_sig
chr9	96439718	96531922	Rasa2	10	-	0.0493936	0.0904803	0.102294	0.113697	0.05538	0.102079	0.11392	0.110652	0	0	0	not_sig
chr11	115891629	115922528	Unk	10	+	0.10466	0.317193	0.382367	0.388628	0.0971607	0.348396	0.432816	0.383346	0	0	0	not_sig
chr7	3655642	3658499	Rps9	10	+	0.373308	1.55325	1.7826	1.91829	0.366426	1.23363	1.83241	1.53559	0	0	0	not_sig
chr1	87613657	87633181	A630001G21Rik	10	-	0.0955441	0.204762	0.201792	0.263902	0.0898498	0.237545	0.211369	0.223118	0	0	0	not_sig
chr7	31348358	31350383	U2af1l4	10	+	0.0335953	0.142951	0.152223	0.179422	0.0466142	0.2213	0.183754	0.171228	0	0	0	not_sig
chr6	83004514	83007676	Aup1	10	+	0.1099	0.345736	0.303353	0.452286	0.090666	0.362548	0.353272	0.336922	0	0	0	not_sig
chr3	96433850	96437714	Rbm8a	10	+	0.169998	0.497071	0.480839	0.639285	0.137872	0.464152	0.47952	0.477861	0	0	0	not_sig
chr7	140878037	140894183	Uros	10	-	0.0455649	0.106906	0.118244	0.134101	0.0503668	0.123277	0.149281	0.119692	0	0	0	not_sig
chr17	35400067	35403675	H2-L	10	+	0.0754851	0.0910766	0.0828349	0.120867	0.0380718	0.138393	0.122154	0.173976	0	0	0	not_sig
chr13	55546691	55560938	Grk6	10	+	0.0723252	0.233008	0.236192	0.296269	0.0705689	0.29604	0.266281	0.255451	0	0	0	not_sig
chr16	38445478	38452769	Adprh	10	-	0.077417	0.21579	0.233698	0.270989	0.0517486	0.231804	0.254042	0.24379	0	0	0	not_sig
chr15	78765362	78772340	Nol12	10	+	0.0770627	0.331829	0.326493	0.422836	0.057686	0.349162	0.333939	0.35607	0	0	0	not_sig
chr7	134376956	134381374	Zfp553	10	+	0.0621728	0.195572	0.165242	0.257146	0.0411071	0.249036	0.210627	0.203439	0	0	0	not_sig
chr7	4377266	4397259	Rdh13	10	-	0.0518505	0.0758637	0.0607749	0.102096	0.0576624	0.0764824	0.0746209	0.101357	0	0	0	not_sig
chr10	79379715	79385017	Kiss1r	10	+	0.0253171	0.0718333	0.0777235	0.0901432	0.0207407	0.121829	0.119108	0.200889	0	0	0	not_sig
chr7	88035608	88046155	Wdr73	10	-	0.0681576	0.163518	0.194437	0.201195	0.0592179	0.195968	0.19261	0.165611	0	0	0	not_sig
chr9	107436275	107440987	Tmem115	10	+	0.0498402	0.21122	0.231388	0.262934	0.0518325	0.252616	0.255011	0.224523	0	0	0	not_sig
chr5	121902717	121945430	Tmem116	10	+	0.0522285	0.206527	0.171949	0.271339	0.059734	0.20202	0.220999	0.193604	0	0	0	not_sig
chr7	134913328	134918664	Orai3	10	+	0.226108	1.22217	1.17449	1.56028	0.293505	1.23861	1.38189	1.17682	0	0	0	not_sig
chr14	75132103	75150572	Esd	10	+	0.0448825	0.0830719	0.0860481	0.106012	0.0545678	0.0986417	0.104776	0.12422	0	0	0	not_sig
chr3	88353740	88356849	Lamtor2	10	-	0.113764	0.221436	0.145709	0.303671	0.0903811	0.229862	0.167927	0.282468	0	0	0	not_sig
chr2	122564240	122575223	Bloc1s6	10	+	0.0852928	0.115455	0.129493	0.145739	0.0519726	0.133825	0.128244	0.175392	0	0	0	not_sig
chr11	32433265	32524595	Stk10	10	+	0.0544887	0.076604	0.0765386	0.0990136	0.0516366	0.0910084	0.0933078	0.130414	0	0	0	not_sig
chr8	97381349	97388140	Polr2c	10	+	0.0423249	0.137973	0.108674	0.182923	0.0621382	0.17802	0.147771	0.178819	0	0	0	not_sig
chr19	6334978	6340894	Men1	10	+	0.0511484	0.20782	0.138892	0.281277	0.0366623	0.269365	0.173764	0.245526	0	0	0	not_sig
chr17	27154979	27173322	Ggnbp1	10	+	0.0598359	0.261301	0.213202	0.343339	0.056625	0.228582	0.245171	0.270094	0	0	0	not_sig
chr18	12913820	13021222	Osbpl1a	10	-	0.044501	0.0676571	0.0763419	0.084893	0.0442734	0.0637146	0.0823314	0.0832369	0	0	0	not_sig
chr7	107685613	107688326	Coa4	10	+	0.071443	0.152083	0.133219	0.199235	0.059352	0.116702	0.139719	0.212358	0	0	0	not_sig
chr17	47823593	47825335	Tomm6	10	-	0.14038	0.909974	1.00941	1.12109	0.175956	0.801513	1.15093	0.892902	0	0	0	not_sig
chr12	73186825	73202514	Jkamp	10	+	0.0473893	0.0720291	0.0698824	0.0932264	0.0408677	0.0981466	0.0769557	0.121348	0	0	0	not_sig
chr9	56798730	56831006	Snupn	10	+	0.0518224	0.0424209	0.0474976	0.0544896	0.0463713	0.0506526	0.0404787	0.0792553	0	0	0	not_sig
chr17	46910855	46919605	Rpl7l1	10	-	0.170654	0.864769	0.864342	1.09123	0.169246	0.947698	1.07299	0.757826	0	0	0	not_sig
chr1	155596555	155611351	Rnasel	10	+	0.119514	0.346993	0.308087	0.450575	0.0996103	0.36251	0.377791	0.467544	0	0	0	not_sig
chr9	121757677	121767118	Higd1a	10	-	0.123889	0.227415	0.205866	0.296563	0.0714072	0.241823	0.205396	0.236758	0	0	0	not_sig
chr11	120319442	120325667	Ccdc137	10	+	0.105441	0.617611	0.633176	0.773925	0.11164	0.576063	0.657098	0.57817	0	0	0	not_sig
chr15	89256779	89260358	Chkb	10	-	0.0671521	0.171512	0.152436	0.222944	0.0855643	0.185845	0.21781	0.245882	0	0	0	not_sig
chr9	59465090	59498097	Parp6	10	+	0.0499598	0.0603456	0.0650001	0.0768365	0.0445141	0.0647086	0.0679022	0.0742032	0	0	0	not_sig
chr9	50576342	50580775	Fdxacb1	10	+	0.093084	0.285818	0.210353	0.381753	0.078192	0.328774	0.379381	0.346762	0	0	0	not_sig
chr14	32050881	32064404	Phf7	10	-	0.0893208	0.166364	0.165825	0.212617	0.0747224	0.171256	0.179838	0.202131	0	0	0	not_sig
chr12	21292157	21320917	Cpsf3	10	+	0.0630525	0.179219	0.186946	0.2251	0.0506069	0.192819	0.181879	0.174566	0	0	0	not_sig
chr8	74134922	74148810	Colgalt1	10	+	0.0645667	0.140788	0.171965	0.170891	0.0375792	0.157998	0.191692	0.144089	0	0	0	not_sig
chr2	155645572	155652661	Eif6	10	-	0.0539888	0.219052	0.204307	0.280023	0.0410255	0.287968	0.230337	0.210568	0	0	0	not_sig
chr10	127931212	127935741	Myl6b	10	-	0.136219	0.430838	0.412554	0.549432	0.102283	0.512707	0.50164	0.533287	0	0	0	not_sig
chrX	71162208	71167283	Naa10	10	-	0.0581713	0.26947	0.264047	0.340566	0.0725475	0.253599	0.274204	0.21088	0	0	0	not_sig
chr1	16091375	16094514	Rpl7	10	-	0.172964	1.10152	1.1595	1.36766	0.188312	0.948077	1.21647	1.21066	0	0	0	not_sig
chr2	44966657	44969604	Zeb2os	10	+	0.105054	0.320989	0.183953	0.441474	0.0849828	0.334609	0.226031	0.415171	0	0	0	not_sig
chr17	34162977	34165000	H2-Ke6	10	-	0.223245	0.918747	0.976987	1.14145	0.257238	0.852307	0.966666	0.938029	0	0	0	not_sig
chr5	138037874	138041936	Mospd3	10	-	0.0607684	0.0897751	0.0785498	0.117878	0.041617	0.0939235	0.0996427	0.147272	0	0	0	not_sig
chr11	75465010	75488136	Myo1c	10	+	0.0678498	0.199526	0.154916	0.26372	0.0627454	0.262744	0.207619	0.250087	0	0	0	not_sig
chr3	105728808	105735582	I830077J02Rik	10	-	0.0698136	0.0869799	0.0819383	0.113179	0.0639806	0.0910263	0.117442	0.122907	0	0	0	not_sig
chr9	20385771	20399637	Zfp846	10	+	0.0476425	0.0727801	0.0587767	0.0966958	0.0573267	0.0921852	0.0743451	0.106561	0	0	0	not_sig
chr5	111202685	111209615	Pus1	10	-	0.0741001	0.289045	0.292563	0.36276	0.0731118	0.305948	0.320439	0.23471	0	0	0	not_sig
chr8	73920753	73928671	Babam1	10	+	0.0899956	0.505282	0.467516	0.643545	0.102541	0.455978	0.498682	0.475462	0	0	0	not_sig
chr6	125111869	125115791	Gapdh	10	-	0.575059	2.08932	2.035	2.64317	0.575726	2.11086	2.14189	2.56994	0	0	0	not_sig
chr3	96674988	96709221	Gpr89	10	-	0.0737391	0.100204	0.111866	0.12532	0.0677634	0.10386	0.10904	0.0983492	0	0	0	not_sig
chr8	3515383	3544267	Pnpla6	10	+	0.0674257	0.155265	0.14496	0.199202	0.0649153	0.190356	0.184205	0.201218	0	0	0	not_sig
chr5	120566521	120648980	Rbm19	10	+	0.048845	0.0964333	0.0994069	0.1216	0.0525822	0.11593	0.114536	0.139094	0	0	0	not_sig
chr5	104475882	104494397	Nudt9	10	+	0.0489482	0.0750855	0.0709471	0.0968492	0.0398718	0.0979476	0.088423	0.0953278	0	0	0	not_sig
chr7	106683995	106755281	Arrb1	10	+	0.0578945	0.104837	0.101338	0.134028	0.0559661	0.112462	0.117539	0.131518	0	0	0	not_sig
chr13	73741449	73758087	Clptm1l	10	+	0.0640949	0.165114	0.207677	0.197092	0.0685423	0.15094	0.211049	0.177274	0	0	0	not_sig
chr19	46077967	46080663	Hps6	10	+	0.0566885	0.0635231	0.0771516	0.0781108	0.0409078	0.0548421	0.0678665	0.102314	0	0	0	not_sig
chr4	125724171	125732780	Mrps15	10	+	0.0737025	0.160896	0.185662	0.196945	0.0543253	0.181109	0.158553	0.132934	0	0	0	not_sig
chr14	63741298	63764760	Ctsb	10	+	0.0606582	0.237733	0.26203	0.291847	0.0814788	0.256782	0.220732	0.20533	0	0	0	not_sig
chr9	96371355	96379094	Rnf7	10	-	0.0597812	0.103637	0.102761	0.131847	0.044603	0.142472	0.115879	0.0913659	0	0	0	not_sig
chr15	27396431	27524662	Ank	10	+	0.0517821	0.0932603	0.102066	0.11599	0.0522422	0.107319	0.127869	0.122438	0	0	0	not_sig
chr19	4156976	4163245	Rps6kb2	10	-	0.0781647	0.304809	0.33508	0.374139	0.0884373	0.284532	0.354183	0.303709	0	0	0	not_sig
chr9	107453885	107464598	Rassf1	10	+	0.107652	0.511853	0.432272	0.661431	0.0843795	0.563648	0.539697	0.556205	0	0	0	not_sig
chr17	26000642	26005683	Fam195a	10	-	0.043691	0.0989114	0.0853376	0.12839	0.0326505	0.086319	0.075635	0.0920732	0	0	0	not_sig
chr8	97362316	97378795	Coq9	10	+	0.0533183	0.155539	0.145328	0.198197	0.04588	0.202551	0.125817	0.143597	0	0	0	not_sig
chr11	78141923	78156278	Pigs	10	+	0.0392021	0.0685916	0.0621035	0.0886849	0.0447525	0.0897715	0.0641627	0.0832791	0	0	0	not_sig
chr9	107479257	107482464	Hyal1	10	+	0.0438136	0.0749421	0.0619979	0.0984292	0.0439525	0.0780655	0.0432083	0.134354	0	0	0	not_sig
chr8	73028194	73030638	2810428I15Rik	10	-	0.054959	0.133524	0.193649	0.15233	0.0412292	0.142314	0.155963	0.174479	0	0	0	not_sig
chr16	36041275	36043060	Wdr5b	10	+	0.336202	1.03093	1.05045	1.28898	0.329511	0.795403	1.15615	0.74256	0	0	0	not_sig
chr18	64616203	64648720	Fech	10	-	0.0603043	0.336849	0.314014	0.426426	0.0749323	0.40474	0.479606	0.490273	0	0	0	not_sig
chr8	87356180	87359381	Gadd45gip1	10	+	0.234842	1.38783	1.36675	1.73613	0.108373	1.38246	1.533	1.05646	0	0	0	not_sig
chr17	80623828	80627837	Gemin6	10	+	0.0756174	0.136132	0.13506	0.172531	0.0660261	0.102644	0.118379	0.14776	0	0	0	not_sig
chr13	114584715	114947669	Arl15	10	+	0.0565597	0.0653698	0.0601207	0.085056	0.055538	0.0677348	0.0510043	0.0709175	0	0	0	not_sig
chr2	129093945	129122948	Ckap2l	10	-	0.0574839	0.0717829	0.0536101	0.0963993	0.049852	0.0854224	0.0589613	0.0993992	0	0	0	not_sig
chr15	79116657	79158801	Pla2g6	10	-	0.0579476	0.133001	0.126766	0.168953	0.0531854	0.159948	0.141948	0.152487	0	0	0	not_sig
chr8	127159655	127187269	2310022B05Rik	10	-	0.0288878	0.0334935	0.0344338	0.0425601	0.037965	0.0535865	0.0394008	0.0649716	0	0	0	not_sig
chr10	94880008	94891274	5730420D15Rik	10	+	0.0585341	0.0452062	0.0361766	0.0610879	0.0573464	0.0447323	0.04479	0.0899559	0	0	0	not_sig
chr11	100721797	100746483	Stat5a	10	+	0.0469165	0.110027	0.0899908	0.143634	0.0405559	0.149078	0.125064	0.137039	0	0	0	not_sig
chr17	71193544	71199130	Tgif1	10	-	0.0484366	0.123586	0.082627	0.165984	0.0914329	0.146848	0.0864697	0.155841	0	0	0	not_sig
chr12	77505162	77507923	Hspa2	10	+	0.0108483	0.06945	0.082574	0.0828861	0.0673824	0.0795501	0.112498	0.0844572	0	0	0	not_sig
chr14	31825618	31832317	Gnl3	10	-	0.202308	0.83686	0.946947	1.01464	0.146095	0.672987	0.899864	0.605173	0	0	0	not_sig
chr1	133724588	133745440	Slc41a1	10	+	0.078666	0.103905	0.0846227	0.137192	0.0765513	0.138921	0.0908905	0.127588	0	0	0	not_sig
chr2	38857100	38860651	Rpl35	10	-	0.256902	0.996678	1.01044	1.24006	0.17556	0.802675	1.13672	0.954149	0	0	0	not_sig
chr7	112952295	112959601	Mrpl17	10	-	0.197337	1.00185	1.07735	1.22728	0.205244	0.862948	1.14608	0.847809	0	0	0	not_sig
chr10	121176992	121189915	BC048403	10	+	0.0611101	0.104931	0.130749	0.125685	0.0581637	0.107516	0.116962	0.114906	0	0	0	not_sig
chr12	77866559	77884165	Churc1	10	+	0.0455682	0.0868141	0.0936827	0.107576	0.0522393	0.0963652	0.109146	0.129419	0	0	0	not_sig
chr7	52317798	52333873	Nosip	10	+	0.0543199	0.119812	0.10963	0.153233	0.0542528	0.155055	0.125915	0.14462	0	0	0	not_sig
chr6	39542581	39549470	Ndufb2	10	+	0.0590298	0.170658	0.210804	0.202942	0.0768895	0.128577	0.25252	0.157913	0	0	0	not_sig
chr6	39751806	39760935	Mrps33	10	-	0.0476732	0.0586793	0.067818	0.0722844	0.0412458	0.066571	0.0595706	0.106729	0	0	0	not_sig
chr14	51544623	51546863	Apex1	10	+	0.0854052	1.69226	1.65032	2.105	0.13877	1.73214	1.81935	1.51041	0	0	0	not_sig
chr4	132796732	132808843	Map3k6	10	+	0.0616996	0.169666	0.14889	0.217767	0.054646	0.195698	0.186183	0.199749	0	0	0	not_sig
chr14	55717671	55725430	Ap1g2	10	-	0.0778928	0.31261	0.296188	0.393746	0.0609295	0.289576	0.366935	0.323272	0	0	0	not_sig
chr11	72989004	72990510	Emc6	10	-	0.0687024	0.244663	0.252538	0.303022	0.0306595	0.328018	0.282524	0.272825	0	0	0	not_sig
chr8	26835795	26864752	Ddhd2	10	-	0.06246	0.209696	0.286623	0.241248	0.0567588	0.171899	0.32653	0.184386	0	0	0	not_sig
chr3	87847027	87859916	Gpatch4	10	+	0.120031	0.340852	0.3793	0.415837	0.1085	0.291434	0.351735	0.234362	0	0	0	not_sig
chr13	8971723	8995258	Gtpbp4	10	-	0.0799958	0.229782	0.238553	0.284678	0.0702501	0.182474	0.241605	0.198011	0	0	0	not_sig
chr14	122277827	122420257	Ubac2	10	+	0.0782277	0.101209	0.106815	0.126898	0.0770189	0.107852	0.118747	0.130727	0	0	0	not_sig
chr16	33056538	33060274	Rpl35a	10	+	0.270277	1.10709	1.10673	1.37694	0.25446	1.02038	1.16105	1.22077	0	0	0	not_sig
chr18	21159800	21186725	Rnf138	10	+	0.0449646	0.102244	0.0888992	0.131557	0.0425322	0.125247	0.115511	0.122653	0	0	0	not_sig
chr5	136623331	136646526	Orai2	10	-	0.0678808	0.409465	0.484346	0.487503	0.0591514	0.355361	0.461343	0.401954	0	0	0	not_sig
chr11	105927420	105934926	Taco1	10	+	0.0766791	0.119962	0.110062	0.153856	0.0663605	0.127078	0.107649	0.134051	0	0	0	not_sig
chr11	106024287	106054917	Strada	10	-	0.0476743	0.0650429	0.0658261	0.0820489	0.0525661	0.0732135	0.0688677	0.0838097	0	0	0	not_sig
chr13	54676373	54682489	Arl10	10	+	0.0643567	0.369359	0.488526	0.426015	0.0681695	0.391391	0.450966	0.273663	0	0	0	not_sig
chr5	115392210	115398549	2210016L21Rik	10	+	0.0561833	0.148834	0.145804	0.186556	0.0581579	0.158868	0.194826	0.211398	0	0	0	not_sig
chr11	115358666	115375684	Hn1	10	-	0.0931854	0.133766	0.141591	0.166652	0.112437	0.164777	0.134498	0.199487	0	0	0	not_sig
chr16	20498889	20509398	Eif2b5	10	+	0.0567778	0.139903	0.139226	0.174764	0.0458624	0.143627	0.146407	0.130928	0	0	0	not_sig
chr6	83255697	83267598	Mthfd2	10	-	0.055584	0.189079	0.170796	0.239838	0.0539385	0.192434	0.121518	0.151253	0	0	0	not_sig
chr4	118081941	118088429	Med8	10	+	0.0653996	0.266246	0.233456	0.338988	0.0666904	0.282579	0.252823	0.274407	0	0	0	not_sig
chr13	34271026	34437051	Slc22a23	10	-	0.0559131	0.102636	0.105031	0.128044	0.0580171	0.104262	0.139781	0.150248	0	0	0	not_sig
chr6	142705205	142724234	Cmas	10	+	0.1228	0.481888	0.360317	0.630092	0.113766	0.52558	0.513341	0.617138	0	0	0	not_sig
chr6	29417782	29420509	Atp6v1f	10	+	0.0647214	0.344002	0.299915	0.437253	0.107969	0.22362	0.365607	0.534332	0	0	0	not_sig
chr13	95126703	95128878	Gm9776	10	-	0.0387892	0.181846	0.13263	0.238102	0.0448699	0.160085	0.284545	0.252041	0	0	0	not_sig
chr14	48268985	48356239	Ktn1	10	+	0.0616411	0.191987	0.191882	0.238405	0.060442	0.203748	0.236298	0.210529	0	0	0	not_sig
chr7	27992188	28013616	Itpkc	10	-	0.0599063	0.146684	0.166927	0.177243	0.0560432	0.134845	0.167478	0.167893	0	0	0	not_sig
chr7	148641086	148646642	Pnpla2	10	+	0.0632889	0.113835	0.0771965	0.152212	0.0559163	0.125623	0.104764	0.128727	0	0	0	not_sig
chr9	78023720	78026689	C920006O11Rik	10	+	0.129364	0.240793	0.264672	0.294693	0.108941	0.188907	0.186037	0.324604	0	0	0	not_sig
chr13	67413933	67433496	Zfp595	10	-	0.0509667	0.0643742	0.0654316	0.0808937	0.0514068	0.0635975	0.0711579	0.0883822	0	0	0	not_sig
chr2	162843207	162871871	Ift52	10	+	0.0628266	0.101559	0.109184	0.125226	0.0726217	0.110663	0.10612	0.110876	0	0	0	not_sig
chr15	81633102	81657293	Tef	10	+	0.0728939	0.244022	0.252969	0.299851	0.0670349	0.28137	0.285908	0.244909	0	0	0	not_sig
chr4	141102076	141104228	B330016D10Rik	10	+	0.191843	1.27354	1.4032	1.53421	0.214335	1.13699	1.4608	1.57511	0	0	0	not_sig
chr13	76138982	76156010	Rfesd	10	-	0.0593068	0.179858	0.178784	0.223204	0.0628895	0.16659	0.176596	0.206196	0	0	0	not_sig
chr4	40629110	40649949	Aptx	10	-	0.0590221	0.0830173	0.09294	0.101593	0.0543719	0.0957283	0.078526	0.0908938	0	0	0	not_sig
chr1	75131788	75138942	Cnppd1	10	-	0.140665	0.690688	0.556846	0.887591	0.130941	0.803294	0.747621	0.707049	0	0	0	not_sig
chr4	131776939	131817464	Gmeb1	10	-	0.0509652	0.128764	0.116818	0.163042	0.0515982	0.137608	0.12919	0.134225	0	0	0	not_sig
chr7	132611153	132635056	Nsmce1	10	-	0.0510599	0.11215	0.092294	0.144777	0.0411895	0.135072	0.139303	0.137937	0	0	0	not_sig
chr3	145239171	145268209	Znhit6	10	+	0.0482228	0.0693781	0.0763207	0.0851322	0.0538419	0.0774842	0.0743924	0.0959884	0	0	0	not_sig
chr7	52973440	52976205	Rpl18	10	+	0.284041	1.44287	1.55314	1.74743	0.276161	1.424	1.72707	1.5608	0	0	0	not_sig
chr19	53977840	54004351	Pdcd4	10	+	0.0682201	0.182173	0.155408	0.232879	0.0627449	0.207851	0.156239	0.217344	0	0	0	not_sig
chr2	18763882	18919748	Pip4k2a	10	-	0.0673747	0.159965	0.150194	0.200886	0.0650433	0.16873	0.188533	0.21972	0	0	0	not_sig
chr11	109287259	109299462	Amz2	10	+	0.0625303	0.194974	0.178011	0.24534	0.0622174	0.20969	0.208928	0.249507	0	0	0	not_sig
chr1	75168214	75176966	Abcb6	10	-	0.0822922	0.4519	0.461854	0.552786	0.103509	0.562455	0.626601	0.463077	0	0	0	not_sig
chr19	5728086	5729666	Fam89b	10	-	0.179683	1.01399	1.00617	1.24804	0.161854	0.891411	1.00366	0.989708	0	0	0	not_sig
chrX	98449866	98456212	Foxo4	10	+	0.0336124	0.099173	0.074153	0.129145	0.029856	0.123193	0.123313	0.206178	0	0	0	not_sig
chr4	52443155	52451836	Smc2os	10	-	0.0505519	0.0829079	0.0587601	0.109766	0.0675498	0.0589557	0.059065	0.136632	0	0	0	not_sig
chr8	119467292	119484345	Atmin	10	+	0.0438731	0.116917	0.119341	0.143776	0.0488912	0.118229	0.137847	0.149146	0	0	0	not_sig
chr5	112772114	112807444	Hps4	10	+	0.0520027	0.0888549	0.0930582	0.109394	0.0510377	0.116003	0.0911747	0.115134	0	0	0	not_sig
chr3	37211475	37220372	Bbs12	10	+	0.0737416	0.220439	0.192375	0.279355	0.0581754	0.259096	0.253887	0.274803	0	0	0	not_sig
chr11	57296491	57332146	Fam114a2	10	-	0.0510529	0.0668258	0.0590129	0.0856688	0.0507471	0.0787127	0.0712415	0.0783564	0	0	0	not_sig
chr8	124948670	124956840	Cyba	10	-	0.0874665	0.322263	0.365126	0.384788	0.0622839	0.33777	0.424157	0.410447	0	0	0	not_sig
chr6	59158863	59162027	Tigd2	10	+	0.0851957	0.122964	0.0839275	0.163744	0.0716719	0.114382	0.0978999	0.197397	0	0	0	not_sig
chr11	95198331	95243186	Fam117a	10	+	0.074538	0.305231	0.274022	0.383	0.0736826	0.359302	0.329629	0.341455	0	0	0	not_sig
chr1	173212083	173218092	Usp21	10	-	0.0789486	0.380693	0.342979	0.476687	0.107949	0.523264	0.49695	0.464583	0	0	0	not_sig
chr13	6547402	6579395	Pitrm1	10	+	0.0888068	0.322856	0.287554	0.405842	0.0764133	0.349624	0.30418	0.352225	0	0	0	not_sig
chr16	8470905	8490290	Mettl22	10	+	0.0593963	0.123207	0.144699	0.146492	0.0536433	0.126155	0.148195	0.122338	0	0	0	not_sig
chrX	96661072	96666074	Pja1	10	-	0.0206786	0.0269815	0.0314873	0.032443	0.0287618	0.0417345	0.0297589	0.0633447	0	0	0	not_sig
chr2	181231846	181252667	Tpd52l2	10	+	0.0842231	0.234589	0.217508	0.293015	0.080328	0.229152	0.247069	0.239428	0	0	0	not_sig
chr6	71538963	71582680	Kdm3a	10	-	0.0838504	0.275988	0.225799	0.352155	0.0793784	0.311406	0.30984	0.309853	0	0	0	not_sig
chr7	29225955	29231914	Gmfg	10	+	0.0316874	0.0584226	0.0568026	0.0726789	0.052387	0.0783996	0.0752209	0.0845513	0	0	0	not_sig
chr17	3557823	3559863	1700102H20Rik	10	+	0.0677496	0.182844	0.205298	0.218739	0.0646598	0.205454	0.167414	0.22927	0	0	0	not_sig
chr10	126602211	126605579	B4galnt1	10	+	0.123994	0.910964	0.877426	1.11981	0.0968543	0.923501	1.10278	1.07292	0	0	0	not_sig
chr17	36109483	36115968	Prr3	10	-	0.0604056	0.264584	0.286294	0.317601	0.0593351	0.277997	0.316518	0.285052	0	0	0	not_sig
chr16	20703038	20716709	Clcn2	10	-	0.0763873	0.222301	0.188264	0.281919	0.0711344	0.258541	0.261087	0.266598	0	0	0	not_sig
chr14	66914165	66915966	1700001G11Rik	10	-	0.131153	0.35489	0.409517	0.421045	0.130121	0.2845	0.428239	0.730111	0	0	0	not_sig
chr10	94136237	94151358	Cep83os	10	-	0.0851508	0.261753	0.24863	0.3244	0.0928355	0.251072	0.257773	0.268448	0	0	0	not_sig
chr7	112880243	112885098	Rrp8	10	-	0.0714953	0.164636	0.158524	0.204149	0.0848713	0.131661	0.139819	0.142925	0	0	0	not_sig
chr11	78325797	78336238	Poldip2	10	+	0.0742299	0.28575	0.274512	0.352339	0.0600571	0.342292	0.33713	0.241071	0	0	0	not_sig
chr13	93614741	93628185	Mtx3	10	+	0.0562199	0.121959	0.137519	0.145805	0.0620412	0.122997	0.123244	0.113095	0	0	0	not_sig
chr13	74173942	74199733	Cep72	10	-	0.0479134	0.0635626	0.0581451	0.0803656	0.0493412	0.0758995	0.0659755	0.0806644	0	0	0	not_sig
chr1	177592552	177622763	Opn3	10	-	0.0760207	0.0997621	0.102403	0.123062	0.0711423	0.0971552	0.0948565	0.111159	0	0	0	not_sig
chr8	107829500	107834523	Elmo3	10	+	0.126011	0.694139	0.710681	0.84073	0.107552	0.875162	0.867822	0.719809	0	0	0	not_sig
chr7	30023341	30032551	Yif1b	10	+	0.0476608	0.100295	0.0836443	0.127758	0.0561488	0.127782	0.108461	0.123	0	0	0	not_sig
chr10	88192285	88193846	Gm4925	10	-	0.0391901	0.108093	0.110549	0.1317	0.100856	0.0975659	0.0860839	0.231783	0	0	0	not_sig
chrX	148771394	148777027	Tspyl2	10	-	0.030577	0.0687374	0.0885059	0.0790094	0.0436314	0.0741186	0.103131	0.0846848	0	0	0	not_sig
chr7	106626406	106632219	Rps3	10	-	0.329895	1.22602	1.29472	1.47754	0.281214	1.05615	1.35047	1.0412	0	0	0	not_sig
chr3	153570252	153573931	Rabggtb	10	-	0.653649	1.99183	1.95397	2.44516	0.574273	1.86351	1.98235	1.79469	0	0	0	not_sig
chr17	35087180	35089413	1110038B12Rik	10	-	0.681416	3.1942	3.41818	3.8262	0.698898	2.54397	3.41437	2.97089	0	0	0	not_sig
chr9	46081146	46090725	Zpr1	10	+	0.0576854	0.263371	0.262267	0.320824	0.0733564	0.27194	0.284424	0.246838	0	0	0	not_sig
chr7	17323792	17334639	Ap2s1	10	+	0.0353524	0.149902	0.123076	0.189726	0.0437316	0.177902	0.211021	0.191212	0	0	0	not_sig
chr17	33766036	33768659	Zfp414	10	+	0.0302308	0.292804	0.364899	0.335399	0.0474395	0.327414	0.481349	0.35439	0	0	0	not_sig
chr2	120834143	120842648	Ccndbp1	10	+	0.0419164	0.062479	0.0562852	0.0787387	0.0480737	0.0802334	0.0554952	0.0660122	0	0	0	not_sig
chr2	148506855	148518685	Gzf1	10	+	0.0557928	0.127719	0.11203	0.160626	0.0658096	0.14344	0.144394	0.15849	0	0	0	not_sig
chr7	135380870	135388614	Armc5	10	+	0.0750818	0.383084	0.324352	0.481266	0.0779552	0.514407	0.396777	0.361903	0	0	0	not_sig
chr8	125897610	125925792	Tcf25	10	+	0.0594998	0.174254	0.152237	0.218591	0.0551467	0.195342	0.223434	0.208963	0	0	0	not_sig
chr9	35075465	35083542	Rpusd4	10	+	0.0486403	0.136212	0.164917	0.158456	0.0529684	0.151623	0.158225	0.120456	0	0	0	not_sig
chr4	126803286	126806904	Tmem35b	10	+	0.0392715	0.0778119	0.0657734	0.0986357	0.0643323	0.0897953	0.0899286	0.142466	0	0	0	not_sig
chr4	129784799	129805378	Pef1	10	+	0.0694493	0.119449	0.108116	0.14975	0.0631669	0.119333	0.131188	0.162877	0	0	0	not_sig
chr11	98219681	98242426	Stard3	10	+	0.0494782	0.0642134	0.0620468	0.079885	0.044553	0.0830922	0.0730562	0.0926587	0	0	0	not_sig
chr11	54679939	54683998	Hint1	10	+	0.162628	0.668448	0.62516	0.823782	0.124076	0.677644	0.760219	0.645426	0	0	0	not_sig
chr10	87609736	87641140	Nup37	10	+	0.053115	0.0756033	0.0754622	0.0931729	0.0499446	0.0707897	0.0626663	0.0650694	0	0	0	not_sig
chr15	99532717	99544426	Smarcd1	10	+	0.0386645	0.0755397	0.0682584	0.0944937	0.0431575	0.0888778	0.0942615	0.0978653	0	0	0	not_sig
chr19	8810328	8815114	Wdr74	10	+	0.0696877	0.173961	0.140126	0.22146	0.074725	0.115599	0.171488	0.106809	0	0	0	not_sig
chr2	68699613	68949347	Cers6	10	+	0.0549232	0.0916222	0.0972868	0.110943	0.0539884	0.0984897	0.115729	0.119764	0	0	0	not_sig
chr1	34496673	34502592	Imp4	10	+	0.0788533	0.219183	0.179911	0.277636	0.0915763	0.239999	0.277414	0.239291	0	0	0	not_sig
chr10	79221259	79229697	Rnf126	10	-	0.0495478	0.175704	0.179847	0.212175	0.0510646	0.211229	0.22086	0.185781	0	0	0	not_sig
chr8	69000244	69010406	Tma16	10	-	0.0631411	0.153371	0.18919	0.177139	0.0743009	0.144992	0.169417	0.136441	0	0	0	not_sig
chr2	180324111	180330542	Ogfr	10	+	0.115205	0.333449	0.333453	0.405451	0.0868501	0.361201	0.428156	0.401693	0	0	0	not_sig
chr17	34157736	34161625	Ring1	10	-	0.101609	0.171416	0.156874	0.213648	0.0542775	0.195078	0.187496	0.187212	0	0	0	not_sig
chr5	93635543	93642500	2010109A12Rik	10	+	0.0644099	0.133013	0.129301	0.163177	0.0571425	0.126986	0.135273	0.145596	0	0	0	not_sig
chr9	106331741	106333899	Rpl29	10	+	0.0614295	0.559494	0.594669	0.664938	0.0471419	0.491982	0.7595	0.684301	0	0	0	not_sig
chr6	72309705	72312426	Rnf181	10	-	0.0742703	0.383465	0.33829	0.475647	0.0632328	0.40455	0.466278	0.489965	0	0	0	not_sig
chr13	67616717	67627167	Zfp87	10	-	0.0484276	0.081041	0.0696342	0.10218	0.0671141	0.0894685	0.0991049	0.114719	0	0	0	not_sig
chr4	40667186	40669350	Gm6297	10	-	0.0854904	0.279614	0.295939	0.334262	0.0692539	0.210453	0.254553	0.514876	0	0	0	not_sig
chr12	29375492	29435259	Trappc12	10	-	0.0533569	0.0857888	0.0928067	0.102921	0.0510169	0.102171	0.0977602	0.092387	0	0	0	not_sig
chr2	118872854	118929857	Knl1	10	+	0.0647272	0.120459	0.0975127	0.153084	0.0718873	0.124622	0.0992984	0.141901	0	0	0	not_sig
chr19	15979612	15999112	Psat1	10	-	0.0749781	0.146936	0.148564	0.178518	0.0626682	0.157586	0.13094	0.127882	0	0	0	not_sig
chr15	76541169	76545521	Lrrc14	10	+	0.11206	0.58155	0.567406	0.705615	0.132533	0.627145	0.868412	0.667819	0	0	0	not_sig
chr5	117570137	117725107	Taok3	10	+	0.072008	0.267929	0.25347	0.327897	0.0687244	0.260266	0.270733	0.307583	0	0	0	not_sig
chr14	14845004	14939815	Atxn7	10	+	0.0548593	0.072878	0.0674476	0.0908319	0.0577627	0.0807466	0.0798659	0.0925469	0	0	0	not_sig
chr5	136165014	136211196	Por	10	+	0.060662	0.131731	0.15113	0.15483	0.0661406	0.151283	0.19709	0.189096	0	0	0	not_sig
chr2	20890500	20891975	Gm13375	10	+	0.127402	1.46573	1.15775	1.84628	0.11102	2.328	1.42463	1.2438	0	0	0	not_sig
chr8	73993092	73999996	Dda1	10	+	0.0715833	0.316711	0.336591	0.3768	0.071821	0.422133	0.4222	0.342815	0	0	0	not_sig
chr4	141414056	141430835	Efhd2	10	-	0.0364062	0.0921932	0.0949738	0.110959	0.0455684	0.125766	0.117919	0.130138	0	0	0	not_sig
chr5	114813580	114830514	Kctd10	10	-	0.0516359	0.0551974	0.0459103	0.0704434	0.026114	0.0799018	0.0837249	0.0905855	0	0	0	not_sig
chr19	46764395	46777872	Borcs7	10	+	0.040917	0.0622674	0.0570514	0.0774153	0.0368618	0.0661013	0.0781538	0.0749957	0	0	0	not_sig
chr16	30065442	30067882	Hes1	10	+	0.185757	0.840623	0.716723	1.04638	0.198801	0.748792	0.837256	1.22152	0	0	0	not_sig
chr11	74991144	75003985	Dph1	10	-	0.0744465	0.257948	0.249708	0.31339	0.068344	0.26136	0.235184	0.225972	0	0	0	not_sig
chr7	13466526	13478771	Zfp128	10	+	0.0543461	0.08409	0.0637138	0.107959	0.0434878	0.105726	0.085559	0.108004	0	0	0	not_sig
chr13	74617504	74631398	Zfp825	10	-	0.0319807	0.0430546	0.03466	0.0548258	0.0287007	0.0458271	0.0352944	0.0576136	0	0	0	not_sig
chr19	45626765	45635054	Poll	10	-	0.0508436	0.0528593	0.0487589	0.0659277	0.0300253	0.101379	0.0682073	0.091571	0	0	0	not_sig
chr9	61761089	61762317	Rplp1	10	-	0.296106	1.88895	2.10076	2.20702	0.365724	1.29142	1.95773	2.054	0	0	0	not_sig
chr1	173207122	173211317	Ppox	10	-	0.120375	0.349241	0.29784	0.435027	0.141286	0.389424	0.432336	0.413249	0	0	0	not_sig
chr12	77681474	77811534	Sptb	10	-	0.0571218	0.111082	0.111154	0.134486	0.054593	0.113033	0.122211	0.12099	0	0	0	not_sig
chr9	43875103	43903710	Usp2	10	+	0.0455507	0.0674344	0.0640418	0.0829424	0.0495767	0.0811219	0.0716942	0.071324	0	0	0	not_sig
chr7	28271971	28275333	Sertad1	10	+	0.0888806	0.300347	0.211715	0.385665	0.123555	0.336708	0.282541	0.46445	0	0	0	not_sig
chr14	55713620	55717832	Thtpa	10	+	0.105765	0.609724	0.573837	0.740744	0.0839621	0.696356	0.67967	0.680187	0	0	0	not_sig
chr14	56276715	56279345	Mdp1	10	-	0.0493454	0.15182	0.0872257	0.200426	0.0728129	0.179571	0.0817244	0.0700342	0	0	0	not_sig
chr8	72265537	72273861	Zfp963	10	-	0.0498365	0.0981146	0.111742	0.114917	0.0555924	0.110365	0.127208	0.103097	0	0	0	not_sig
chrX	7658591	7667617	Was	10	-	0.0346769	0.135843	0.110616	0.170056	0.0226728	0.100988	0.159317	0.15977	0	0	0	not_sig
chr10	82448241	82658636	Chst11	10	+	0.0601273	0.09297	0.0818417	0.115893	0.0534204	0.0984611	0.0808442	0.110164	0	0	0	not_sig
chr17	21787577	21801933	Zfp983	10	+	0.0478104	0.119593	0.118785	0.144352	0.0380286	0.123277	0.166307	0.184078	0	0	0	not_sig
chr8	125589407	125621651	Spg7	10	+	0.0459475	0.0980431	0.0988821	0.118128	0.0575384	0.117971	0.0995638	0.110534	0	0	0	not_sig
chr19	9004183	9016072	Eml3	10	+	0.0597851	0.291658	0.305985	0.345596	0.0655366	0.329017	0.387778	0.270593	0	0	0	not_sig
chr19	6062820	6067850	Tm7sf2	10	-	0.142091	0.662907	0.633502	0.802687	0.16416	0.682616	0.609811	0.467816	0	0	0	not_sig
chr9	20836481	20843480	Icam5	10	+	0.05438	0.210748	0.173451	0.262978	0.0581349	0.301816	0.233199	0.218376	0	0	0	not_sig
chr17	46284333	46290500	Mad2l1bp	10	-	0.0285328	0.0695709	0.0475275	0.0898166	0.0523428	0.046546	0.0535393	0.0960984	0	0	0	not_sig
chr5	121250207	121262523	Oas1c	10	-	0.0378808	0.0267335	0.0297281	0.0322218	0.0420863	0.0406795	0.0261122	0.063509	0	0	0	not_sig
chr7	27943676	27951821	Egln2	10	-	0.0730446	0.299236	0.290071	0.360996	0.0744788	0.375478	0.406781	0.317487	0	0	0	not_sig
chr15	82983931	83002638	Cyb5r3	10	-	0.0436738	0.125979	0.104161	0.157296	0.040926	0.155246	0.126553	0.173833	0	0	0	not_sig
chr5	23951280	23953664	Tmub1	10	-	0.0559572	0.178773	0.169888	0.216942	0.0561851	0.29991	0.202015	0.27015	0	0	0	not_sig
chr18	3266351	3281130	Crem	10	-	0.047129	0.0922663	0.0882481	0.112382	0.0593273	0.103263	0.112722	0.103469	0	0	0	not_sig
chr7	111487267	111501863	Trim12c	10	-	0.0395303	0.0853199	0.0689372	0.107217	0.0575142	0.0959659	0.0903717	0.134783	0	0	0	not_sig
chr17	25321505	25324607	BC003965	10	+	0.12879	0.350732	0.356481	0.41945	0.0996599	0.3238	0.315632	0.3423	0	0	0	not_sig
chr7	30862355	30875529	Zfp566	10	-	0.0381472	0.0531999	0.0692645	0.0600246	0.0417241	0.0567523	0.0667078	0.0569077	0	0	0	not_sig
chr13	67001556	67006286	Uqcrb	10	-	0.088626	0.120907	0.108462	0.149944	0.0506712	0.11647	0.118026	0.113562	0	0	0	not_sig
chr13	38097920	38128806	Cage1	10	-	0.0540016	0.0716258	0.0564406	0.091021	0.0572269	0.0928414	0.0672966	0.0846471	0	0	0	not_sig
chr9	42062259	42072383	Sc5d	10	-	0.0610205	0.153794	0.143582	0.187536	0.0599317	0.101939	0.135454	0.143762	0	0	0	not_sig
chr15	78389598	78403213	Rac2	10	-	0.178323	1.11483	1.07516	1.34142	0.132952	1.11947	1.36794	1.26312	0	0	0	not_sig
chr7	53289065	53339582	Nomo1	10	+	0.0843117	0.311785	0.384228	0.353185	0.082797	0.242769	0.397017	0.308788	0	0	0	not_sig
chr14	56364529	56374471	Nop9	10	+	0.0688566	0.199185	0.19927	0.238749	0.0642338	0.219082	0.221308	0.217463	0	0	0	not_sig
chr14	55512979	55517764	Pabpn1	10	+	0.107125	0.443425	0.406606	0.540165	0.124781	0.468926	0.455727	0.474331	0	0	0	not_sig
chr3	146113430	146128812	Ctbs	10	+	0.057517	0.0863292	0.0859236	0.104447	0.048074	0.101669	0.0842913	0.0873826	0	0	0	not_sig
chr11	79997373	80013255	Rnf135	10	+	0.0586652	0.121318	0.133101	0.142676	0.0497877	0.141775	0.124877	0.129274	0	0	0	not_sig
chr15	83130169	83180677	Arfgap3	10	-	0.0408725	0.0609587	0.0559738	0.0750312	0.0449179	0.0882642	0.0704625	0.0749154	0	0	0	not_sig
chr17	57129686	57135794	Clpp	10	+	0.0718123	0.210884	0.210062	0.252841	0.0727194	0.276121	0.222282	0.18974	0	0	0	not_sig
chr6	124670724	124683172	Ptpn6	10	-	0.0579686	0.164093	0.141034	0.202903	0.0380689	0.17634	0.16762	0.193298	0	0	0	not_sig
chr6	35202698	35212059	1810058I24Rik	10	+	0.0888688	0.226741	0.207048	0.277267	0.0788924	0.322233	0.34386	0.310142	0	0	0	not_sig
chr9	34924312	34938507	4930581F22Rik	10	+	0.10721	0.429564	0.406014	0.51945	0.109422	0.472281	0.48495	0.444015	0	0	0	not_sig
chr1	136391236	136404461	Rabif	10	+	0.0843683	0.149602	0.162981	0.176413	0.0865609	0.158555	0.190623	0.21993	0	0	0	not_sig
chr7	53062006	53069686	Cyth2	10	-	0.0493224	0.240445	0.186475	0.301599	0.0541406	0.333179	0.305003	0.292806	0	0	0	not_sig
chr5	135540075	135541235	Dnajc30	10	+	0.00411879	0.133193	0.0581816	0.178773	0.0131961	0.192686	0.148702	0.18347	0	0	0	not_sig
chr8	89269597	89270959	Gm10638	10	+	0.0984817	0.548516	0.509103	0.664428	0.11261	0.673682	0.573965	0.834698	0	0	0	not_sig
chr5	108026391	108071937	Rpap2	10	+	0.0585927	0.0922616	0.085462	0.113076	0.0556162	0.103099	0.0918367	0.118381	0	0	0	not_sig
chr16	38347084	38352849	Cox17	10	+	0.103457	0.536927	0.517904	0.644973	0.0853864	0.445299	0.395408	0.453323	0	0	0	not_sig
chr6	113433562	113443332	Creld1	10	+	0.0469978	0.0584739	0.0582068	0.0708214	0.0498584	0.064724	0.0685721	0.108127	0	0	0	not_sig
chr7	135377964	135381545	9130023H24Rik	10	-	0.0548489	0.36876	0.261702	0.468203	0.0932788	0.455237	0.404032	0.419614	0	0	0	not_sig
chrX	93130651	93152313	Las1l	10	-	0.0384925	0.0574847	0.0618561	0.0680478	0.0357004	0.0612263	0.0716032	0.0647026	0	0	0	not_sig
chr9	57474452	57493460	Csk	10	-	0.102877	0.544414	0.545214	0.647693	0.0677624	0.483242	0.60527	0.529924	0	0	0	not_sig
chr4	108292560	108306727	Cc2d1b	10	+	0.0420288	0.190206	0.170588	0.231962	0.0570016	0.232033	0.233379	0.177736	0	0	0	not_sig
chr8	26127682	26133732	Tm2d2	10	+	0.0304463	0.0458972	0.0474679	0.0548477	0.0618643	0.0619756	0.0482984	0.0999286	0	0	0	not_sig
chr7	19766518	19791831	Eml2	10	+	0.0440466	0.0903998	0.0678117	0.114631	0.0456847	0.121115	0.0894148	0.113006	0	0	0	not_sig
chr7	30880094	30892633	Zfp260	10	+	0.0463913	0.105968	0.103268	0.127647	0.054281	0.122151	0.114128	0.143928	0	0	0	not_sig
chr5	122071037	122110519	Acad10	10	-	0.0409305	0.0880497	0.0888186	0.105301	0.0494205	0.0928091	0.0947035	0.109997	0	0	0	not_sig
chr11	62692991	62708686	Tvp23b	10	+	0.0584371	0.0823108	0.0795868	0.0999967	0.0475151	0.0758643	0.093025	0.0847796	0	0	0	not_sig
chr7	107641866	107648138	Ucp2	10	+	0.26504	1.01009	0.951762	1.21994	0.206701	0.964835	0.930981	0.996125	0	0	0	not_sig
chr4	45004114	45025284	Zbtb5	10	-	0.074796	0.331639	0.30577	0.401918	0.0769868	0.403186	0.450551	0.423514	0	0	0	not_sig
chr9	57437258	57444040	Ulk3	10	+	0.0364475	0.0830104	0.0693929	0.103104	0.0521683	0.115021	0.0911079	0.0864094	0	0	0	not_sig
chr1	36568711	36585081	Cnnm3	10	+	0.0590578	0.245224	0.206911	0.302537	0.0637145	0.299242	0.239368	0.236586	0	0	0	not_sig
chr5	64484188	64519397	Pgm1	10	+	0.0765843	0.147283	0.136311	0.179607	0.0637849	0.142211	0.151897	0.176385	0	0	0	not_sig
chr7	26444171	26453051	Exosc5	10	+	0.0775998	0.31446	0.329418	0.370172	0.0860441	0.320349	0.338782	0.291957	0	0	0	not_sig
chr10	79198869	79209326	Polrmt	10	-	0.0392919	0.0844046	0.0866369	0.100385	0.036954	0.0921229	0.0906782	0.0614326	0	0	0	not_sig
chr9	57260470	57287921	Ppcdc	10	-	0.0614609	0.139712	0.148082	0.164721	0.0612543	0.161091	0.176236	0.185991	0	0	0	not_sig
chr9	66870399	66891678	Tpm1	10	-	0.087356	0.261617	0.223533	0.32248	0.0687574	0.274502	0.24184	0.302256	0	0	0	not_sig
chr9	72510153	72597655	Nedd4	10	+	0.117893	0.601539	0.660708	0.698106	0.118787	0.556552	0.778879	0.577897	0	0	0	not_sig
chr10	80392835	80394949	Gadd45b	10	+	0.0661884	0.262432	0.171753	0.33711	0.0989501	0.231572	0.203997	0.415748	0	0	0	not_sig
chr4	135728188	135751971	E2f2	10	+	0.0782225	0.380454	0.318277	0.46885	0.0649901	0.337479	0.360799	0.380399	0	0	0	not_sig
chr7	129177675	129210600	Ears2	10	-	0.0465556	0.0920908	0.0860134	0.111753	0.0544248	0.100115	0.0816539	0.124141	0	0	0	not_sig
chr1	177531508	177555766	Fh1	10	-	0.090684	0.192151	0.202814	0.226462	0.0824941	0.172631	0.184828	0.202382	0	0	0	not_sig
chr1	74634862	74639017	Bcs1l	10	+	0.11565	0.745974	0.814669	0.86471	0.209477	0.838599	0.966439	0.643241	0	0	0	not_sig
chr17	26260447	26263558	Mrpl28	10	+	0.0262822	0.0596949	0.031073	0.0791354	0.0468369	0.0689904	0.0717664	0.0653959	0	0	0	not_sig
chr1	89749861	89841064	Dgkd	10	+	0.101229	0.214877	0.255799	0.245069	0.101907	0.224353	0.304255	0.234465	0	0	0	not_sig
chr13	43633774	43655560	Mcur1	10	-	0.0447781	0.0617695	0.0678958	0.0724413	0.0514082	0.080702	0.0688765	0.0812622	0	0	0	not_sig
chr8	127421785	127427713	Sprtn	10	+	0.0890957	0.428126	0.401165	0.514921	0.0936196	0.476848	0.465053	0.365644	0	0	0	not_sig
chr7	127039374	127060270	Lyrm1	10	+	0.0509473	0.072906	0.0664829	0.0891931	0.0580446	0.0828656	0.0715768	0.0914253	0	0	0	not_sig
chr11	109312169	109334543	Slc16a6	10	-	0.0930695	0.455152	0.412535	0.551077	0.0933088	0.454985	0.458525	0.464171	0	0	0	not_sig
chr1	74331607	74334027	Pnkd	10	+	0.0948472	0.387264	0.680186	0.377956	0.0977394	0.377565	0.676791	0.380485	0	0	0	not_sig
chr7	59115948	59117637	Fancf	10	-	0.0658112	0.931773	0.899262	1.10902	0.0639643	0.810267	0.958363	0.938198	0	0	0	not_sig
chr10	61137274	61143038	1700022H01Rik	10	-	0.0690046	0.193899	0.162941	0.23904	0.0468658	0.215066	0.196812	0.237893	0	0	0	not_sig
chr11	62416378	62418308	2410006H16Rik	10	+	0.994396	3.79213	4.44624	4.3154	0.854075	3.12761	4.20275	3.66378	0	0	0	not_sig
chr10	75922311	75931859	Ybey	10	-	0.064744	0.223901	0.235614	0.262371	0.0599006	0.192007	0.253286	0.234168	0	0	0	not_sig
chr9	44211841	44215631	Trappc4	10	-	0.0878464	0.550939	0.5758	0.643943	0.130186	0.491277	0.572882	0.516789	0	0	0	not_sig
chr7	116662708	116665883	Rpl27a	10	+	0.310064	1.92682	1.98967	2.25875	0.291174	1.85263	2.12924	1.96336	0	0	0	not_sig
chr17	21587337	21602553	Zfp51	10	+	0.0366211	0.0852331	0.101007	0.0969013	0.0647539	0.0787557	0.106299	0.134821	0	0	0	not_sig
chr3	101380141	101408630	Atp1a1	10	-	0.0934247	0.165993	0.179657	0.194042	0.0893264	0.18495	0.18875	0.182192	0	0	0	not_sig
chr8	14888535	14901719	Cln8	10	+	0.0453675	0.0710986	0.114667	0.0727684	0.0498081	0.104146	0.12893	0.0979195	0	0	0	not_sig
chr9	78326260	78329531	Eef1a1	10	-	0.551979	2.32336	2.58321	2.67562	0.43292	2.2258	2.74449	2.35483	0	0	0	not_sig
chr17	56408884	56416190	Ticam1	10	-	0.0943039	0.28859	0.314401	0.334701	0.0965548	0.389193	0.386441	0.364694	0	0	0	not_sig
chr16	35770471	35828548	Hspbap1	10	+	0.0548851	0.0733554	0.0698094	0.0886423	0.0461328	0.0845402	0.0799703	0.0864823	0	0	0	not_sig
chr9	18096710	18118444	Chordc1	10	+	0.0677137	0.146276	0.137565	0.176055	0.0500692	0.159046	0.148697	0.200039	0	0	0	not_sig
chr15	79059602	79079896	Pick1	10	+	0.0496432	0.0778508	0.0754019	0.0934321	0.0464467	0.0827304	0.075667	0.0823962	0	0	0	not_sig
chr8	125000042	125006992	Ctu2	10	+	0.0943636	0.461413	0.598142	0.506234	0.111235	0.458718	0.656249	0.353742	0	0	0	not_sig
chr5	23899973	23915765	Abcb8	10	+	0.0545798	0.199873	0.202718	0.235269	0.0686979	0.217579	0.219339	0.199369	0	0	0	not_sig
chr6	83720407	83725806	Tex261	10	-	0.0536309	0.15579	0.134722	0.19014	0.0404397	0.157749	0.113178	0.195075	0	0	0	not_sig
chr7	13609500	13616381	Trim28	10	+	0.136856	0.617483	0.587124	0.736783	0.0870589	0.711788	0.654872	0.488742	0	0	0	not_sig
chr15	59146646	59162748	Sqle	10	+	0.0650312	0.438675	0.390627	0.529912	0.059964	0.424659	0.420146	0.33894	0	0	0	not_sig
chr16	32877869	32909049	Fyttd1	10	+	0.047841	0.089577	0.0837669	0.108004	0.0550217	0.104394	0.0886546	0.0946468	0	0	0	not_sig
chr4	15844386	15872654	Decr1	10	-	0.0502621	0.0799187	0.0644575	0.0994192	0.0552536	0.0991704	0.0767937	0.0906551	0	0	0	not_sig
chr6	86388391	86420381	C87436	10	+	0.0599452	0.170061	0.173161	0.200216	0.0593995	0.186323	0.183305	0.162129	0	0	0	not_sig
chr4	147378367	147412922	Clcn6	10	-	0.0491193	0.151349	0.13823	0.182488	0.049593	0.176148	0.155083	0.163953	0	0	0	not_sig
chrX	71654824	71674500	G6pdx	10	-	0.0522292	0.108128	0.0876516	0.133885	0.0504785	0.127471	0.122651	0.142354	0	0	0	not_sig
chr17	24312375	24336902	Tbc1d24	10	-	0.0791418	0.481638	0.427597	0.581894	0.0723122	0.494441	0.452471	0.425126	0	0	0	not_sig
chr16	38085149	38089346	BC031361	10	-	0.170851	0.661477	0.634287	0.787684	0.136255	0.709843	0.662412	0.776232	0	0	0	not_sig
chr6	128388774	128425863	Gm10069	10	+	0.0451811	0.0333848	0.0315813	0.0408352	0.0479909	0.0428085	0.0340649	0.0734381	0	0	0	not_sig
chr11	120209991	120212504	0610009L18Rik	10	+	0.0662507	0.164338	0.0945289	0.213777	0.0803682	0.295017	0.243049	0.383349	0	0	0	not_sig
chr1	162965296	162968668	Gas5	10	+	1.77923	6.06863	6.87164	6.9329	1.86206	4.652	6.44563	6.36091	0	0	0	not_sig
chr7	4759615	4763942	Ube2s	10	-	0.173746	0.228637	0.141863	0.296565	0.140664	0.208773	0.19471	0.341818	0	0	0	not_sig
chr10	79630585	79634398	Cirbp	10	+	0.250944	0.649088	0.497284	0.809139	0.262767	0.567126	0.643721	0.937008	0	0	0	not_sig
chr7	30969189	30971049	Cox7a1	10	+	0.0854838	0.443053	0.304416	0.559385	0.0451435	0.503078	0.520103	0.372296	0	0	0	not_sig
chr11	5603985	5607702	Mrps24	10	-	0.0233605	0.139231	0.126061	0.167166	0.0451133	0.107665	0.178617	0.148662	0	0	0	not_sig
chr17	71601515	71660305	Emilin2	10	-	0.0784441	0.223518	0.197803	0.270587	0.0711564	0.260684	0.255567	0.290057	0	0	0	not_sig
chr9	54434317	54452469	Idh3a	10	+	0.0757349	0.179638	0.176601	0.212754	0.0565878	0.15702	0.17264	0.181483	0	0	0	not_sig
chr18	80802943	80904912	Nfatc1	10	-	0.0514621	0.0792847	0.0831171	0.0929059	0.0470936	0.0916405	0.0975957	0.1068	0	0	0	not_sig
chr18	60633844	60661637	Smim3	10	-	0.0821764	0.234777	0.255395	0.270696	0.0862666	0.237892	0.311772	0.312452	0	0	0	not_sig
chr18	64659300	64676211	Nars	10	-	0.0778838	0.200388	0.202713	0.235492	0.103962	0.216228	0.303566	0.298822	0	0	0	not_sig
chr2	156820797	156832811	Dsn1	10	-	0.0748399	0.218037	0.148439	0.276127	0.10068	0.252421	0.201817	0.21988	0	0	0	not_sig
chr9	48296801	48303435	Rbm7	10	-	0.0761616	0.183238	0.135941	0.22923	0.0561723	0.188649	0.167588	0.193453	0	0	0	not_sig
chr4	140668892	140695711	Szrd1	10	-	0.0472255	0.176977	0.181934	0.206507	0.0529162	0.225532	0.20955	0.196562	0	0	0	not_sig
chr15	82930634	82947101	Serhl	10	+	0.0793566	0.263333	0.267223	0.308413	0.0760809	0.263164	0.270731	0.261686	0	0	0	not_sig
chr9	107471493	107475109	Hyal2	10	+	0.0490004	0.105353	0.0685646	0.134532	0.0400175	0.128936	0.0818021	0.125749	0	0	0	not_sig
chr7	134400475	134404181	Dctpp1	10	-	0.0905512	0.202905	0.15001	0.253969	0.0532709	0.282177	0.165204	0.208245	0	0	0	not_sig
chr1	122017763	122084766	3110009E18Rik	10	+	0.0787012	0.111472	0.103286	0.134375	0.0754649	0.0955713	0.0904443	0.136431	0	0	0	not_sig
chr4	134479539	134483285	Rsrp1	10	+	0.438288	1.2696	1.15572	1.5245	0.32147	1.11495	1.19441	1.65619	0	0	0	not_sig
chr8	34763709	34808634	Gsr	10	+	0.0556507	0.146602	0.129626	0.17723	0.0628928	0.172498	0.164159	0.177908	0	0	0	not_sig
chr19	46404301	46413150	Cuedc2	10	-	0.0791578	0.503319	0.483463	0.594819	0.103866	0.596248	0.630798	0.48687	0	0	0	not_sig
chr19	3708332	3717881	1810055G02Rik	10	+	0.0680293	0.0842359	0.0880438	0.0988999	0.0418756	0.140543	0.0839263	0.102142	0	0	0	not_sig
chr4	82444641	82505565	Zdhhc21	10	-	0.0449992	0.0641618	0.0706385	0.074143	0.0468379	0.0684449	0.0721616	0.0789096	0	0	0	not_sig
chrX	45525147	45561879	Zdhhc9	10	-	0.0320432	0.0427191	0.0369542	0.0522143	0.0295325	0.0516	0.0367685	0.0509848	0	0	0	not_sig
chr8	60130549	60142227	AW046200	10	+	0.0652742	0.212686	0.190617	0.255759	0.0748124	0.217402	0.199678	0.244245	0	0	0	not_sig
chr3	154239483	154260062	Tyw3	10	-	0.0580952	0.120974	0.0929909	0.1503	0.0680368	0.150813	0.154228	0.153196	0	0	0	not_sig
chr3	108227781	108248177	Sars	10	-	0.14928	0.4496	0.406202	0.539983	0.152041	0.480851	0.539275	0.48507	0	0	0	not_sig
chr2	131735663	131781867	Prn	10	+	0.0707978	0.404089	0.379908	0.479202	0.0698041	0.357445	0.378579	0.361061	0	0	0	not_sig
chr15	101981005	101993867	Soat2	10	+	0.0573104	0.0853974	0.0809263	0.10207	0.0499783	0.0926467	0.0641481	0.11219	0	0	0	not_sig
chr4	129013269	129024273	Zbtb8os	10	+	0.0436027	0.0783503	0.0709153	0.0942912	0.0440942	0.0860912	0.0792652	0.0859083	0	0	0	not_sig
chr9	63897635	63901907	1110036E04Rik	10	+	0.0389621	0.0857947	0.041871	0.11307	0.0469193	0.0710972	0.0571549	0.10422	0	0	0	not_sig
chr19	45122065	45130873	Sfxn3	10	+	0.0610788	0.0793924	0.0508159	0.101809	0.0501468	0.0975306	0.0632627	0.0975587	0	0	0	not_sig
chr1	95517327	95532304	Stk25	10	-	0.0752138	0.282396	0.267073	0.334535	0.104814	0.308946	0.383034	0.307182	0	0	0	not_sig
chr14	70977653	70982378	Nudt18	10	+	0.126263	0.406393	0.416675	0.472749	0.165544	0.404557	0.544389	0.412447	0	0	0	not_sig
chr8	119445639	119465403	Cenpn	10	+	0.0674639	0.191598	0.181642	0.226966	0.0602422	0.16525	0.181265	0.193216	0	0	0	not_sig
chr4	19502212	19534079	Rmdn1	10	+	0.060994	0.0791943	0.0984648	0.0879948	0.0535122	0.0729205	0.099233	0.104411	0	0	0	not_sig
chr7	87406100	87410264	Ngrn	10	+	0.0723343	0.182344	0.12912	0.228432	0.061528	0.225903	0.177968	0.188514	0	0	0	not_sig
chr13	38592139	38619783	Txndc5	10	-	0.0659269	0.135098	0.149148	0.154451	0.0624402	0.13833	0.17075	0.136938	0	0	0	not_sig
chr19	60939968	60950441	Prdx3	10	-	0.0893257	0.534019	0.498545	0.632079	0.0807305	0.489611	0.578024	0.4749	0	0	0	not_sig
chr16	4941419	4964330	Anks3	10	-	0.0520332	0.182029	0.194415	0.209041	0.0530931	0.229221	0.223861	0.169856	0	0	0	not_sig
chr14	76904032	76907572	Tsc22d1	10	+	0.0913277	0.311893	0.296691	0.368441	0.129737	0.351052	0.397516	0.552014	0	0	0	not_sig
chr6	72382792	72389552	Mat2a	10	-	0.472631	1.36542	1.3983	1.58664	0.435969	1.18205	1.42883	1.1697	0	0	0	not_sig
chrX	7471644	7476126	Pqbp1	10	-	0.0446664	0.278313	0.267272	0.327144	0.0539207	0.30745	0.317124	0.223957	0	0	0	not_sig
chr4	155177726	155182938	Mrpl20	10	+	0.0584908	0.198981	0.148339	0.246486	0.0501827	0.141979	0.153633	0.181157	0	0	0	not_sig
chr5	112705710	112744381	Tpst2	10	+	0.0557611	0.114014	0.0966275	0.138399	0.0498585	0.1241	0.111776	0.124243	0	0	0	not_sig
chr17	35400038	35404442	H2-D1	10	+	0.0655237	0.0962022	0.0795958	0.117731	0.0363102	0.1497	0.141864	0.160872	0	0	0	not_sig
chr9	67688202	67843441	Vps13c	10	+	0.0630515	0.215751	0.217233	0.251218	0.0650697	0.195809	0.229951	0.193349	0	0	0	not_sig
chr7	134234949	134237563	AI467606	10	+	0.0676641	0.592721	0.49313	0.71697	0.0905058	0.587964	0.716201	0.914362	0	0	0	not_sig
chr1	63223404	63227060	Eef1b2	10	+	0.341788	1.707	1.76244	1.97139	0.27394	1.45154	1.724	1.65935	0	0	0	not_sig
chr2	84563278	84567425	Clp1	10	-	0.0879985	0.0983294	0.0948156	0.116941	0.0557939	0.133996	0.0655057	0.125397	0	0	0	not_sig
chr11	52174363	52202899	Vdac1	10	+	0.0527309	0.19427	0.188926	0.227768	0.0530027	0.213425	0.227795	0.165097	0	0	0	not_sig
chr6	40421413	40428586	Ssbp1	10	+	0.0611883	0.141792	0.141524	0.165666	0.0761943	0.131877	0.116429	0.158154	0	0	0	not_sig
chr7	147222289	147226504	Zfp511	10	+	0.0548861	0.0841651	0.0802198	0.099793	0.0681841	0.0957508	0.101177	0.112619	0	0	0	not_sig
chr2	32817231	32819565	Rpl12	10	+	0.71308	2.16817	2.42399	2.4546	0.59538	1.80678	2.61335	2.13132	0	0	0	not_sig
chr17	34165210	34168635	Slc39a7	10	-	0.158448	0.576819	0.571352	0.672986	0.125049	0.610767	0.624994	0.581057	0	0	0	not_sig
chr11	66838655	66848814	Tmem220	10	+	0.0383865	0.0538601	0.0465453	0.0652607	0.039907	0.0598511	0.051746	0.0671307	0	0	0	not_sig
chr3	116442916	116511084	Agl	10	-	0.0782223	0.0942846	0.0816702	0.114416	0.0774334	0.122044	0.0996933	0.121109	0	0	0	not_sig
chr11	63892985	63896761	2810001G20Rik	10	+	0.0533322	0.0803599	0.0713536	0.0967112	0.0613126	0.0926244	0.0674055	0.0927993	0	0	0	not_sig
chr15	5135559	5168332	Ttc33	10	+	0.0484879	0.076328	0.0699919	0.0911575	0.0458766	0.0956294	0.0805295	0.0861114	0	0	0	not_sig
chr2	177563695	177575041	Gm14325	10	-	0.036786	0.0541374	0.0775905	0.0568113	0.0387195	0.0387766	0.0660288	0.0467162	0	0	0	not_sig
chr11	120572254	120575081	Cenpx	10	-	0.0976987	0.850026	0.76996	1.0082	0.126484	1.09679	0.912494	0.866919	0	0	0	not_sig
chr17	35133668	35137691	D17H6S56E-5	10	-	0.879185	4.22194	3.86672	5.00347	1.11787	4.91011	5.5159	4.86492	0	0	0	not_sig
chr5	147644465	147648608	Rpl21	10	+	0.193714	1.36951	1.25108	1.62188	0.212455	1.24291	1.33774	1.29209	0	0	0	not_sig
chr6	135138497	135144977	Gm19434	10	+	0.0600612	0.184028	0.0916629	0.240229	0.0489002	0.179392	0.119915	0.17108	0	0	0	not_sig
chr6	128271178	128305869	Tulp3	10	-	0.0522471	0.0687789	0.0630513	0.0822794	0.0467409	0.0897927	0.0761022	0.0739438	0	0	0	not_sig
chr2	26760786	26766162	Med22	10	-	0.0809078	0.18094	0.143694	0.221445	0.0621236	0.150071	0.181268	0.142181	0	0	0	not_sig
chr10	79516232	79519184	Gpx4	10	+	0.123334	0.659869	0.598307	0.782962	0.155767	0.747515	0.697636	0.780366	0	0	0	not_sig
chr1	89841695	89905126	Usp40	10	-	0.108758	0.37465	0.387079	0.43192	0.121813	0.340675	0.469944	0.430443	0	0	0	not_sig
chr15	11313417	11329413	Tars	10	-	0.0705279	0.0972169	0.0985215	0.113473	0.0534407	0.114415	0.113716	0.0928396	0	0	0	not_sig
chr16	18836672	18840206	2510002D24Rik	10	+	0.046884	0.122144	0.106635	0.146519	0.0333585	0.14132	0.145503	0.108015	0	0	0	not_sig
chr11	116060168	116076632	Ten1	10	+	0.0471243	0.125157	0.112528	0.149155	0.0436676	0.134529	0.139748	0.161279	0	0	0	not_sig
chr18	36901985	36904241	Ndufa2	10	-	0.0570804	0.346362	0.306659	0.412454	0.0652019	0.381908	0.324355	0.424977	0	0	0	not_sig
chr5	76569297	76584528	Srd5a3	10	+	0.0655285	0.200238	0.192458	0.234728	0.0709186	0.201504	0.233906	0.265764	0	0	0	not_sig
chr10	61158261	61165521	Tysnd1	10	+	0.052714	0.134923	0.143041	0.154546	0.0525641	0.11288	0.125062	0.124024	0	0	0	not_sig
chr5	124566116	124568204	Arl6ip4	10	+	0.170435	0.552381	0.5926	0.62972	0.177882	0.479504	0.65881	0.682221	0	0	0	not_sig
chr7	4958657	4964844	Fiz1	10	-	0.0640373	0.295711	0.288881	0.344541	0.0667845	0.327142	0.337165	0.327554	0	0	0	not_sig
chr16	91406479	91426079	Il10rb	10	+	0.0573112	0.166306	0.150558	0.197536	0.0613198	0.18001	0.180077	0.180014	0	0	0	not_sig
chr11	115336990	115351780	Armc7	10	+	0.0588273	0.150426	0.152606	0.174157	0.0579229	0.167138	0.189022	0.131652	0	0	0	not_sig
chr17	25975782	25981796	Rhot2	10	-	0.0867303	0.257566	0.224322	0.30836	0.0532506	0.286939	0.310435	0.249872	0	0	0	not_sig
chr5	75971011	76052746	Kit	10	+	0.0798883	0.371996	0.350266	0.436489	0.0850287	0.414342	0.495908	0.454803	0	0	0	not_sig
chr8	73197129	73202651	Lsm4	10	+	0.142782	0.511898	0.464101	0.60619	0.0925531	0.454354	0.535202	0.631016	0	0	0	not_sig
chr17	45643789	45657792	Aars2	10	+	0.0455184	0.0629524	0.0584161	0.074709	0.038295	0.0470342	0.0425939	0.0573731	0	0	0	not_sig
chr1	129650193	129670631	2900009J06Rik	10	-	0.124727	0.332489	0.282374	0.399634	0.118577	0.318518	0.316151	0.372644	0	0	0	not_sig
chr10	127985165	127986224	Rpl41	10	-	0.175994	0.896054	0.858438	1.04609	0.162149	1.0448	1.03144	0.971179	0	0	0	not_sig
chr10	94253611	94407212	Plxnc1	10	-	0.0537759	0.107919	0.101763	0.127084	0.0570901	0.0954496	0.122244	0.139273	0	0	0	not_sig
chr15	99450927	99482087	Racgap1	10	-	0.0469532	0.0749013	0.0464575	0.0952398	0.0561534	0.0895769	0.0515182	0.0885973	0	0	0	not_sig
chr5	125029156	125047689	Gtf2h3	10	+	0.0684096	0.205288	0.202632	0.23832	0.0616143	0.196443	0.175296	0.1643	0	0	0	not_sig
chr7	133610506	133618644	Sh2b1	10	-	0.0464092	0.15741	0.16416	0.180119	0.0583806	0.217451	0.216882	0.164409	0	0	0	not_sig
chr6	134780216	134807901	Crebl2	10	+	0.0487198	0.0646211	0.0419448	0.0817298	0.0485898	0.0971468	0.0508929	0.0774698	0	0	0	not_sig
chr10	110735734	110738792	Bbs10	10	+	0.104748	0.277635	0.350571	0.300775	0.0713644	0.267928	0.451778	0.513556	0	0	0	not_sig
chr18	50139080	50252883	Tnfaip8	10	+	0.0603866	0.134094	0.123336	0.158462	0.0566344	0.164519	0.145531	0.174644	0	0	0	not_sig
chr4	53259067	53263992	4930522O17Rik	10	+	0.0577263	0.0932076	0.105994	0.104677	0.0456712	0.0573125	0.0696709	0.0917093	0	0	0	not_sig
chr1	74334820	74350910	Tmbim1	10	-	0.10093	0.278514	0.279562	0.321946	0.0958917	0.367299	0.391773	0.292524	0	0	0	not_sig
chr12	88488114	88505673	Gstz1	10	+	0.0556952	0.222323	0.210433	0.260036	0.062539	0.226987	0.235423	0.212497	0	0	0	not_sig
chr15	82171608	82176140	Fam109b	10	+	0.195488	1.45342	1.44524	1.67675	0.250551	1.56135	1.84796	1.50317	0	0	0	not_sig
chr7	125653172	125676870	Coq7	10	-	0.04535	0.0628202	0.0425946	0.0787862	0.0416088	0.0732226	0.0532907	0.062991	0	0	0	not_sig
chr11	70338858	70341360	Psmb6	10	+	0.0405424	0.0860063	0.0585044	0.107401	0.0263314	0.178373	0.0878014	0.113116	0	0	0	not_sig
chr3	36050001	36069263	D3Ertd254e	10	+	0.0561746	0.0912476	0.0829507	0.10821	0.0519448	0.0837806	0.0875297	0.0985739	0	0	0	not_sig
chr2	30678617	30683820	Asb6	10	-	0.154572	0.7644	0.865295	0.851983	0.109457	0.724305	0.80608	0.562557	0	0	0	not_sig
chr1	122009856	122017496	Dbi	10	-	0.0708252	0.265864	0.239024	0.314235	0.0941157	0.217186	0.191658	0.278158	0	0	0	not_sig
chr10	6179459	6373466	Mthfd1l	10	-	0.0711151	0.148805	0.127328	0.178242	0.0689576	0.145282	0.130957	0.173533	0	0	0	not_sig
chr11	46250448	46256223	Med7	10	+	0.105267	0.519752	0.457969	0.616156	0.109681	0.432904	0.567135	0.536508	0	0	0	not_sig
chr3	79259892	79371601	Fnip2	10	-	0.0698977	0.169318	0.175214	0.193963	0.0743886	0.174453	0.21177	0.187829	0	0	0	not_sig
chr7	25076064	25084568	Zfp61	10	-	0.053266	0.116673	0.120024	0.133926	0.0400967	0.146813	0.0926006	0.106834	0	0	0	not_sig
chr5	92713035	92739050	Sdad1	10	-	0.0641624	0.182193	0.175909	0.212053	0.0657111	0.156403	0.154891	0.149588	0	0	0	not_sig
chr14	56206276	56209858	Psme2	10	-	0.0432759	0.0593578	0.0560827	0.0698396	0.0353612	0.0297474	0.0882759	0.104745	0	0	0	not_sig
chr5	136211359	136220042	Tmem120a	10	-	0.0528307	0.102015	0.101592	0.118145	0.0513295	0.110744	0.11228	0.138233	0	0	0	not_sig
chr9	72286335	72306383	Mns1	10	+	0.0687086	0.408792	0.331215	0.492159	0.0630681	0.43395	0.404309	0.382267	0	0	0	not_sig
chr6	125021294	125032490	Lpar5	10	+	0.0432675	0.0562209	0.0474196	0.0677683	0.0507758	0.0603525	0.0596037	0.078696	0	0	0	not_sig
chr4	116826440	116828737	Rps8	10	-	0.244442	1.40852	1.55059	1.57936	0.135619	1.33209	1.63683	1.48761	0	0	0	not_sig
chr17	34118436	34122303	AA388235	10	+	0.0559912	0.121648	0.0885721	0.14987	0.0560633	0.136138	0.124518	0.184972	0	0	0	not_sig
chr16	36071745	36092204	Ccdc58	10	+	0.0844879	0.292089	0.297751	0.334712	0.0548583	0.244048	0.308241	0.263767	0	0	0	not_sig
chr4	125781200	125818273	Stk40	10	+	0.0480741	0.0453998	0.0411971	0.0540718	0.0500618	0.0747825	0.0540606	0.0781683	0	0	0	not_sig
chr7	151621628	151656840	Cttn	10	-	0.0482916	0.095607	0.0969854	0.10999	0.05263	0.116773	0.105515	0.10645	0	0	0	not_sig
chr9	57385334	57390994	Fam219b	10	+	0.109291	0.740212	0.686449	0.86494	0.117654	0.825927	0.807191	0.594995	0	0	0	not_sig
chr6	86145220	86225737	Tgfa	10	+	0.0490898	0.0460397	0.042647	0.054557	0.0485856	0.0598871	0.0550227	0.0802214	0	0	0	not_sig
chr11	97638839	97643753	Rpl23	10	-	0.295971	1.3101	1.33717	1.49782	0.264005	1.07763	1.42748	1.14437	0	0	0	not_sig
chr1	72629824	72683364	Smarcal1	10	+	0.074206	0.115032	0.116612	0.132565	0.0757909	0.112419	0.126685	0.115506	0	0	0	not_sig
chr19	8829278	8831459	LOC102640359	10	-	0.0599366	0.777895	0.429365	0.990937	0.0918768	0.810485	0.610072	0.707442	0	0	0	not_sig
chr2	128752003	128769756	Zc3h8	10	-	0.0516251	0.114534	0.130138	0.127506	0.0443841	0.118029	0.105605	0.122741	0	0	0	not_sig
chr9	109986822	110003591	Dhx30	10	-	0.0684901	0.191622	0.194658	0.219584	0.0592572	0.15006	0.191887	0.155233	0	0	0	not_sig
chr10	61731602	61803169	Hk1	10	-	0.0410996	0.129828	0.119449	0.152219	0.0446374	0.142617	0.129621	0.155435	0	0	0	not_sig
chr8	125778094	125794451	Zfp276	10	+	0.0422342	0.238511	0.233801	0.274941	0.050451	0.222664	0.27299	0.243721	0	0	0	not_sig
chr8	109674560	109711370	Cyb5b	10	+	0.0897645	0.346082	0.378644	0.388133	0.077715	0.319823	0.354642	0.280819	0	0	0	not_sig
chr18	75160130	75163035	Rpl17	10	+	0.393552	1.35001	1.35956	1.54807	0.205898	1.21928	1.4564	1.53231	0	0	0	not_sig
chr2	156688857	156699298	1110008F13Rik	10	+	0.12903	0.746077	0.612607	0.892769	0.150495	0.780167	0.771675	0.81538	0	0	0	not_sig
chr3	154747882	154756342	Fpgt	10	-	0.0710247	0.126691	0.118508	0.148207	0.0557384	0.149569	0.140091	0.149077	0	0	0	not_sig
chr6	83391748	83398316	B230319C09Rik	10	+	0.0677038	0.290356	0.281456	0.335155	0.0969329	0.329488	0.391893	0.277147	0	0	0	not_sig
chr19	46402673	46404936	Fbxl15	10	+	0.0569669	0.73712	0.77292	0.832148	0.0660958	0.845531	0.972971	0.75674	0	0	0	not_sig
chr18	67934529	67952247	Seh1l	10	+	0.0809518	0.305079	0.264571	0.361113	0.0830129	0.271005	0.293951	0.308643	0	0	0	not_sig
chr5	139853650	139856007	D830046C22Rik	10	+	0.102323	0.677896	0.660379	0.780381	0.104623	0.437514	0.685652	0.987274	0	0	0	not_sig
chr8	3393007	3456600	Arhgef18	10	+	0.0456597	0.0932812	0.084388	0.109745	0.0460589	0.115395	0.117785	0.11514	0	0	0	not_sig
chr5	121262643	121274169	Oas1b	10	+	0.045455	0.0993547	0.0965052	0.114889	0.0526109	0.0889944	0.0998514	0.138886	0	0	0	not_sig
chr1	75139359	75144483	Fam134a	10	+	0.141705	0.33042	0.305272	0.386407	0.0916876	0.493959	0.382959	0.371256	0	0	0	not_sig
chr11	95561419	95574068	Zfp652os	10	-	0.0484525	0.17479	0.159041	0.204665	0.0430454	0.154132	0.143934	0.18507	0	0	0	not_sig
chr13	75844931	75909806	Ell2	10	+	0.0770016	0.239245	0.250066	0.270921	0.0662817	0.232775	0.277538	0.249649	0	0	0	not_sig
chr6	31469492	31513937	Podxl	10	-	0.0693478	0.325059	0.341369	0.367039	0.070908	0.288738	0.359887	0.257434	0	0	0	not_sig
chr15	75771381	75779830	Zfp623	10	+	0.0571062	0.0596796	0.0537705	0.0706399	0.0404193	0.0700539	0.0808235	0.0898089	0	0	0	not_sig
chr12	117285934	117301675	Zfp386	10	+	0.0542656	0.271064	0.259662	0.312964	0.0690276	0.254895	0.249995	0.286893	0	0	0	not_sig
chr1	155066051	155179916	Lamc1	10	-	0.0676495	0.0821711	0.0836999	0.0942489	0.0760496	0.0977439	0.119005	0.1126	0	0	0	not_sig
chr17	34088943	34092586	Rps18	10	-	0.490176	2.30179	2.32195	2.62344	0.397992	2.2312	2.37087	1.91528	0	0	0	not_sig
chrX	34622512	34625217	Rpl39	10	-	0.300156	1.27952	1.36491	1.43718	0.201723	1.29465	1.44812	1.30808	0	0	0	not_sig
chr16	96380012	96413864	Lca5l	10	-	0.050115	0.0616552	0.0564813	0.0724217	0.0493745	0.0772654	0.0628821	0.0700195	0	0	0	not_sig
chr19	38862617	38893727	Noc3l	10	-	0.0554486	0.101808	0.103223	0.116273	0.048193	0.0983073	0.0950573	0.086712	0	0	0	not_sig
chr3	57448270	57455606	Commd2	10	-	0.0734192	0.124236	0.130146	0.140733	0.070824	0.142947	0.132191	0.0884021	0	0	0	not_sig
chr7	88487618	88490120	Rps17	10	-	0.317889	1.09127	1.19152	1.21719	0.196884	0.943171	1.1408	1.14759	0	0	0	not_sig
chr18	67801252	67813816	Psmg2	10	+	0.0402304	0.195268	0.176222	0.228036	0.0558389	0.195246	0.164773	0.144475	0	0	0	not_sig
chr11	68715067	68718036	Rpl26	10	+	0.179471	1.26785	1.24636	1.44975	0.178025	1.00983	1.29078	1.31861	0	0	0	not_sig
chr7	107475246	107520406	Ppme1	10	-	0.0588795	0.111212	0.0758197	0.137413	0.0468307	0.143663	0.0961818	0.136685	0	0	0	not_sig
chr5	122016035	122043833	Aldh2	10	-	0.0404518	0.0825029	0.0654017	0.099242	0.0485543	0.113932	0.0974365	0.114113	0	0	0	not_sig
chr11	119352660	119372779	Endov	10	+	0.0655174	0.249384	0.25475	0.282656	0.0588941	0.272339	0.248184	0.20115	0	0	0	not_sig
chr8	72654704	72663096	Rfxank	10	-	0.0970895	0.370002	0.294378	0.443216	0.0635984	0.379801	0.391262	0.368836	0	0	0	not_sig
chr6	120843136	120866838	Bid	10	-	0.0996515	0.513815	0.525102	0.581504	0.0941656	0.509894	0.517404	0.445943	0	0	0	not_sig
chr17	45701100	45704618	Slc35b2	10	+	0.79704	2.64127	3.11855	2.87187	0.7976	2.42653	3.11414	2.2885	0	0	0	not_sig
chrX	7700426	7709984	Wdr13	10	-	0.0544615	0.182809	0.155628	0.216001	0.0373042	0.211852	0.211436	0.194142	0	0	0	not_sig
chr2	151319917	151337046	Nsfl1c	10	+	0.0642488	0.1146	0.105532	0.133521	0.0657587	0.1165	0.123917	0.114771	0	0	0	not_sig
chrX	96237919	96270067	Stard8	10	+	0.033301	0.0522682	0.0440406	0.0621178	0.0318307	0.0550066	0.0440331	0.0595571	0	0	0	not_sig
chr10	81053648	81063645	Tle6	10	-	0.0401296	0.0601696	0.0338335	0.0763314	0.0499261	0.0612149	0.0577559	0.108792	0	0	0	not_sig
chr5	125921937	125941255	Bri3bp	10	+	0.0715021	0.276318	0.276569	0.31406	0.0835908	0.242226	0.243681	0.250936	0	0	0	not_sig
chr7	36557368	36588008	Zfp507	10	-	0.070811	0.220935	0.237896	0.246443	0.0604597	0.227665	0.258037	0.205991	0	0	0	not_sig
chr6	34105878	34127054	Slc35b4	10	-	0.0527163	0.075268	0.0682799	0.0880212	0.0507509	0.108083	0.0897462	0.108979	0	0	0	not_sig
chr17	17431406	17456549	Gm6712	10	+	0.0415791	0.0732888	0.0724382	0.0838539	0.0303967	0.062387	0.0627802	0.0820586	0	0	0	not_sig
chr7	25086722	25101685	Zfp94	10	-	0.0393312	0.053896	0.0445955	0.0642777	0.0367929	0.0600788	0.0561604	0.0565585	0	0	0	not_sig
chr9	22252755	22272800	Rp9	10	-	0.0586326	0.164892	0.116993	0.2014	0.0643376	0.191542	0.148661	0.14526	0	0	0	not_sig
chr11	53425962	53430840	Il4	10	-	0.104194	0.595221	0.415405	0.72742	0.0802992	0.719909	0.55779	0.606487	0	0	0	not_sig
chr7	87731517	87833763	Crtc3	10	-	0.0481601	0.0905758	0.0814962	0.105842	0.053983	0.108171	0.122291	0.130246	0	0	0	not_sig
chr11	68715090	68718036	Gm15772	10	+	0.178316	1.264	1.24169	1.43995	0.179237	1.00069	1.27801	1.31153	0	0	0	not_sig
chr2	120332565	120389567	Zfp106	10	-	0.0744194	0.199307	0.209006	0.223859	0.0689936	0.200672	0.234865	0.204399	0	0	0	not_sig
chr5	92391907	92401163	Thap6	10	+	0.0574361	0.154636	0.130834	0.182643	0.0574854	0.169322	0.180366	0.192735	0	0	0	not_sig
chr7	16782569	16807342	Dhx34	10	-	0.0423328	0.0629458	0.059369	0.0728174	0.0394474	0.0591877	0.0515347	0.0810532	0	0	0	not_sig
chr7	148514028	148519226	Tmem80	10	+	0.0555136	0.130105	0.108135	0.15427	0.0541354	0.137473	0.135156	0.174316	0	0	0	not_sig
chr7	25688004	25711610	Arhgef1	10	+	0.0640561	0.243409	0.208758	0.286113	0.046705	0.300018	0.246711	0.250886	0	0	0	not_sig
chr17	33959981	33961443	Rps28	10	-	0.361817	2.5093	2.96251	2.71097	0.197137	2.40205	3.1854	2.33066	0	0	0	not_sig
chrX	72970796	73010038	4933407K13Rik	10	-	0.0337128	0.0553504	0.0528789	0.0637111	0.0244964	0.0657373	0.0468678	0.0410364	0	0	0	not_sig
chr9	66362445	66440922	Usp3	10	-	0.0567234	0.140959	0.133992	0.16205	0.0606516	0.15112	0.153116	0.153558	0	0	0	not_sig
chr15	99252464	99288179	Nckap5l	10	-	0.0507518	0.0710259	0.0587258	0.0844632	0.0449534	0.0898766	0.0563689	0.0849449	0	0	0	not_sig
chr4	45118081	45120985	Tomm5	10	-	0.0466082	0.189854	0.212701	0.208528	0.0495216	0.136205	0.229563	0.294625	0	0	0	not_sig
chr4	43544384	43575455	Tln1	10	-	0.0790287	0.2633	0.246766	0.303287	0.0789924	0.269816	0.298633	0.312038	0	0	0	not_sig
chr5	3928185	4080204	Akap9	10	+	0.0539987	0.084317	0.0822702	0.0965455	0.0549964	0.091312	0.0777761	0.0835074	0	0	0	not_sig
chr8	73037294	73047079	Kxd1	10	-	0.121302	0.798227	0.772316	0.910848	0.133503	0.775296	0.878239	0.694782	0	0	0	not_sig
chr9	98197001	98311847	Nmnat3	10	+	0.0569845	0.0894149	0.095797	0.0998701	0.0566938	0.101077	0.100227	0.105521	0	0	0	not_sig
chr2	119114477	119124189	Vps18	10	+	0.0480603	0.146523	0.154061	0.163911	0.0377142	0.204942	0.230985	0.176175	0	0	0	not_sig
chr16	91547338	91564252	Ifngr2	10	+	0.0806147	0.214795	0.19304	0.249855	0.0580315	0.279763	0.268528	0.270537	0	0	0	not_sig
chr2	155833860	155844015	Ergic3	10	+	0.0483107	0.0755566	0.0677719	0.0881624	0.0514647	0.0907471	0.0789437	0.0759786	0	0	0	not_sig
chr4	133658497	133682695	Ubxn11	10	+	0.0686942	0.200527	0.177497	0.233762	0.0588453	0.240462	0.229922	0.203946	0	0	0	not_sig
chr7	63233853	63274943	Nipa1	10	-	0.05287	0.0877688	0.0697423	0.104888	0.0527792	0.0881816	0.0769713	0.0857234	0	0	0	not_sig
chr14	31901314	31942116	Smim4	10	-	0.0659515	0.26049	0.249065	0.298019	0.0642023	0.221395	0.264193	0.2286	0	0	0	not_sig
chr9	45575028	45636721	Cep164	10	-	0.04719	0.0869411	0.0754148	0.101959	0.0431449	0.100996	0.0846203	0.104139	0	0	0	not_sig
chr14	25309902	25315368	Rps24	10	+	0.339795	1.13413	1.23386	1.25408	0.308346	0.998724	1.23948	1.06164	0	0	0	not_sig
chr5	108173813	108304126	Evi5	10	-	0.0473901	0.0710491	0.0601291	0.0838013	0.049534	0.0897093	0.0809134	0.101993	0	0	0	not_sig
chr16	17233679	17263523	Hic2	10	+	0.0554019	0.166005	0.134577	0.196852	0.0567179	0.201197	0.176057	0.197082	0	0	0	not_sig
chr2	24780871	24790801	Arrdc1	10	-	0.0521794	0.0915788	0.0972076	0.102208	0.0487882	0.119979	0.106763	0.125074	0	0	0	not_sig
chr17	47624998	47639236	Taf8	10	-	0.0490223	0.172078	0.124845	0.208123	0.0568441	0.206032	0.190413	0.216133	0	0	0	not_sig
chr11	115048800	115108339	Tmem104	10	+	0.0456651	0.163871	0.14468	0.190643	0.0462079	0.178314	0.172328	0.194217	0	0	0	not_sig
chr9	44205009	44211051	Slc37a4	10	+	0.125663	0.563279	0.580355	0.630489	0.111108	0.508125	0.578521	0.460889	0	0	0	not_sig
chr7	16523184	16531457	Gltscr2	10	-	0.125312	0.399682	0.43811	0.440145	0.0824004	0.413584	0.5144	0.342832	0	0	0	not_sig
chr9	108941080	108960306	Shisa5	10	+	0.0496853	0.224134	0.196697	0.260762	0.0546252	0.223279	0.228312	0.194312	0	0	0	not_sig
chr2	150443846	150493976	Acss1	10	-	0.0613471	0.168567	0.137875	0.19925	0.058499	0.156342	0.14478	0.16674	0	0	0	not_sig
chr5	53174293	53214811	Zcchc4	10	+	0.073457	0.127672	0.130983	0.143507	0.0706532	0.115274	0.118098	0.125617	0	0	0	not_sig
chr13	49777498	49829636	Iars	10	+	0.0610944	0.114709	0.119017	0.128495	0.0642986	0.116637	0.116095	0.0933483	0	0	0	not_sig
chr2	163484121	163551894	Pkig	10	+	0.218459	0.502524	0.580806	0.544823	0.246956	0.438909	0.580004	0.605906	0	0	0	not_sig
chr7	38883002	38892509	Ccne1	10	-	0.0699338	0.339261	0.261937	0.404506	0.0360589	0.34815	0.263893	0.293685	0	0	0	not_sig
chrX	71468799	71491873	Flna	10	-	0.090406	0.267704	0.22045	0.315542	0.109683	0.291388	0.295978	0.345056	0	0	0	not_sig
chr2	119198778	119303365	Ino80	10	-	0.0539453	0.118034	0.118077	0.133209	0.0550108	0.112891	0.108986	0.101328	0	0	0	not_sig
chr8	87213145	87223707	Trmt1	10	+	0.075775	0.553665	0.528009	0.630292	0.070921	0.528589	0.542802	0.546424	0	0	0	not_sig
chr5	45884612	45903930	Lap3	10	+	0.0591478	0.084332	0.0882972	0.0941951	0.0519571	0.0988909	0.101896	0.0795152	0	0	0	not_sig
chr9	50583329	50651744	Alg9	10	+	0.0441491	0.0700338	0.0681536	0.0796693	0.0473558	0.075005	0.0742547	0.0814778	0	0	0	not_sig
chr7	29161802	29164247	Zfp36	10	-	0.108941	0.564597	0.37769	0.689472	0.153899	0.47435	0.483169	0.909691	0	0	0	not_sig
chr16	87433575	87440837	Rwdd2b	10	-	0.0606523	0.114459	0.115971	0.12872	0.0395418	0.102392	0.111726	0.158301	0	0	0	not_sig
chr17	37182910	37211250	Gabbr1	10	+	0.0524771	0.0624757	0.0492865	0.0744957	0.0511006	0.0711992	0.0733399	0.0897115	0	0	0	not_sig
chr16	35926600	35939113	Dtx3l	10	-	0.0683528	0.0703539	0.0572794	0.0834593	0.0517402	0.112666	0.0644714	0.0894644	0	0	0	not_sig
chr10	76514923	76629275	Col18a1	10	-	0.0549155	0.0774905	0.0717664	0.0891251	0.0492394	0.0768544	0.0675801	0.0862015	0	0	0	not_sig
chr11	69480437	69485925	Eif4a1	10	-	0.436378	1.70954	1.57199	1.96035	0.385056	1.63879	1.89107	1.4478	0	0	0	not_sig
chr7	3581586	3594086	Prpf31	10	+	0.0835672	0.484104	0.462753	0.549528	0.0806748	0.408857	0.491088	0.407078	0	0	0	not_sig
chr5	23356414	23360851	2700038G22Rik	10	+	0.105346	0.431764	0.477851	0.471406	0.0670398	0.276564	0.367748	0.306099	0	0	0	not_sig
chr10	39612565	39619044	Mfsd4b4	10	-	0.0635528	0.087719	0.0845976	0.0997808	0.0584732	0.0744377	0.0761047	0.1209	0	0	0	not_sig
chr10	127936302	127941298	A430046D13Rik	10	+	0.100381	0.239087	0.27901	0.257158	0.0628547	0.248921	0.361646	0.311986	0	0	0	not_sig
chr6	83051509	83059115	Ccdc142	10	+	0.0687404	0.355448	0.36277	0.396501	0.0573742	0.429485	0.394816	0.319315	0	0	0	not_sig
chr7	135047586	135053178	Bckdk	10	+	0.0595317	0.194122	0.18203	0.221414	0.0538036	0.164934	0.157075	0.140852	0	0	0	not_sig
chr4	155114748	155135207	Atad3a	10	-	0.0613794	0.301386	0.364302	0.319713	0.0597543	0.269455	0.319411	0.229467	0	0	0	not_sig
chr17	47736279	47748441	Bysl	10	-	0.187238	0.830199	0.85159	0.924509	0.224137	0.736159	0.922384	0.892244	0	0	0	not_sig
chr19	43574242	43599095	Got1	10	-	0.0499662	0.0614834	0.060006	0.0696698	0.0486692	0.0839592	0.0650285	0.0834282	0	0	0	not_sig
chr7	52964832	52970577	Sphk2	10	-	0.1567	1.22487	0.974724	1.44409	0.143225	1.27934	1.1181	1.02133	0	0	0	not_sig
chr16	3744098	3750788	Zfp263	10	+	0.0837979	0.251466	0.261584	0.279002	0.0874547	0.258435	0.248343	0.25402	0	0	0	not_sig
chr6	125174229	125181878	Tapbpl	10	-	0.0497884	0.166827	0.13416	0.196479	0.0455197	0.183245	0.188863	0.16169	0	0	0	not_sig
chr1	75211546	75215869	Tuba4a	10	-	0.389806	1.65579	1.72927	1.83331	0.367489	1.71105	1.71563	1.55679	0	0	0	not_sig
chr11	59011294	59015933	2610507I01Rik	10	-	0.0599749	0.183843	0.142315	0.218137	0.0600293	0.155183	0.151167	0.190075	0	0	0	not_sig
chr7	88716177	88741722	Whamm	10	+	0.0621195	0.151845	0.12718	0.177465	0.0689468	0.190975	0.172327	0.174877	0	0	0	not_sig
chr11	94852525	94868212	Ppp1r9b	10	+	0.0906684	0.674723	0.524045	0.798892	0.0987117	0.693215	0.631477	0.681616	0	0	0	not_sig
chr11	109301391	109314673	LOC100503496	10	+	0.0581939	0.238665	0.218025	0.273246	0.0702266	0.232885	0.219466	0.224036	0	0	0	not_sig
chr17	71323302	71339856	Myl12b	10	-	0.0510742	0.16414	0.124667	0.195331	0.0834021	0.185796	0.165691	0.187164	0	0	0	not_sig
chr2	118571493	118574546	Inafm2	10	+	0.0397524	0.182956	0.122976	0.222206	0.102547	0.216113	0.210576	0.255776	0	0	0	not_sig
chr16	32247312	32257169	Wdr53	10	+	0.0597419	0.126887	0.116154	0.145374	0.0608237	0.139986	0.107076	0.129612	0	0	0	not_sig
chr11	93820238	93829835	Nme1	10	-	0.0771359	0.285624	0.320466	0.309552	0.0487238	0.252108	0.29377	0.256066	0	0	0	not_sig
[truncated: 5,239 more rows]
