# Supplementary material for: CTCF and transcription influence chromatin structure re-configuration after mitosis
Source: Nat Commun. 2021 Aug 27;12:5157. doi: 10.1038/s41467-021-25418-5 (PMC8397779; doi:10.1038/s41467-021-25418-5)
Supplement: Supplementary file 8 — Source Data [file 41467_2021_25418_MOESM8_ESM.xlsx]

## Sheet: supplmentary fig. 1e
	No Auxin
	No TIR			WITH TiR
cell count	Rep1	Rep2	Rep3	Rep1	Rep2	Rep3
0h	100000	100000	100000	100000	100000	100000
12h	200000	180000	200000	220000	150000	310000
24h	680000	380000	530000	600000	650000	490000
36h	1660000	1050000	1310000	1240000	1390000	1060000
	WITH Auxin
	No TIR			WITH TiR
cell count	Rep1	Rep2	Rep3	Rep1	Rep2	Rep3
0h	100000	100000	100000	100000	100000	100000
12h	180000	270000	170000	150000	190000	160000
24h	460000	550000	460000	380000	400000	310000
36h	1250000	1400000	1010000	690000	980000	760000
